# Supplementary material for: The first coordination compound of deprotonated 2-bromo­nicotinic acid: crystal structure of a dinuclear paddle-wheel copper(II) complex
Source: Acta Crystallogr E Crystallogr Commun. 2020 Jan 17;76(Pt 2):225–30. doi: 10.1107/S2056989020000390 (PMC7001845; doi:10.1107/S2056989020000390)
Supplement: Supplementary file 1 [file e-76-00225-sup1.cif]

##############################################################################
#                                                                            #
# This CIF contains the data in a paper accepted for publication in          #
# Acta Crystallographica Section E. It conforms to the requirements of       #
# Notes for Authors for Acta Crystallographica Section E, and has been       #
# peer reviewed under the auspices of the IUCr Commission on Journals.       #
#                                                                            #
# Full details of the Crystallographic Information File format               #
# are given in the paper "The Crystallographic Information File (CIF):       #
# a New Standard Archive File for Crystallography" by S. R. Hall, F. H.      #
# Allen and I. D. Brown [Acta Cryst. (1991), A47, 655-685].                  #
#                                                                            #
# The current version of the core CIF dictionary is obtainable from          #
# ftp://ftp.iucr.org/pub/cif_core.dic.                                       #
#                                                                            #
# Software is freely available for graphical display of the structure(s)     #
# in this CIF. For information consult the CIF software page                 #
# http://www.iucr.org/resources/cif/software.                                #
#                                                                            #
# This file may be used for bona fide research purposes within the           #
# scientific community so long as proper attribution is given to the journal # 
# article from which it was obtained.                                        #
#                                                                            #
##############################################################################
data_I
_audit_creation_method     'SHELXL-2018/3'
_journal_date_recd_electronic     2019-12-19
_journal_date_accepted     2020-01-13
_journal_name_full     'Acta Crystallographica, Section E'
_journal_year     2020
_journal_volume     76
_journal_issue      2
_journal_page_first     225
_journal_page_last     230
_journal_paper_category     GM
_journal_paper_doi     10.1107/S2056989020000390
_journal_coeditor_code     HB7877
_publ_contact_author_name     'Vesna Sokol'
_publ_contact_author_address
;
Department of Physical Chemistry,
Faculty of Chemistry and Technology,
University of Split,
Rudera Bo\<skovica 35, HR-21000 Split, Croatia
;
_publ_contact_author_email     'vsokol@ktf-split.hr'
_publ_contact_author_fax     ?
_publ_contact_author_phone     '+38521329445'
_publ_section_title
;
The first coordination compound of a deprotonated 2-bromonicotinic acid:
crystal structure of a dinuclear paddle-wheel copper(II) complex
;
loop_
    _publ_author_name
    _publ_author_footnote
    _publ_author_address
    'Politeo, Nives' .
;
Department of Physical Chemistry, Faculty of Chemistry and Technology,
University of Split, Ru\/dera Bo\<skovi\'ca 35, HR-21000 Split,
Croatia
;
    'Pisa\<ci\'c, Mateja' .
;
Department of Chemistry, Faculty of Science, University of Zagreb,
Horvatovac 102a, HR-10000 Zagreb,
Croatia
;
    '\/Dakovi\'c, Marijana' .
;
Department of Chemistry, Faculty of Science, University of Zagreb,
Horvatovac 102a, HR-10000 Zagreb,
Croatia
;
    'Sokol, Vesna' .
;
Department of Physical Chemistry, Faculty of Chemistry and Technology,
University of Split, Ru\/dera Bo\<skovi\'ca 35, HR-21000 Split,
Croatia
;
    'Kukovec, Boris-Marko' .
;
Department of Physical Chemistry, Faculty of Chemistry and Technology,
University of Split, Ru\/dera Bo\<skovi\'ca 35, HR-21000 Split,
Croatia
;
_publ_section_synopsis
;
The copper(II) ion has a distorted square-pyramidal coordination environment,
achieved by four carboxylate O atoms in the basal plane and the water molecule
in the apical position. The pair of symmetry-related copper(II) ions are
connected into a centrosymmetric paddle-wheel dinuclear cluster <i>via</i>
four <i>O</i>,<i>O</i>'-bridging 2-bromonicotinate ligands. In the extended
structure, the cluster molecules are assembled into an infinite
two-dimensional hydrogen-bonded network lying parallel to the (001) plane
<i>via</i> strong O---H...O and O---H...N hydrogen bonds, leading to the
formation of various hydrogen-bond ring motifs: dimeric <i>R</i>^2^~2~(8) and
<i>R</i>^2^~2~(16) loops and a tetrameric <i>R</i>^4^~4~(16) loop.
;
_chemical_name_systematic
;\
Tetrakis(\m-2-bromonicotinato-\k^2^<i>O</i>:<i>O</i>')bis[aquacopper(II)]\
(<i>Cu</i>---<i>Cu</i>)
;
_chemical_name_common     ?
_chemical_formula_moiety     'C24 H16 Br4 Cu2 N4 O10'
_chemical_formula_sum     'C24 H16 Br4 Cu2 N4 O10'
_chemical_formula_iupac     '[Cu2 (C6 H3 Br N O2)4 (H2 O)2]'
_chemical_formula_weight     967.13
_chemical_melting_point     ?
_space_group_crystal_system     monoclinic
_space_group_name_H-M_alt     'P 21/c'
_space_group_name_Hall     '-P 2ybc'
loop_
    _space_group_symop_operation_xyz
    'x, y, z'
    '-x, y+1/2, -z+1/2'
    '-x, -y, -z'
    'x, -y-1/2, z-1/2'
_cell_length_a     7.5596(2)
_cell_length_b     9.7402(3)
_cell_length_c     20.5332(7)
_cell_angle_alpha     90
_cell_angle_beta     94.345(3)
_cell_angle_gamma     90
_cell_volume     1507.56(8)
_cell_formula_units_Z     2
_cell_measurement_reflns_used     7938
_cell_measurement_theta_min     4.6040
_cell_measurement_theta_max     32.4990
_cell_measurement_temperature     296(2)
_exptl_crystal_description     'prism'
_exptl_crystal_colour     'green--blue'
_exptl_crystal_size_max     0.59
_exptl_crystal_size_mid     0.42
_exptl_crystal_size_min     0.33
_exptl_crystal_density_diffrn     2.131
_exptl_crystal_density_meas     ?
_exptl_crystal_density_method     ?
_exptl_crystal_F_000     932
_exptl_absorpt_coefficient_mu     6.772
_exptl_absorpt_correction_type     multi-scan
_exptl_absorpt_process_details
;
(CrysAlisPro; Rigaku, 2018)
;
_exptl_absorpt_correction_T_min     0.28815
_exptl_absorpt_correction_T_max     1.00000
_diffrn_ambient_temperature     296(2)
_diffrn_source     ?
_diffrn_radiation_type     MoK\a
_diffrn_radiation_wavelength     0.71073
_diffrn_measurement_device_type
      'Oxford Diffraction Xcalibur2 diffractometer with Sapphire 3 CCD detector'
_diffrn_measurement_method     '\w-scan'
_diffrn_detector_area_resol_mean     ?
_diffrn_reflns_number     19205
_diffrn_reflns_av_R_equivalents     0.0278
_diffrn_reflns_av_unetI/netI     0.0149
_diffrn_reflns_theta_min     4.301
_diffrn_reflns_theta_max     24.998
_diffrn_reflns_theta_full     24.998
_diffrn_measured_fraction_theta_max     0.990
_diffrn_measured_fraction_theta_full     0.990
_diffrn_reflns_limit_h_min     -8
_diffrn_reflns_limit_h_max     8
_diffrn_reflns_limit_k_min     -11
_diffrn_reflns_limit_k_max     11
_diffrn_reflns_limit_l_min     -24
_diffrn_reflns_limit_l_max     24
_refine_special_details     ?
_reflns_number_total     2622
_reflns_number_gt     2392
_reflns_threshold_expression     'I > 2\s(I)'
_refine_ls_structure_factor_coef     Fsqd
_refine_ls_matrix_type     full
_refine_ls_R_factor_all     0.0544
_refine_ls_R_factor_gt     0.0501
_refine_ls_wR_factor_gt     0.1308
_refine_ls_wR_factor_ref     0.1339
_refine_ls_goodness_of_fit_ref     1.058
_refine_ls_restrained_S_all     1.058
_refine_ls_number_reflns     2622
_refine_ls_number_parameters     205
_refine_ls_number_restraints     3
_refine_ls_hydrogen_treatment     mixed
_refine_ls_weighting_scheme     calc
_refine_ls_weighting_details
             'w=1/[\s^2^(Fo^2^)+(0.0666P)^2^+10.4972P] where P=(Fo^2^+2Fc^2^)/3'
_atom_sites_solution_hydrogens     mixed
_atom_sites_solution_primary     dual
_atom_sites_solution_secondary     ?
_refine_ls_shift/su_max     0.001
_refine_ls_shift/su_mean     0.000
_refine_diff_density_max     1.343
_refine_diff_density_min     -2.063
_refine_ls_extinction_method     none
_refine_ls_extinction_coef     .
loop_
    _atom_type_symbol
    _atom_type_description
    _atom_type_scat_dispersion_real
    _atom_type_scat_dispersion_imag
    _atom_type_scat_source
    'C' 'C' 0.0033 0.0016
                         'International Tables Vol C Tables 4.2.6.8 and 6.1.1.4'
    'H' 'H' 0.0000 0.0000
                         'International Tables Vol C Tables 4.2.6.8 and 6.1.1.4'
    'N' 'N' 0.0061 0.0033
                         'International Tables Vol C Tables 4.2.6.8 and 6.1.1.4'
    'O' 'O' 0.0106 0.0060
                         'International Tables Vol C Tables 4.2.6.8 and 6.1.1.4'
    'Cu' 'Cu' 0.3201 1.2651
                         'International Tables Vol C Tables 4.2.6.8 and 6.1.1.4'
    'Br' 'Br' -0.2901 2.4595
                         'International Tables Vol C Tables 4.2.6.8 and 6.1.1.4'
_computing_data_collection
;
CrysAlisPro (Rigaku, 2018)
;
_computing_cell_refinement
;
CrysAlisPro (Rigaku, 2018)
;
_computing_data_reduction
;
CrysAlisPro (Rigaku, 2018)
;
_computing_structure_solution
;
SHELXT (Sheldrick, 2015a)
;
_computing_structure_refinement
;
<i>SHELXL2018/3</i> (Sheldrick, 2015b)
;
_computing_molecular_graphics
;
Mercury (Macrae <i>et al.</i>, 2008) and
<i>CrystalExplorer17.5</i> (Wolff <i>et al.</i>, 2012)
;
_computing_publication_material
;
<i>SHELXL2018/3</i> (Sheldrick, 2015b)
;
loop_
    _atom_site_type_symbol
    _atom_site_label
    _atom_site_fract_x
    _atom_site_fract_y
    _atom_site_fract_z
    _atom_site_U_iso_or_equiv
    _atom_site_adp_type
    _atom_site_calc_flag
    _atom_site_occupancy
    _atom_site_disorder_assembly
    _atom_site_disorder_group
    Cu Cu1 0.65135(8) 0.95254(6) 0.48054(3) 0.0136(2) Uani d 1 . .
    Br Br1 0.35523(10) 0.55987(8) 0.58074(4) 0.0462(2) Uani d 1 . .
    Br Br2 0.97277(15) 0.95629(13) 0.67690(5) 0.0838(4) Uani d 1 . .
    N N1 0.1831(6) 0.4145(5) 0.4818(3) 0.0259(10) Uani d 1 . .
    N N2 0.8306(9) 0.8063(7) 0.7703(3) 0.0518(16) Uani d 1 . .
    O O1 0.8705(5) 0.8353(4) 0.45349(18) 0.0201(8) Uani d 1 . .
    H H11 0.969(4) 0.857(5) 0.469(3) 0.024 Uiso d 1 . .
    H H12 0.852(7) 0.758(3) 0.466(3) 0.024 Uiso d 1 . .
    O O2 0.4953(5) 0.7928(4) 0.4598(2) 0.0251(8) Uani d 1 . .
    O O3 0.2397(5) 0.8692(4) 0.49343(19) 0.0232(8) Uani d 1 . .
    O O4 0.6771(5) 0.8938(4) 0.57194(17) 0.0265(9) Uani d 1 . .
    O O5 0.4213(5) 0.9715(4) 0.60518(18) 0.0278(9) Uani d 1 . .
    C C1 0.2511(7) 0.5362(5) 0.4956(3) 0.0214(11) Uani d 1 . .
    C C2 0.2524(6) 0.6442(5) 0.4517(3) 0.0192(11) Uani d 1 . .
    C C3 0.1765(8) 0.6213(6) 0.3893(3) 0.0318(13) Uani d 1 . .
    H H3 0.172615 0.691086 0.358327 0.038 Uiso calc 1 . .
    C C4 0.1065(9) 0.4933(7) 0.3734(3) 0.0361(14) Uani d 1 . .
    H H4 0.056199 0.474885 0.331615 0.043 Uiso calc 1 . .
    C C5 0.1132(8) 0.3943(6) 0.4210(3) 0.0314(14) Uani d 1 . .
    H H5 0.066424 0.308183 0.410259 0.038 Uiso calc 1 . .
    C C6 0.3360(7) 0.7797(5) 0.4701(2) 0.0186(11) Uani d 1 . .
    C C7 0.7871(9) 0.8618(7) 0.7123(3) 0.0367(15) Uani d 1 . .
    C C8 0.6168(8) 0.8574(6) 0.6809(3) 0.0258(12) Uani d 1 . .
    C C9 0.4876(9) 0.7953(8) 0.7142(3) 0.0402(16) Uani d 1 . .
    H H9 0.370816 0.793989 0.696302 0.048 Uiso calc 1 . .
    C C10 0.5309(12) 0.7351(9) 0.7740(4) 0.054(2) Uani d 1 . .
    H H10 0.445567 0.689641 0.796168 0.065 Uiso calc 1 . .
    C C11 0.7019(13) 0.7440(9) 0.7997(3) 0.058(2) Uani d 1 . .
    H H11A 0.730394 0.704053 0.840298 0.069 Uiso calc 1 . .
    C C12 0.5703(7) 0.9133(5) 0.6139(2) 0.0211(11) Uani d 1 . .
loop_
    _atom_site_aniso_label
    _atom_site_aniso_U_11
    _atom_site_aniso_U_22
    _atom_site_aniso_U_33
    _atom_site_aniso_U_12
    _atom_site_aniso_U_13
    _atom_site_aniso_U_23
    Cu1 0.0134(3) 0.0128(3) 0.0144(3) 0.0004(2) 0.0001(2) 0.0006(2)
    Br1 0.0477(4) 0.0450(4) 0.0450(4) -0.0018(3) -0.0018(3) 0.0041(3)
    Br2 0.0700(7) 0.1137(9) 0.0637(6) -0.0456(6) -0.0206(5) 0.0186(6)
    N1 0.019(2) 0.014(2) 0.045(3) 0.0007(18) 0.003(2) 0.000(2)
    N2 0.066(4) 0.057(4) 0.029(3) 0.007(3) -0.021(3) 0.008(3)
    O1 0.0135(17) 0.0172(18) 0.030(2) 0.0008(14) 0.0027(15) -0.0025(16)
    O2 0.0172(19) 0.0185(19) 0.040(2) -0.0033(14) 0.0033(16) -0.0058(16)
    O3 0.0155(18) 0.0173(18) 0.037(2) -0.0026(14) 0.0034(16) -0.0043(16)
    O4 0.031(2) 0.033(2) 0.0157(18) 0.0089(17) -0.0009(16) 0.0044(16)
    O5 0.032(2) 0.033(2) 0.0184(19) 0.0068(18) -0.0004(16) 0.0049(16)
    C1 0.014(2) 0.017(3) 0.033(3) 0.001(2) 0.003(2) -0.001(2)
    C2 0.015(2) 0.014(2) 0.029(3) -0.0006(19) 0.001(2) -0.001(2)
    C3 0.037(3) 0.023(3) 0.034(3) -0.005(2) -0.007(3) 0.004(2)
    C4 0.036(3) 0.032(3) 0.038(3) -0.005(3) -0.011(3) -0.009(3)
    C5 0.024(3) 0.017(3) 0.051(4) -0.002(2) -0.005(3) -0.008(3)
    C6 0.018(3) 0.016(3) 0.021(3) -0.003(2) -0.003(2) 0.003(2)
    C7 0.048(4) 0.038(3) 0.023(3) -0.004(3) -0.008(3) 0.001(3)
    C8 0.037(3) 0.025(3) 0.015(3) 0.005(2) -0.003(2) 0.005(2)
    C9 0.045(4) 0.048(4) 0.027(3) 0.003(3) 0.005(3) 0.012(3)
    C10 0.071(5) 0.059(5) 0.034(4) 0.010(4) 0.015(4) 0.022(3)
    C11 0.089(6) 0.060(5) 0.024(3) 0.007(5) 0.002(4) 0.023(3)
    C12 0.031(3) 0.015(2) 0.017(3) -0.001(2) -0.003(2) 0.000(2)
_geom_special_details
;
 All esds (except the esd in the dihedral angle between two l.s. planes)
 are estimated using the full covariance matrix.  The cell esds are taken
 into account individually in the estimation of esds in distances, angles
 and torsion angles; correlations between esds in cell parameters are only
 used when they are defined by crystal symmetry.  An approximate (isotropic)
 treatment of cell esds is used for estimating esds involving l.s. planes.
;
loop_
    _geom_bond_atom_site_label_1
    _geom_bond_atom_site_label_2
    _geom_bond_site_symmetry_2
    _geom_bond_distance
    _geom_bond_publ_flag
    Cu1 O5 3_676 1.950(4) n
    Cu1 O4 . 1.958(4) n
    Cu1 O3 3_676 1.978(4) n
    Cu1 O2 . 1.979(4) n
    Cu1 O1 . 2.120(4) n
    Cu1 Cu1 3_676 2.6470(11) n
    Br1 C1 . 1.875(6) ?
    Br2 C7 . 1.870(7) ?
    N1 C1 . 1.314(7) ?
    N1 C5 . 1.334(8) ?
    N2 C7 . 1.326(8) ?
    N2 C11 . 1.331(11) ?
    O1 H11 . 0.815(10) ?
    O1 H12 . 0.815(10) ?
    O2 C6 . 1.245(6) ?
    O3 C6 . 1.254(6) ?
    O4 C12 . 1.239(7) ?
    O5 C12 . 1.261(7) ?
    C1 C2 . 1.386(8) ?
    C2 C3 . 1.381(8) ?
    C2 C6 . 1.499(7) ?
    C3 C4 . 1.384(9) ?
    C3 H3 . 0.9300 ?
    C4 C5 . 1.371(9) ?
    C4 H4 . 0.9300 ?
    C5 H5 . 0.9300 ?
    C7 C8 . 1.396(9) ?
    C8 C9 . 1.374(9) ?
    C8 C12 . 1.496(7) ?
    C9 C10 . 1.378(9) ?
    C9 H9 . 0.9300 ?
    C10 C11 . 1.362(12) ?
    C10 H10 . 0.9300 ?
    C11 H11A . 0.9300 ?
loop_
    _geom_angle_atom_site_label_1
    _geom_angle_atom_site_label_2
    _geom_angle_atom_site_label_3
    _geom_angle_site_symmetry_1
    _geom_angle_site_symmetry_3
    _geom_angle
    _geom_angle_publ_flag
    O5 Cu1 O4 3_676 . 167.76(17) no
    O5 Cu1 O3 3_676 3_676 89.64(17) no
    O4 Cu1 O3 . 3_676 89.35(17) no
    O5 Cu1 O2 3_676 . 88.95(17) no
    O4 Cu1 O2 . . 89.47(17) no
    O3 Cu1 O2 3_676 . 167.80(15) no
    O5 Cu1 O1 3_676 . 98.06(16) no
    O4 Cu1 O1 . . 94.05(15) no
    O3 Cu1 O1 3_676 . 103.05(15) no
    O2 Cu1 O1 . . 89.15(15) no
    O5 Cu1 Cu1 3_676 3_676 87.08(12) ?
    O4 Cu1 Cu1 . 3_676 80.69(12) ?
    O3 Cu1 Cu1 3_676 3_676 87.92(11) ?
    O2 Cu1 Cu1 . 3_676 79.91(11) ?
    O1 Cu1 Cu1 . 3_676 167.85(11) ?
    C1 N1 C5 . . 117.1(5) ?
    C7 N2 C11 . . 117.0(7) ?
    Cu1 O1 H11 . . 118(4) ?
    Cu1 O1 H12 . . 105(4) ?
    H11 O1 H12 . . 107(4) ?
    C6 O2 Cu1 . . 127.8(3) ?
    C6 O3 Cu1 . 3_676 118.1(3) ?
    C12 O4 Cu1 . . 126.8(3) ?
    C12 O5 Cu1 . 3_676 119.1(3) ?
    N1 C1 C2 . . 124.5(5) ?
    N1 C1 Br1 . . 116.2(4) ?
    C2 C1 Br1 . . 119.3(4) ?
    C3 C2 C1 . . 117.3(5) ?
    C3 C2 C6 . . 120.9(5) ?
    C1 C2 C6 . . 121.8(5) ?
    C2 C3 C4 . . 119.2(6) ?
    C2 C3 H3 . . 120.4 ?
    C4 C3 H3 . . 120.4 ?
    C5 C4 C3 . . 118.3(6) ?
    C5 C4 H4 . . 120.9 ?
    C3 C4 H4 . . 120.9 ?
    N1 C5 C4 . . 123.6(5) ?
    N1 C5 H5 . . 118.2 ?
    C4 C5 H5 . . 118.2 ?
    O2 C6 O3 . . 126.2(5) ?
    O2 C6 C2 . . 116.3(5) ?
    O3 C6 C2 . . 117.5(4) ?
    N2 C7 C8 . . 124.0(6) ?
    N2 C7 Br2 . . 114.0(5) ?
    C8 C7 Br2 . . 121.9(5) ?
    C9 C8 C7 . . 116.7(5) ?
    C9 C8 C12 . . 119.4(5) ?
    C7 C8 C12 . . 123.9(5) ?
    C8 C9 C10 . . 120.1(7) ?
    C8 C9 H9 . . 120.0 ?
    C10 C9 H9 . . 120.0 ?
    C11 C10 C9 . . 118.3(7) ?
    C11 C10 H10 . . 120.9 ?
    C9 C10 H10 . . 120.9 ?
    N2 C11 C10 . . 123.9(6) ?
    N2 C11 H11A . . 118.1 ?
    C10 C11 H11A . . 118.1 ?
    O4 C12 O5 . . 126.3(5) ?
    O4 C12 C8 . . 117.6(5) ?
    O5 C12 C8 . . 116.0(5) ?
loop_
    _geom_torsion_atom_site_label_1
    _geom_torsion_atom_site_label_2
    _geom_torsion_atom_site_label_3
    _geom_torsion_atom_site_label_4
    _geom_torsion_site_symmetry_1
    _geom_torsion_site_symmetry_2
    _geom_torsion_site_symmetry_3
    _geom_torsion_site_symmetry_4
    _geom_torsion
    _geom_torsion_publ_flag
    C5 N1 C1 C2 . . . . 1.0(8) ?
    C5 N1 C1 Br1 . . . . -178.0(4) ?
    N1 C1 C2 C3 . . . . 0.0(8) ?
    Br1 C1 C2 C3 . . . . 179.0(4) ?
    N1 C1 C2 C6 . . . . -178.5(5) ?
    Br1 C1 C2 C6 . . . . 0.5(7) ?
    C1 C2 C3 C4 . . . . -1.0(9) ?
    C6 C2 C3 C4 . . . . 177.6(6) ?
    C2 C3 C4 C5 . . . . 0.9(10) ?
    C1 N1 C5 C4 . . . . -1.1(9) ?
    C3 C4 C5 N1 . . . . 0.2(10) ?
    Cu1 O2 C6 O3 . . . . 3.4(8) ?
    Cu1 O2 C6 C2 . . . . -177.5(3) ?
    Cu1 O3 C6 O2 3_676 . . . -2.0(7) ?
    Cu1 O3 C6 C2 3_676 . . . 178.9(3) ?
    C3 C2 C6 O2 . . . . -87.8(6) ?
    C1 C2 C6 O2 . . . . 90.7(6) ?
    C3 C2 C6 O3 . . . . 91.3(6) ?
    C1 C2 C6 O3 . . . . -90.2(6) ?
    C11 N2 C7 C8 . . . . -0.5(11) ?
    C11 N2 C7 Br2 . . . . 176.5(6) ?
    N2 C7 C8 C9 . . . . 2.4(10) ?
    Br2 C7 C8 C9 . . . . -174.4(5) ?
    N2 C7 C8 C12 . . . . -176.5(6) ?
    Br2 C7 C8 C12 . . . . 6.7(9) ?
    C7 C8 C9 C10 . . . . -3.3(10) ?
    C12 C8 C9 C10 . . . . 175.6(6) ?
    C8 C9 C10 C11 . . . . 2.6(12) ?
    C7 N2 C11 C10 . . . . -0.4(13) ?
    C9 C10 C11 N2 . . . . -0.7(14) ?
    Cu1 O4 C12 O5 . . . . 2.3(8) ?
    Cu1 O4 C12 C8 . . . . 179.3(4) ?
    Cu1 O5 C12 O4 3_676 . . . -2.9(8) ?
    Cu1 O5 C12 C8 3_676 . . . -179.9(4) ?
    C9 C8 C12 O4 . . . . -138.3(6) ?
    C7 C8 C12 O4 . . . . 40.6(8) ?
    C9 C8 C12 O5 . . . . 39.0(8) ?
    C7 C8 C12 O5 . . . . -142.2(6) ?
loop_
    _geom_hbond_atom_site_label_D
    _geom_hbond_atom_site_label_H
    _geom_hbond_atom_site_label_A
    _geom_hbond_site_symmetry_A
    _geom_hbond_distance_DH
    _geom_hbond_distance_HA
    _geom_hbond_distance_DA
    _geom_hbond_angle_DHA
    _geom_hbond_publ_flag
    O1 H11 O3 1_655 0.815(10) 2.07(2) 2.868(5) 165(6) yes
    O1 H12 N1 3_666 0.815(10) 2.018(19) 2.816(6) 166(6) yes
    C11 H11A O1 4_576 0.93 2.51 3.403(8) 161 yes
_shelx_space_group_comment
;
The symmetry employed for this shelxl refinement is uniquely defined
by the following loop, which should always be used as a source of
symmetry information in preference to the above space-group names.
They are only intended as comments.
;
_shelx_estimated_absorpt_T_min     ?
_shelx_estimated_absorpt_T_max     ?
_shelx_hkl_file
;
   0   0   5 383.163 98.6581   9
   0   0   5 221.359 92.1068   1
   0   0  -5 334.990 77.0404   9
   0   0  -5 543.368 133.958   6
   0   0   5 282.270 119.760   2
   0   0   6 26879.7 632.346   1
   0   0   6 26542.4 555.494   9
   0   0  -6 26397.9 697.983   6
   0   0   6 25890.0 867.195   2
   0   0   6 27575.1 712.743   7
   0   0  -7 101.110 119.872   6
   0   0   7 110.205 100.067   9
   0   0   7-193.625 249.055   2
   0   0   7-23.9999 134.965   1
   0   0   7 305.735 192.921   7
   0   0  -8 56201.2 1161.37   6
   0   0   8 57344.3 1079.07   1
   0   0   8 55068.4 1417.46   2
   0   0   8 59440.2 1202.80   7
   0   0   8 55807.8 925.193   9
   0   0   9 300.212 174.245   1
   0   0   9 133.504 182.887   7
   0   0  -9 86.4175 166.266   6
   0   0   9-366.799 256.869   2
   0   0   9 167.698 136.951   9
   0   0 -10 141203. 2021.99   6
   0   0  10 145346. 1914.12   1
   0   0  10 136987. 1646.07   9
   0   0  10 142280. 2478.07   2
   0   0  10 141312. 2090.72   7
   0   0  11 598.882 202.683   9
   0   0 -11 498.943 239.483   6
   0   0  11 555.191 313.095   2
   0   0  11 681.482 296.332   7
   0   0  11 554.155 239.472   1
   0   0 -12 56237.3 1394.44   6
   0   0  12 55256.8 1146.51   9
   0   0  12 53731.4 1649.71   2
   0   0  12 55679.1 1313.31   1
   0   0  12 56514.0 1439.64   7
   0   0  13 562.504 315.545   7
   0   0  13 449.214 228.987   1
   0   0 -13 295.405 270.218   6
   0   0  13-78.9773 267.869   2
   0   0  13 147.978 181.062   9
   0   0  14 5507.70 613.254   2
   0   0  14 5694.78 501.069   1
   0   0 -14 5866.96 528.369   6
   0   0  14 5664.28 422.039   9
   0   0  14 6141.20 564.027   7
   0   0 -15 402.343 279.046   6
   0   0  15 174.144 197.196   9
   0   0  15-156.396 263.354   1
   0   0  15 196.520 300.355   7
   0   0  15 446.197 314.651   2
   0   0  16 3828.09 575.179   2
   0   0  16 3916.13 521.986   7
   0   0  16 3413.35 415.256   1
   0   0  16 3600.03 377.146   9
   0   0 -16 3374.81 453.506   6
   0   0  17 359.083 354.505   2
   0   0  17 303.265 339.167   7
   0   0  17 250.134 213.956   9
   0   0  17-4.43037 279.456   1
   0   0  18 12617.8 950.945   2
   0   0  18 11057.3 759.331   1
   0   0  18 11759.2 837.833   7
   0   0  18 11703.2 668.354   9
   0   0 -18 12676.3 850.458   6
   0   0  19 1239.40 315.156   9
   0   0  19 1005.90 472.895   2
   0   0  19 1290.99 507.994   7
   0   0 -19 1280.43 427.284   6
   0   0  20 74062.4 2395.25   2
   0   0 -20 77475.7 2086.45   6
   0   0  20 74957.1 2105.79   7
   0   0  21 1194.37 512.425   7
   0   0  21 1569.83 560.432   2
   0   0 -21 1023.83 401.016   6
   0   0 -22 1942.31 464.214   6
   0   0  22 2283.23 584.166   2
   0   0  22 3213.77 600.489   7
   0   0 -23-5.71702 331.679   6
   0   0  23 754.275 498.334   7
   0   0  23-391.946 480.458   2
   0   0 -24 1600.30 544.952   3
   0   0  24 1041.34 460.895   2
   0   0 -24 1191.17 404.495   6
   0   0  25-196.749 431.814   2
   0   0 -25-48.1035 376.869   3
   0   0 -25-193.767 398.070   6
   0   0 -26 1443.77 556.580   3
   0   0  26 1401.74 645.999   2
   0   0 -26 1138.72 482.454   6
   0   0  27 514.481 531.932   2
   0   0 -27 916.457 588.854   3
   0   0 -28 496.106 426.034   3
   0   0  28 532.731 449.448   2
   0   0 -29 653.388 567.498   3
   0   0  29 1148.23 684.991   2
   0   0 -30 10720.9 1130.18   3
   0   0  30 12803.2 1252.98   2
   0   0 -31 699.463 512.112   3
   0  -1   4 29380.4 541.836   6
   0   1   4 32178.8 504.709   7
   0   1  -4 29995.7 479.480   6
   0  -1  -4 30937.1 490.857   5
   0   1   4 32195.6 630.433   2
   0   1   4 31231.7 533.363   1
   0  -1   4 31624.9 895.063   2
   0   1  -4 30775.2 727.196   3
   0  -1  -5 543640. 2241.34   5
   0   1   5 534749. 3007.91   2
   0   1  -5 540834. 2407.45   6
   0   1   5 544133. 2437.42   1
   0  -1   5 536909. 4023.77   2
   0   1   5 558421. 2401.73   9
   0  -1   5 551714. 2624.73   9
   0   1   5 560958. 2364.88   7
   0  -1   6 83961.4 1699.64   2
   0   1   6 84144.5 1331.44   2
   0   1   6 83033.8 1036.14   1
   0   1   6 83297.5 1026.83   7
   0   1  -6 82542.2 1070.47   6
   0  -1   6 86668.3 1409.82   7
   0  -1   6 85507.3 1114.60   9
   0   1   6 85457.5 1020.29   9
   0  -1   7 112709. 1368.16   9
   0  -1   7 113973. 1744.50   7
   0   1   7 112088. 1302.95   1
   0   1  -7 109556. 1361.87   6
   0   1   7 112850. 1694.68   2
   0   1   7 116073. 1277.38   9
   0   1   7 112602. 1316.93   7
   0  -1   7 113621. 2083.77   2
   0  -1   8 102754. 1748.30   7
   0   1  -8 96034.3 1376.76   6
   0   1   8 98515.8 1339.94   7
   0   1   8 99560.1 1313.56   1
   0   1   8 101170. 1279.36   9
   0  -1   8 98857.7 2034.17   2
   0  -1   8 97144.3 1334.62   9
   0   1   8 97038.5 1681.44   2
   0  -1   9 2982.43 420.170   2
   0  -1  -9 2039.88 302.280   6
   0   1   9 2190.43 310.908   2
   0   1  -9 2624.30 277.210   6
   0   1   9 2194.31 234.793   1
   0  -1   9 2220.93 237.578   9
   0  -1   9 2281.43 350.272   7
   0   1   9 1572.70 207.543   7
   0   1   9 2308.35 246.289   9
   0   1 -10 186952. 2171.08   6
   0   1  10 190854. 2635.22   2
   0  -1  10 192182. 3051.40   2
   0   1  10 186316. 2063.30   1
   0  -1 -10 189888. 2516.20   6
   0  -1  10 188117. 2014.07   9
   0  -1  10 193180. 2619.47   7
   0   1  10 190979. 2183.70   7
   0   1  10 188281. 1969.60   9
   0  -1  11 13279.0 742.132   7
   0  -1 -11 12775.9 716.144   6
   0  -1  11 12376.8 840.292   2
   0   1  11 11896.2 582.716   7
   0   1  11 12526.7 545.389   9
   0  -1  11 12468.4 555.562   9
   0   1 -11 13034.2 627.107   6
   0   1  11 11991.1 563.629   1
   0   1  11 12727.4 735.663   2
   0   1  12 1254.32 323.118   7
   0  -1 -12 1192.48 316.600   6
   0   1 -12 1221.74 269.333   6
   0   1  12 1044.24 253.394   9
   0  -1  12 879.415 342.025   2
   0   1  12 1007.26 313.790   2
   0  -1  12 979.304 236.508   9
   0  -1  12 1039.56 353.936   7
   0   1  12 788.503 195.385   1
   0   1 -13 87321.3 1687.51   6
   0   1  13 81693.2 1507.05   9
   0  -1  13 86464.0 2267.43   2
   0   1  13 83655.1 2007.50   2
   0   1  13 81975.7 1689.64   7
   0  -1  13 82255.7 1485.37   9
   0  -1  13 89808.1 1980.53   7
   0   1  13 82910.8 1599.49   1
   0  -1 -13 83717.8 1881.41   6
   0  -1  14 731.268 408.376   2
   0   1  14 517.060 251.437   9
   0  -1  14 343.284 212.290   9
   0   1 -14 733.540 272.248   6
   0  -1  14 554.420 401.762   7
   0  -1 -14 881.374 333.201   6
   0   1  14-6.90503 231.868   1
   0   1  14 385.881 322.505   7
   0   1  14 563.698 318.620   2
   0   1 -14 640.371 123.993   8
   0  -1  15 35879.0 1340.46   7
   0  -1  15 32575.3 1003.41   9
   0   1  15 32939.9 1360.77   2
   0   1 -15 34066.9 1146.52   6
   0   1  15 32396.4 1179.36   7
   0   1  15 32151.8 1012.16   9
   0  -1  15 35317.8 1524.17   2
   0  -1 -15 32477.1 1267.82   6
   0   1  15 32197.0 1099.99   1
   0   1  16 4634.47 602.326   2
   0  -1  16 4497.56 601.070   7
   0   1 -16 3994.94 444.820   6
   0  -1  16 4807.66 673.003   2
   0  -1 -16 4683.27 560.031   6
   0   1  16 4368.81 429.503   9
   0   1  16 4229.16 519.709   7
   0   1  16 3977.78 491.065   1
   0  -1  16 4349.73 405.169   9
   0   1  17 14277.6 854.900   7
   0  -1 -17 13401.6 895.105   6
   0   1  17 13442.4 706.372   9
   0  -1  17 14580.2 1046.86   2
   0   1 -17 13785.1 783.589   6
   0   1  17 12875.8 773.530   1
   0   1  17 14325.2 970.871   2
   0  -1  17 13366.2 897.068   7
   0  -1  17 14383.8 716.764   9
   0  -1  18 2364.52 507.292   7
   0   1 -18 2167.15 396.508   6
   0  -1 -18 2244.70 344.925   5
   0  -1  18 2335.73 572.543   2
   0  -1  18 2261.39 328.003   9
   0   1  18 2022.63 455.788   2
   0   1  18 2436.73 450.177   7
   0   1  18 1419.40 362.643   1
   0  -1 -18 2266.18 462.067   6
   0   1  19 485.774 391.091   7
   0  -1  19 361.182 249.590   9
   0  -1 -19 197.681 226.808   5
   0  -1  19 377.783 401.011   2
   0  -1 -19 237.828 344.285   6
   0   1  19-244.137 311.847   1
   0   1 -19 1165.22 499.949   3
   0   1 -19 276.599 253.846   6
   0   1  19 154.144 345.831   2
   0  -1 -20 747.868 413.235   6
   0  -1 -20 120.088 219.047   5
   0   1  20-403.610 429.015   7
   0   1  20-101.258 288.570   1
   0   1  20 359.046 382.158   2
   0   1 -20 235.963 294.845   6
   0   1 -20 643.677 464.419   3
   0  -1  20-202.212 384.917   2
   0   1  21 8141.57 723.649   1
   0   1  21 8967.53 809.016   7
   0  -1 -21 10091.1 873.956   6
   0   1  21 9858.29 900.831   2
   0   1 -21 10447.0 789.164   6
   0  -1  21 9754.22 977.705   2
   0   1 -21 10942.0 985.530   3
   0  -1  22 8703.85 957.279   2
   0   1  22 8688.40 891.684   2
   0   1 -22 8515.39 896.565   3
   0   1 -22 8915.44 770.358   6
   0  -1 -22 8488.56 832.035   6
   0   1  22 7958.08 783.562   7
   0   1  22 7598.53 725.941   1
   0  -1 -23 15159.3 1075.41   6
   0   1 -23 16767.1 1030.21   6
   0   1  23 14371.8 1039.00   7
   0   1 -23 15841.5 1174.24   3
   0  -1  23 15980.8 1253.84   2
   0   1  23 15873.7 1174.03   2
   0   1  23 13667.3 952.381   1
   0  -1  24 929.668 523.934   2
   0   1  24 1068.55 551.512   2
   0   1 -24 1482.88 579.202   3
   0   1  24 1275.06 533.546   7
   0  -1 -24 864.416 468.933   6
   0  -1  25 36659.6 1897.71   2
   0  -1 -25 36251.7 1718.75   6
   0   1 -25 36037.4 1793.70   3
   0   1  25 36994.8 1805.33   2
   0   1  25 37411.7 1672.24   7
   0   1  26 1239.27 565.660   2
   0   1 -26 1412.16 582.379   3
   0   1  26 1462.84 525.055   7
   0  -1  26 1407.61 669.930   2
   0  -1 -26 1454.07 513.561   6
   0   1 -27 4817.51 820.409   3
   0  -1 -27 3690.99 664.958   6
   0  -1  27 5564.64 936.964   2
   0  -1 -27 4337.09 709.236   3
   0   1  27 3823.11 754.767   2
   0   1 -28 455.300 565.619   3
   0  -1 -28 703.416 528.450   3
   0  -1  28 443.309 546.833   2
   0   1  28 756.601 524.607   2
   0  -1  29 1469.39 680.299   2
   0   1 -29 756.749 543.527   3
   0  -1 -29 128.368 385.737   3
   0   1  29 815.577 506.905   2
   0   1 -30 1518.94 567.617   3
   0  -1 -30 1345.06 587.629   3
   0  -1  30 2875.66 829.508   2
   0  -1 -31 2099.09 576.546   3
   0   2  -1 84651.1 920.421   3
   0   2   1 84349.7 779.737   3
   0   2  -1 81329.1 1087.75   8
   0   2   2 189642. 1373.39   1
   0  -2  -2 200493. 1465.38   5
   0  -2   2 192086. 1954.79   2
   0   2  -2 199190. 1667.16   8
   0   2  -2 197233. 1579.81   3
   0   2   2 199714. 1193.50   3
   0   2   2 185492. 1727.09   8
   0  -2   2 201110. 1680.99   5
   0   2  -3 170720. 1641.31   3
   0   2   3 174828. 1182.78   7
   0  -2  -3 169360. 1371.60   5
   0   2  -3 173594. 1536.80   8
   0  -2   3 169872. 1618.12   5
   0   2   3 170713. 1350.10   1
   0   2  -4 73104.3 988.797   8
   0  -2   4 73487.6 1483.19   2
   0  -2  -4 75060.8 844.077   2
   0   2   4 74435.2 621.451   2
   0  -2   4 75569.2 1113.06   5
   0  -2   4 74253.2 884.136   8
   0   2   4 76847.8 954.256   1
   0   2   4 76180.6 837.154   7
   0  -2  -4 73481.1 927.887   5
   0  -2   4 72133.2 596.663   6
   0   2  -4 72203.2 1178.67   3
   0   2  -4 75290.6 592.352   6
   0  -2   5 206364. 1439.25   8
   0  -2   5 213787. 1889.85   9
   0   2  -5 208664. 1621.32   8
   0  -2  -5 212160. 1649.42   5
   0   2   5 214182. 1682.43   1
   0  -2   5 203945. 1271.71   6
   0  -2   5 211769. 1941.62   5
   0   2  -5 209591. 1152.05   6
   0  -2   5 212920. 2717.21   2
   0  -2  -5 212467. 1809.96   2
   0   2  -5 204692. 2168.33   3
   0   2   5 215651. 1496.57   7
   0   2   5 206936. 1369.47   2
   0   2  -6 45441.3 1123.08   3
   0   2  -6 46484.1 734.970   8
   0   2   6 47194.3 759.989   7
   0  -2  -6 45160.4 798.748   5
   0  -2   6 45428.1 904.232   9
   0   2   6 46102.4 837.079   1
   0   2  -6 43957.3 631.419   6
   0  -2   6 44218.5 1325.40   2
   0  -2   6 44122.9 717.898   6
   0   2   6 44190.2 762.287   2
   0  -2   6 45187.4 644.357   8
   0   2  -7 13157.7 393.436   6
   0  -2   7 13510.8 770.714   2
   0   2  -7 12804.2 381.576   8
   0   2   7 13324.9 443.229   7
   0  -2   7 12240.2 443.603   6
   0  -2  -7 12731.2 452.533   5
   0   2  -7 14334.2 670.127   3
   0  -2   7 12920.0 513.215   9
   0   2   7 13190.7 479.760   2
   0   2   7 13281.9 478.287   1
   0  -2  -8 769.168 150.466   5
   0   2  -8 800.812 116.942   8
   0  -2   8 1050.38 291.921   2
   0   2   8 1223.44 193.618   7
   0  -2   8 904.764 183.357   9
   0   2  -8 696.384 245.218   3
   0   2  -8 980.477 148.570   6
   0   2   8 1123.49 188.686   1
   0  -2  -9 37664.2 860.317   5
   0   2  -9 39886.9 649.958   8
   0   2  -9 40379.5 1271.64   3
   0   2   9 39090.3 900.770   1
   0   2  -9 39942.5 829.181   6
   0  -2   9 38909.8 952.289   9
   0  -2   9 39341.4 1404.72   2
   0   2   9 39411.3 863.154   7
   0   2   9 38274.9 982.952   2
   0  -2 -10 90143.3 1389.51   5
   0   2 -10 92566.9 1349.32   6
   0   2  10 91837.6 1633.88   2
   0   2 -10 91747.5 957.293   8
   0  -2  10 92290.0 1511.13   9
   0  -2  10 93592.7 2232.44   2
   0   2  10 92557.3 1435.95   1
   0   2 -10 90537.5 1995.11   3
   0   2  10 92727.6 1412.74   7
   0  -2  11 7208.55 700.110   2
   0   2  11 6933.67 453.801   1
   0   2 -11 6736.56 259.106   8
   0  -2 -11 6995.18 597.282   6
   0  -2 -11 6695.09 412.672   5
   0   2 -11 6365.10 589.783   3
   0   2  11 7282.59 524.129   2
   0  -2  11 6714.22 443.441   9
   0   2  11 6594.13 425.088   7
   0   2 -11 6674.26 403.479   6
   0  -2  12 167391. 3150.78   2
   0   2 -12 156412. 2844.88   3
   0  -2  12 164594. 2138.75   9
   0  -2 -12 153366. 1974.16   5
   0   2  12 155298. 2087.89   7
   0   2  12 156223. 2384.39   2
   0   2 -12 154556. 1973.44   6
   0  -2 -12 157203. 2655.35   6
   0   2 -12 160229. 1178.23   8
   0   2  12 157125. 2066.31   1
   0  -2  13 21682.5 817.477   9
   0   2  13 21176.4 816.603   1
   0  -2 -13 19797.8 754.409   5
   0   2 -13 20129.6 1082.22   3
   0  -2  13 22134.0 1219.08   2
   0   2  13 20398.9 803.787   7
   0   2 -13 22479.4 412.723   8
   0   2 -13 21407.0 778.956   6
   0   2  13 21025.9 948.202   2
   0  -2 -13 20610.9 1008.25   6
   0   2  14 3053.59 368.170   1
   0  -2  14 3910.32 641.945   2
   0  -2  14 3031.98 359.078   9
   0  -2 -14 2764.25 474.898   6
   0   2 -14 3696.82 600.210   3
   0   2  14 3253.30 468.536   2
   0   2  14 2472.91 350.118   7
   0  -2 -14 3356.33 373.137   5
   0   2 -15 100810. 2497.39   3
   0  -2  15 105807. 2726.00   2
   0   2  15 95298.1 2138.87   2
   0   2 -15 102652. 1835.93   6
   0  -2 -15 100574. 2295.09   6
   0   2  15 97480.3 1873.06   1
   0   2  15 98324.5 1951.15   7
   0  -2 -15 94897.8 1762.55   5
   0  -2  15 102724. 1822.94   9
   0  -2  16 3983.65 707.045   2
   0  -2 -16 3161.55 422.176   5
   0  -2 -16 3832.16 582.594   6
   0   2  16 3860.51 522.553   7
   0   2 -16 3653.63 434.447   6
   0   2  16 3058.86 508.130   2
   0   2 -16 4603.84 714.676   3
   0   2  16 2545.78 394.904   1
   0  -2  16 2819.97 366.930   9
   0   2  17 34078.4 1377.95   2
   0  -2 -17 32393.3 1140.85   5
   0  -2  17 37416.5 1693.11   2
   0   2 -17 36257.4 1180.88   6
   0   2 -17 36884.3 1598.27   3
   0  -2 -17 34372.8 1431.83   6
   0   2  17 34095.2 1270.94   7
   0  -2  17 36368.7 1138.61   9
   0   2  17 33355.3 1196.34   1
   0   2  18 13627.0 868.808   7
   0  -2 -18 13535.7 766.017   5
   0   2 -18 15936.2 1143.75   3
   0  -2  18 16052.0 1171.87   2
   0   2 -18 14463.5 786.340   6
   0   2  18 12892.0 797.220   1
   0   2  18 14068.0 935.940   2
   0  -2  18 15271.5 770.100   9
   0  -2 -18 14212.2 974.218   6
   0   2  19 2560.83 524.778   2
   0   2 -19 3006.24 427.769   6
   0  -2 -19 2874.48 540.169   6
   0  -2 -19 2509.32 419.213   5
   0  -2  19 2588.46 642.157   2
   0   2  19 2296.03 455.589   1
   0   2 -19 3591.72 696.739   3
   0  -2  19 3173.84 423.985   9
   0   2  19 3031.41 520.790   7
   0  -2  20 39949.0 1845.38   2
   0   2  20 36217.1 1389.87   1
   0   2 -20 37706.7 1320.49   6
   0   2 -20 39979.0 1761.25   3
   0   2  20 36950.5 1543.69   2
   0  -2 -20 38755.5 1640.18   6
   0   2  20 36617.9 1450.69   7
   0  -2 -20 36043.3 1266.78   5
   0   2  21 375.645 356.066   7
   0  -2 -21 222.557 399.735   6
   0   2  21 21.7647 276.994   1
   0   2 -21 772.840 506.633   3
   0  -2  21 452.398 511.633   2
   0   2 -21 271.906 283.297   6
   0   2  21 1096.42 492.115   2
   0   2  22 4352.87 569.668   1
   0  -2  22 6095.46 847.699   2
   0   2 -22 6753.20 863.646   3
   0  -2 -22 6747.06 809.291   6
   0   2  22 5028.97 663.629   2
   0   2  22 4376.96 619.200   7
   0   2  23 55.7244 292.843   1
   0   2  23 301.175 384.814   7
   0  -2  23 488.844 474.441   2
   0   2 -23 1464.81 631.281   3
   0  -2 -23 1336.71 555.286   6
   0   2  23 250.325 344.573   2
   0  -2 -24 2135.39 573.396   6
   0   2 -24 2450.05 675.588   3
   0   2  24 2137.26 458.601   1
   0   2  24 1887.53 535.613   7
   0   2  24 2680.01 555.231   2
   0  -2  24 2938.02 699.487   2
   0  -2 -25 976.698 403.693   6
   0   2  25 370.321 333.285   1
   0   2  25 919.998 477.940   2
   0   2 -25 1327.57 593.709   3
   0  -2  25 1142.79 654.549   2
   0   2  25 912.803 498.632   7
   0   2 -26 4111.54 751.877   3
   0   2  26 3357.90 670.680   2
   0  -2 -26 2993.31 641.528   6
   0   2  26 3837.84 671.778   7
   0  -2  26 3649.69 789.330   2
   0   2 -27 5175.94 892.285   3
   0  -2  27 4828.52 851.825   2
   0  -2 -27 2768.65 600.091   6
   0   2  27 4506.47 750.845   7
   0   2  28 1947.30 598.830   7
   0  -2  28 2542.75 793.712   2
   0   2 -28 1282.61 588.404   3
   0  -2 -28 1129.96 511.269   6
   0  -2  29 3078.54 918.688   2
   0   2 -29 1946.20 710.654   3
   0   2  29 2621.53 681.695   7
   0  -2 -29 657.083 511.910   3
   0  -2 -29 1540.10 591.396   6
   0   2 -30 6541.60 996.014   3
   0  -3   0 471.295 86.7242   2
   0   3   0 328.666 124.726   3
   0   3   0 265.764 103.484   2
   0   3   0 375.273 163.608   8
   0  -3   0 189.821 130.370   5
   0  -3   1 4917.74 321.166   5
   0  -3  -1 5044.86 172.110   2
   0  -3   1 4841.82 297.687   2
   0   3  -1 5130.48 361.938   8
   0   3   1 4600.49 163.746   2
   0   3  -1 4842.45 278.109   3
   0   3   1 4635.07 348.630   8
   0   3   1 4287.33 234.279   3
   0  -3  -1 5027.12 309.550   5
   0   3   2 350778. 2917.17   8
   0   3   2 375572. 2373.73   1
   0   3  -2 369534. 2881.92   8
   0  -3  -2 373931. 2487.03   5
   0  -3   2 375803. 2736.77   5
   0   3   2 382949. 2057.06   3
   0   3  -2 375959. 2474.28   3
   0  -3   2 359533. 2871.07   2
   0   3  -3 14611.3 580.718   8
   0   3  -3 14196.2 536.418   3
   0   3   3 13844.8 393.580   3
   0  -3   3 13951.9 625.520   2
   0   3   3 14508.6 475.705   1
   0  -3   3 15309.4 582.574   5
   0  -3  -3 14210.4 494.641   5
   0   3   4 1644.86 166.760   7
   0  -3   4 1336.23 251.412   2
   0  -3   4 1716.99 237.727   5
   0   3  -4 1545.55 216.037   8
   0   3  -4 1429.02 224.141   3
   0  -3  -4 1775.42 207.547   5
   0   3   4 1807.97 209.531   1
   0  -3   4 1441.85 105.607   6
   0  -3   5 14772.4 599.144   5
   0   3  -5 14999.8 635.728   3
   0   3   5 14489.1 441.938   7
   0   3  -5 13898.5 549.562   8
   0   3   5 14581.9 509.100   1
   0  -3   5 13392.3 727.477   2
   0  -3   5 13378.7 285.975   6
   0  -3  -5 14243.6 517.325   5
   0  -3  -5 14527.4 257.112   4
   0  -3  -5 15276.3 272.567   2
   0   3   6 6872.71 211.055   2
   0  -3   6 6400.59 225.673   6
   0  -3  -6 7155.97 271.286   2
   0   3  -6 6786.42 218.560   6
   0  -3   6 6686.72 435.578   5
   0   3  -6 7281.13 390.681   8
   0   3   6 7175.90 381.760   1
   0  -3   6 6008.64 508.384   2
   0   3  -6 7328.69 486.833   3
   0  -3  -6 6912.48 376.351   5
   0   3   6 7035.72 332.580   7
   0  -3   7 38093.0 1319.93   2
   0  -3   7 36172.4 609.939   6
   0   3  -7 37642.8 1123.63   3
   0  -3  -7 37514.1 873.734   5
   0   3   7 36163.5 602.024   2
   0  -3   7 38606.0 971.966   9
   0   3  -7 38239.4 859.622   8
   0   3   7 38041.5 764.255   7
   0   3   7 38040.9 868.721   1
   0  -3  -7 38199.1 774.046   2
   0   3  -7 37870.4 557.702   6
   0  -3   8 108127. 1204.42   6
   0   3   8 108834. 1358.88   7
   0  -3   8 108542. 1648.81   9
   0  -3  -8 107563. 1522.98   5
   0  -3   8 108694. 2337.72   2
   0   3   8 110133. 1526.82   1
   0   3  -8 106899. 2017.33   3
   0   3  -8 106367. 1413.51   8
   0   3  -8 108057. 1046.64   6
   0   3   8 106424. 1190.05   2
   0   3   9 1098.81 188.390   7
   0   3   9 1126.00 233.639   1
   0  -3  -9 1580.92 241.827   5
   0   3  -9 839.139 292.774   3
   0   3  -9 1019.05 140.238   6
   0   3   9 1301.49 200.026   2
   0  -3   9 1150.14 364.448   2
   0   3  -9 1407.26 179.150   8
   0  -3   9 1118.37 229.662   9
   0   3  10 221126. 2168.73   7
   0  -3  10 223135. 3556.77   2
   0   3 -10 216648. 3195.51   3
   0   3  10 219466. 2326.58   1
   0  -3 -10 220335. 2356.21   5
   0  -3  10 217879. 2466.86   9
   0   3  10 210914. 2101.04   2
   0   3 -10 215927. 1887.08   8
   0   3 -10 218949. 1828.37   6
   0  -3  11 12740.1 636.804   9
   0   3 -11 13440.5 456.870   8
   0   3 -11 13615.3 888.338   3
   0   3  11 13672.9 590.535   7
   0   3  11 13297.8 586.319   2
   0   3  11 13278.2 621.471   1
   0   3 -11 13371.1 498.167   6
   0  -3 -11 14092.6 626.163   5
   0  -3  11 13759.2 949.823   2
   0   3 -12 16499.7 993.588   3
   0  -3 -12 15634.1 689.032   5
   0   3  12 15658.8 672.743   7
   0  -3  12 16827.2 1050.21   2
   0   3  12 15986.0 689.644   2
   0  -3  12 16272.7 725.633   9
   0   3  12 16948.6 721.722   1
   0   3 -12 14587.0 572.144   6
   0   3 -12 16991.6 465.725   8
   0  -3  13 12010.4 933.818   2
   0   3  13 12573.2 654.618   1
   0   3 -13 11768.5 539.538   6
   0  -3 -13 12209.6 853.876   6
   0  -3 -13 11571.9 629.675   5
   0   3 -13 13166.3 364.651   8
   0   3 -13 14914.3 985.962   3
   0  -3  13 12467.5 654.856   9
   0   3  13 12235.4 624.128   7
   0   3  13 11759.0 640.430   2
   0   3  14-157.908 255.805   7
   0   3 -14 464.731 190.856   6
   0  -3  14 489.602 229.861   9
   0  -3  14 396.185 438.694   2
   0   3 -14-20.2716 371.733   3
   0   3  14 427.126 239.332   2
   0   3  14 384.662 267.187   1
   0  -3 -14 326.136 226.845   5
   0  -3 -14-156.460 319.927   6
   0  -3  15 23543.1 930.622   9
   0   3  15 21270.0 898.347   7
   0   3 -15 22868.3 809.359   6
   0  -3 -15 21831.3 1165.59   6
   0  -3  15 24759.8 1376.91   2
   0   3 -15 23186.6 1267.62   3
   0  -3 -15 20290.6 871.729   5
   0   3  15 21459.2 943.276   2
   0   3  15 21820.2 913.447   1
   0  -3 -16 5247.97 668.663   6
   0   3 -16 5650.21 442.756   6
   0   3  16 4758.94 460.734   7
   0   3  16 6023.49 530.489   1
   0   3  16 5898.59 554.710   2
   0  -3  16 5584.31 491.056   9
   0  -3 -16 4966.94 489.150   5
   0  -3  16 6189.35 789.642   2
   0   3 -16 5287.55 720.885   3
   0  -3 -17 1778.30 449.985   6
   0  -3  17 2536.37 616.087   2
   0   3  17 1200.06 314.605   7
   0  -3  17 2802.27 380.390   9
   0   3  17 2217.06 378.686   1
   0   3 -17 2477.00 334.519   6
   0  -3 -17 2201.00 356.619   5
   0   3 -17 2022.74 515.752   3
   0   3  17 2440.17 452.629   2
   0   3 -18 183.847 193.704   6
   0  -3  18 245.863 227.947   9
   0   3  18 407.331 279.484   2
   0   3 -18 365.417 449.237   3
   0  -3 -18 67.0277 226.889   5
   0  -3 -18-200.268 345.059   6
   0   3  18 183.732 273.038   1
   0  -3  18-265.409 461.865   2
   0  -3  19 2413.16 644.111   2
   0   3  19 1824.10 394.162   1
   0  -3 -19 3221.72 610.178   6
   0   3 -19 2020.31 603.214   3
   0  -3  19 2233.31 362.756   9
   0   3  19 2613.51 494.053   7
   0   3  19 1727.58 358.192   2
   0  -3 -19 2114.16 392.575   5
   0  -3 -20 19242.7 968.127   5
   0  -3  20 22883.2 1454.57   2
   0   3  20 18782.2 1053.11   2
   0   3  20 19377.6 1084.21   7
   0  -3 -20 19591.1 1258.88   6
   0   3 -20 22102.2 1396.97   3
   0   3  20 19397.3 1024.89   1
   0   3 -21 2096.29 650.124   3
   0   3  21 858.229 340.582   1
   0  -3  21 2427.37 705.216   2
   0  -3 -21 1909.84 598.106   6
   0   3  21 1480.26 395.702   2
   0   3  21 1250.55 457.324   7
   0  -3 -22 25198.5 1487.45   6
   0  -3  22 28594.2 1660.63   2
   0   3  22 23523.4 1264.64   7
   0   3  22 21924.0 1210.03   2
   0   3 -22 27460.3 1594.36   3
   0   3  22 24726.3 1247.86   1
   0   3  23 11647.8 923.360   2
   0  -3 -23 15206.0 1205.93   6
   0   3  23 12684.8 957.464   1
   0  -3  23 13579.4 1208.00   2
   0   3  23 13193.0 1007.17   7
   0   3 -23 14722.2 1235.10   3
   0   3 -24 3688.61 791.186   3
   0  -3  24 3147.83 712.793   2
   0  -3 -24 3165.78 664.776   6
   0   3  24 3248.52 591.853   7
   0   3  24 3011.70 562.042   1
   0  -3  25 12519.6 1227.76   2
   0  -3 -25 12704.7 1173.23   6
   0   3 -25 13900.8 1258.95   3
   0   3  25 10064.1 915.676   1
   0   3  25 10714.8 942.861   7
   0  -3  26 984.926 678.152   2
   0  -3 -26-408.769 490.512   6
   0   3  26 155.535 421.254   7
   0   3  27 2765.83 630.327   7
   0  -3 -27 2302.75 621.872   6
   0   3 -27 4308.41 809.491   3
   0  -3  28 4041.06 885.628   2
   0   3 -28 3362.39 772.751   3
   0   3  28 2745.50 667.210   7
   0  -3 -28 1740.90 601.252   6
   0  -3  29 2310.88 758.371   2
   0  -3 -29 1367.55 530.126   6
   0   3 -29 2026.74 707.804   3
   0  -3 -30 1980.36 657.024   6
   0  -4   0 11842.3 546.523   5
   0   4   0 12103.3 629.795   8
   0  -4   0 11518.6 397.322   2
   0   4   0 11594.9 459.169   3
   0   4   1 126.625 174.281   8
   0  -4  -1 338.583 76.3125   2
   0  -4  -1 238.079 176.082   5
   0  -4   1 225.746 104.847   2
   0   4  -1 201.406 181.008   8
   0   4   1 190.445 57.6050   2
   0  -4   1 166.500 177.214   5
   0   4  -1 90.4412 126.964   3
   0   4   1 264.921 118.818   3
   0  -4   2 15867.9 630.439   2
   0   4   2 16781.2 512.859   3
   0   4   2 17355.6 606.296   1
   0  -4  -2 17843.9 653.132   5
   0   4  -2 16496.0 719.365   8
   0  -4   2 17614.0 681.887   5
   0   4  -2 16719.2 590.823   3
   0   4   2 15955.6 732.758   8
   0  -4  -3 33838.2 890.553   5
   0   4   3 35524.2 859.612   1
   0   4  -3 33749.5 881.874   3
   0   4   3 34060.4 713.484   3
   0  -4   3 34672.2 979.690   5
   0   4  -3 34570.3 1026.78   8
   0  -4   3 32365.3 1001.81   2
   0  -4   4 3834.40 370.053   5
   0   4  -4 4219.77 375.856   3
   0  -4   4 3562.15 183.282   6
   0  -4   4 3144.92 339.323   2
   0   4   4 3400.80 248.136   3
   0   4  -4 3460.03 359.026   8
   0  -4  -4 3402.70 303.901   5
   0   4   4 3369.37 298.755   1
   0  -4   5 138557. 2017.82   5
   0   4   5 139343. 1712.09   1
   0  -4   5 134333. 2316.83   2
   0   4   5 136808. 1482.01   7
   0   4  -5 140721. 2024.65   8
   0  -4   5 137678. 1025.96   6
   0  -4  -5 138119. 1816.77   5
   0   4  -5 135464. 1962.86   3
   0  -4  -6 28187.0 853.725   5
   0   4   6 28645.0 812.686   1
   0   4  -6 28266.9 916.711   8
   0   4  -6 28251.9 973.785   3
   0  -4   6 27118.7 1107.28   2
   0  -4   6 29200.2 952.714   5
   0   4   6 28797.0 704.548   7
   0  -4   6 27563.7 439.482   6
   0   4   7 7666.98 450.098   1
   0  -4  -7 6969.60 453.531   5
   0   4   7 7207.31 383.215   7
   0   4  -7 7627.69 475.342   8
   0  -4   7 7235.54 615.233   2
   0  -4   7 6649.66 491.795   5
   0  -4  -7 6985.08 201.031   4
   0   4  -7 7685.06 563.692   3
   0  -4   7 6802.34 229.224   6
   0   4   8 2174.35 251.847   7
   0  -4   8 2520.77 439.253   2
   0   4  -8 1997.92 369.241   3
   0   4   8 2271.52 282.279   1
   0  -4   8 1805.78 302.734   5
   0  -4   8 2348.86 320.967   9
   0  -4  -8 2459.42 166.182   2
   0  -4   8 2222.96 148.644   6
   0   4   8 2382.69 141.807   2
   0   4  -8 2233.95 275.169   8
   0  -4  -8 2197.38 287.739   5
   0  -4   9 797.043 220.729   9
   0  -4  -9 914.468 248.922   5
   0  -4   9 422.149 292.025   2
   0  -4   9 651.741 104.289   6
   0   4  -9 151.379 282.337   3
   0   4   9 668.612 104.349   2
   0   4   9 1029.95 240.383   1
   0   4  -9 907.068 203.636   8
   0   4   9 718.439 191.956   7
   0   4 -10 2555.88 405.887   3
   0  -4 -10 2788.24 345.249   5
   0   4  10 3001.25 345.421   1
   0   4 -10 3136.51 291.452   8
   0   4  10 2569.87 195.955   2
   0  -4  10 3095.39 506.044   2
   0   4  10 2799.97 286.959   7
   0  -4  10 2570.40 337.493   9
   0   4 -10 2633.83 184.720   6
   0   4 -11 11505.1 401.130   6
   0  -4 -11 11671.1 642.970   5
   0  -4  11 12426.7 920.398   2
   0   4  11 11726.7 553.869   7
   0   4 -11 11104.3 828.974   3
   0   4  11 11234.2 443.263   2
   0  -4  11 12057.3 665.579   9
   0   4  11 11857.1 622.915   1
   0   4 -11 13053.0 539.474   8
   0   4 -12-375.110 458.171   3
   0   4  12 196.434 472.881   2
   0   4 -12 634.523 147.806   6
   0   4  12 446.023 229.724   1
   0  -4  12 706.188 426.202   2
   0  -4  12 321.118 209.167   9
   0   4  12 687.063 216.318   7
   0   4 -12 628.116 154.476   8
   0  -4 -12 654.719 269.102   5
   0   4 -13 14293.9 518.752   6
   0   4  13 14917.2 687.596   7
   0   4 -13 15321.1 992.447   3
   0  -4  13 16070.7 1088.73   2
   0   4  13 13265.2 562.344   2
   0   4 -13 14793.9 500.709   8
   0   4  13 14188.1 722.894   1
   0  -4  13 14717.7 765.372   9
   0  -4 -13 13735.4 731.606   5
   0   4 -14 5577.72 704.196   3
   0   4  14 6581.26 548.861   1
   0  -4  14 5893.63 528.009   9
   0  -4  14 7120.45 804.459   2
   0   4  14 6516.78 509.056   7
   0  -4 -14 6012.80 536.436   5
   0   4 -14 6054.65 375.378   6
   0  -4 -14 7467.54 775.977   6
   0   4  14 5435.17 396.414   2
   0   4  15 175619. 2614.56   1
   0  -4 -15 180504. 2702.25   5
   0   4  15 176614. 2494.97   7
   0   4 -15 181221. 2000.95   6
   0  -4  15 183669. 2670.45   9
   0  -4 -15 183388. 3545.64   6
   0  -4  15 191553. 3836.46   2
   0   4 -15 181497. 3621.03   3
   0   4  15 170231. 2296.26   2
   0   4  16 2369.84 446.403   1
   0  -4  16 2006.18 362.642   9
   0  -4  16 1801.94 614.333   2
   0   4  16 1692.71 375.963   7
   0  -4 -16 1873.39 417.695   5
   0   4  16 1084.36 238.833   2
   0  -4 -16 1614.25 540.689   6
   0   4 -16 2279.42 661.719   3
   0  -4 -17 63679.6 2198.90   6
   0  -4  17 68282.9 2387.92   2
   0   4 -17 63097.3 2265.54   3
   0  -4  17 65973.6 1666.30   9
   0   4  17 62355.0 1632.34   7
   0   4  17 59648.0 1504.53   2
   0  -4 -17 60622.3 1680.50   5
   0   4  17 66182.3 1704.16   1
   0  -4 -18 4927.14 728.820   6
   0   4 -18 5167.56 824.193   3
   0   4  18 4741.04 553.947   1
   0   4  18 3794.74 425.915   2
   0  -4 -18 4061.74 506.140   5
   0  -4  18 5200.05 777.992   2
   0   4  18 3780.82 463.492   7
   0  -4  18 3938.40 469.647   9
   0  -4  19 2334.64 388.845   9
   0   4  19 1522.61 309.406   2
   0   4  19 2276.00 437.269   1
   0   4  19 1126.06 322.400   7
   0  -4 -19 2555.14 461.795   5
   0   4 -19 3009.44 708.594   3
   0  -4 -19 2395.66 603.430   6
   0  -4  19 2292.47 561.286   2
   0   4  20 1446.85 324.715   7
   0   4  20 2054.57 439.609   1
   0  -4 -20 2530.06 624.002   6
   0   4 -20 3342.67 756.398   3
   0  -4  20 2722.16 646.553   2
   0  -4 -20 3093.71 500.252   5
   0   4  21-143.464 328.832   1
   0   4 -21 1199.41 654.623   3
   0  -4 -21-272.843 387.235   6
   0  -4  21-320.926 436.260   2
   0   4  21 332.613 413.867   7
   0   4  22 807.707 426.926   7
   0   4 -22 1485.26 658.201   3
   0  -4 -22 579.918 495.501   6
   0  -4  22 394.845 511.903   2
   0   4  22 53.8388 339.890   1
   0   4 -23 595.529 674.616   3
   0   4  23 135.522 349.921   7
   0  -4  23 23.6153 509.537   2
   0  -4 -23 394.917 477.840   6
   0   4  23-495.633 420.504   1
   0  -4 -24 1969.66 643.128   6
   0  -4  24 2824.79 780.742   2
   0   4 -24 2684.35 740.504   3
   0   4  24 2029.19 521.549   1
   0   4  24 1577.37 498.924   7
   0   4  25 553.576 409.261   1
   0  -4  25 443.429 631.220   2
   0   4  25-60.4283 383.145   7
   0   4 -25 1795.13 771.857   3
   0  -4 -25 1227.72 581.292   6
   0  -4  26 967.787 686.066   2
   0   4 -26 1581.06 710.241   3
   0   4  26 990.467 404.070   1
   0   4  26 657.756 425.548   7
   0  -4 -26 2282.56 738.687   6
   0   4 -27 1957.07 681.669   3
   0  -4 -27 685.308 443.563   6
   0  -4 -28 1095.89 596.296   6
   0   4 -28 1985.16 764.815   3
   0  -4  28 2994.42 816.083   2
   0  -4 -29-207.340 504.018   6
   0   5   0 336.332 175.802   3
   0  -5   0 61.2249 191.227   5
   0   5   0 370.817 269.744   8
   0  -5   0 394.276 128.516   2
   0  -5  -1 36417.7 598.928   2
   0   5   1 33909.1 568.450   2
   0   5   1 35731.1 857.465   3
   0  -5   1 35716.2 1068.02   5
   0  -5  -1 37706.3 1068.49   5
   0   5  -1 36301.6 922.255   3
   0   5  -1 38281.3 1244.92   8
   0  -5   1 36786.4 869.327   2
   0   5   1 38251.2 1261.86   8
   0   5  -2 111895. 2104.31   8
   0   5  -2 105700. 1634.82   3
   0  -5  -2 108114. 1793.84   5
   0   5   2 108606. 1707.76   1
   0  -5   2 106777. 1669.67   2
   0  -5  -2 109825. 737.106   2
   0  -5   2 104693. 1854.26   5
   0   5   2 109734. 1462.44   3
   0  -5   3 6062.63 493.149   5
   0   5   3 5555.68 417.552   1
   0  -5   3 5557.57 446.993   2
   0   5   3 5308.17 350.070   3
   0  -5  -3 6098.20 468.341   5
   0   5  -3 5979.00 516.149   8
   0   5  -3 5420.05 416.782   3
   0  -5   4 7734.16 548.685   2
   0  -5   4 8179.06 566.244   5
   0  -5  -4 8218.72 537.662   5
   0   5   4 7420.97 399.453   3
   0   5   4 7659.35 481.331   1
   0   5  -4 7549.66 494.991   3
   0   5  -4 7769.51 585.949   8
   0   5   5 855.720 195.682   7
   0  -5   5 1184.77 322.220   5
   0   5  -5 992.473 277.542   8
   0  -5   5 1042.63 260.950   2
   0   5  -5 1418.02 325.332   3
   0   5   5 1126.05 254.215   1
   0  -5  -5 1367.64 298.682   5
   0   5   6 31098.7 933.501   1
   0   5  -6 30807.1 1085.61   8
   0  -5   6 29721.5 1173.16   2
   0  -5   6 30693.9 1086.61   5
   0  -5   6 30777.0 523.186   6
   0   5  -6 30535.3 1068.32   3
   0  -5  -6 30620.1 988.985   5
   0   5   6 30242.7 805.563   7
   0   5  -7 10550.3 701.951   3
   0  -5   7 9586.71 642.002   5
   0  -5   7 9695.34 277.252   6
   0   5   7 10292.2 577.425   1
   0  -5   7 9798.64 733.238   2
   0  -5  -7 10526.7 608.333   5
   0   5   7 10006.6 480.544   7
   0   5  -7 9949.02 619.121   8
   0   5   8 56385.7 1283.89   1
   0  -5  -8 56931.0 1397.97   5
   0  -5   8 53415.2 629.547   6
   0   5   8 56447.3 1124.13   7
   0  -5   8 57718.1 1517.46   5
   0   5  -8 55306.6 1575.74   3
   0   5  -8 58001.1 1424.79   8
   0  -5   8 54479.3 1763.95   2
   0   5   9 1760.36 322.366   1
   0  -5   9 2051.12 449.801   2
   0  -5   9 1435.99 113.363   6
   0   5  -9 1987.54 324.536   8
   0  -5   9 1758.08 344.684   9
   0   5  -9 2224.28 494.048   3
   0  -5  -9 1719.16 329.902   5
   0  -5  -9 2040.10 120.645   4
   0  -5   9 1865.84 334.997   5
   0   5   9 2001.82 292.289   7
   0  -5  10 188416. 3472.75   2
   0   5 -10 182031. 3132.74   3
   0   5  10 186889. 2139.84   7
   0   5  10 192186. 2459.03   1
   0  -5 -10 188395. 2656.43   5
   0  -5  10 191569. 2717.36   9
   0  -5 -11 1180.11 311.738   5
   0   5 -11 1389.73 470.813   3
   0   5  11 1302.31 142.156   2
   0  -5  11 823.844 432.906   2
   0   5  11 1576.80 338.465   1
   0   5 -11 1251.14 251.889   8
   0  -5  11 1054.84 299.482   9
   0   5  11 1247.96 257.798   7
   0   5 -12 23027.7 791.071   8
   0   5  12 19131.4 508.593   2
   0  -5 -12 20586.4 927.980   5
   0   5  12 19981.9 861.847   1
   0  -5  12 20499.5 1231.74   2
   0   5 -12 20457.2 1145.10   3
   0   5  12 19826.4 764.510   7
   0  -5  12 20437.4 923.364   9
   0  -5  13 4859.14 722.343   2
   0   5  13 3861.48 280.907   2
   0  -5  13 4345.71 482.449   9
   0  -5 -13 3995.34 475.875   5
   0   5  13 3350.75 365.975   7
   0   5 -13 4325.22 641.749   3
   0   5  13 3982.01 440.666   1
   0  -5  14 5618.32 747.540   2
   0   5  14 5766.34 542.647   1
   0   5 -14 5296.30 723.205   3
   0   5  14 5279.09 495.239   7
   0  -5 -14 5443.69 548.590   5
   0  -5  14 5123.72 507.018   9
   0  -5 -14 6172.35 762.111   6
   0   5  15 5358.40 497.061   7
   0  -5  15 5221.64 519.267   9
   0   5  15 5033.61 502.259   1
   0  -5 -15 5461.88 569.604   5
   0  -5 -15 5674.38 773.320   6
   0   5 -15 4253.38 665.250   3
   0  -5  15 6214.07 801.370   2
   0  -5 -16 26057.3 1167.48   5
   0   5  16 25713.2 1108.13   1
   0  -5  16 25688.5 1103.84   9
   0   5  16 25085.3 1009.01   7
   0   5 -16 25280.7 1487.12   3
   0  -5  16 28119.2 1543.66   2
   0  -5 -16 26027.3 1497.46   6
   0  -5 -17 7528.05 869.822   6
   0   5  17 8422.07 705.000   1
   0   5  17 7577.79 627.053   7
   0   5 -17 7171.36 887.810   3
   0  -5  17 7330.15 626.056   9
   0  -5  17 7632.69 894.669   2
   0  -5 -17 7938.33 706.455   5
   0   5  18 3535.55 493.945   1
   0   5 -18 2900.20 662.804   3
   0   5  18 3169.06 458.199   7
   0  -5  18 3768.58 683.918   2
   0  -5  18 3483.99 465.708   9
   0  -5 -18 3419.68 622.623   6
   0  -5 -18 2684.94 470.126   5
   0  -5 -19 808.927 476.808   6
   0   5 -19 335.946 489.183   3
   0  -5 -19 791.949 378.694   5
   0  -5  19 528.266 478.684   2
   0  -5  19 747.380 319.071   9
   0   5  19 705.633 324.747   7
   0   5  19 1053.28 418.805   1
   0  -5 -20 11190.6 853.578   5
   0  -5  20 12786.7 1168.68   2
   0   5  20 11017.9 851.472   1
   0  -5 -20 11872.1 1122.30   6
   0   5  20 9795.64 774.425   7
   0   5 -20 11388.1 1120.74   3
   0  -5  21 655.658 584.153   2
   0   5 -21 186.880 623.665   3
   0   5  21-282.461 374.222   1
   0  -5 -21 45.4871 462.716   6
   0   5  21-393.523 471.528   7
   0  -5  22 11258.0 1148.80   2
   0   5  22 8034.15 751.417   7
   0   5  22 9709.87 833.703   1
   0  -5 -22 10696.8 1143.81   6
   0   5 -22 11569.1 1214.25   3
   0   5 -23 835.424 642.589   3
   0  -5  23 132.528 504.064   2
   0   5  23-175.321 417.237   1
   0   5  23 11.2855 371.825   7
   0  -5 -23 388.032 534.641   6
   0  -5 -24-292.490 505.471   6
   0   5  24-606.055 463.589   1
   0   5 -24 350.104 603.963   3
   0   5  24 414.279 432.590   7
   0  -5  24-68.1620 480.195   2
   0   5 -25 1468.78 759.192   3
   0  -5 -25 224.261 523.154   6
   0   5  25-80.7833 425.605   7
   0  -5  25 147.277 451.237   2
   0   5  25-232.109 433.543   1
   0  -5 -26 1976.24 744.198   6
   0   5 -26 1616.87 722.005   3
   0  -5  26 2265.74 766.974   2
   0   5  26 1037.68 423.737   1
   0  -5  27 1776.86 792.651   2
   0  -5 -27 1197.61 691.404   6
   0   5 -27 809.630 708.855   3
   0  -5 -28 2014.12 620.758   6
   0  -6   0 31457.8 1106.13   5
   0  -6   0 32493.4 725.469   2
   0   6   0 32178.4 935.390   3
   0  -6  -1 1168.82 301.538   5
   0  -6   1 1682.51 231.155   2
   0  -6   1 1028.41 252.428   5
   0  -6  -1 1362.55 134.473   2
   0   6  -1 1577.47 292.495   3
   0   6  -1 1694.83 422.686   8
   0   6   1 1395.66 310.984   1
   0   6   1 1322.58 243.610   3
   0   6   1 1404.61 118.646   4
   0  -6  -2 18322.9 334.442   2
   0   6  -2 19783.1 1020.83   8
   0  -6  -2 19212.8 859.905   5
   0   6   2 19708.8 829.128   1
   0   6  -2 17995.8 758.096   3
   0  -6   2 19248.3 736.047   2
   0   6   2 17534.6 258.545   4
   0  -6   2 17453.8 842.904   5
   0   6   2 19168.8 695.752   3
   0   6  -3 103330. 1834.30   3
   0   6   3 104638. 1840.46   1
   0  -6   3 102129. 2038.43   5
   0  -6  -3 105777. 1978.99   5
   0  -6   3 106393. 1871.11   2
   0   6   3 106247. 1591.97   3
   0   6  -4 616.778 351.057   8
   0   6  -4 576.371 286.724   3
   0  -6   4 1029.68 341.800   5
   0   6   4 869.856 221.301   3
   0   6   4 730.010 289.266   1
   0  -6  -4 851.084 340.270   5
   0  -6   4 836.555 295.339   2
   0   6   5 123889. 1997.94   1
   0   6  -5 119750. 2085.05   3
   0  -6  -5 120443. 2132.60   5
   0  -6   5 120932. 2292.44   2
   0  -6   5 123331. 2267.30   5
   0   6  -5 124071. 2429.92   8
   0  -6   6 8595.04 690.519   2
   0  -6   6 8643.19 652.934   5
   0  -6  -6 8856.68 636.723   5
   0   6  -6 7956.73 613.736   3
   0   6   6 8633.63 485.742   7
   0   6   6 8838.60 582.790   1
   0   6  -6 9208.17 678.406   8
   0   6  -7 8499.67 644.925   8
   0  -6   7 7675.28 677.705   2
   0  -6   7 7664.07 631.363   5
   0  -6  -7 8382.47 643.233   5
   0   6   7 7870.47 575.837   1
   0   6   7 7822.87 486.204   7
   0   6  -7 9231.46 730.082   3
   0   6   8 853.043 297.329   1
   0   6   8 426.545 203.166   7
   0  -6   8 599.805 300.717   5
   0  -6  -8 740.167 330.216   5
   0   6  -8 866.865 322.843   8
   0  -6   8 856.231 330.354   2
   0  -6  -9 13309.0 788.212   5
   0  -6   9 14031.6 837.857   5
   0   6   9 12837.2 624.840   7
   0   6   9 13182.7 716.037   1
   0  -6   9 12073.4 905.255   2
   0   6  -9 14808.1 925.583   3
   0   6  -9 15685.8 832.197   8
   0   6  10 8449.77 602.800   1
   0   6  10 8371.38 517.392   7
   0   6 -10 9794.00 658.053   8
   0  -6  10 9546.46 698.265   9
   0  -6 -10 8315.73 657.591   5
   0  -6  10 8842.80 805.965   2
   0   6 -10 8385.78 792.330   3
   0   6  11 19099.8 883.481   1
   0   6 -11 18646.9 1127.94   3
   0  -6  11 18192.8 955.226   9
   0  -6  11 18262.1 1151.39   2
   0   6  11 17675.5 736.566   7
   0  -6 -11 18698.3 958.324   5
   0   6 -11 20315.7 892.481   8
   0  -6  12 21430.4 1034.24   9
   0   6  12 20714.2 815.084   7
   0  -6 -12 21625.5 1060.38   5
   0  -6  12 21334.6 1265.86   2
   0   6 -12 21264.8 1243.93   3
   0   6  12 21275.9 945.827   1
   0  -6 -13 7604.13 667.518   5
   0  -6  13 8292.87 860.054   2
   0   6  13 7536.89 543.457   7
   0  -6  13 8379.13 672.338   9
   0   6 -13 8201.44 881.471   3
   0   6  13 8173.54 635.262   1
   0   6 -14 3772.71 698.344   3
   0  -6 -14 3782.31 533.067   5
   0   6  14 3317.97 457.086   1
   0   6  14 2959.14 389.032   7
   0  -6  14 3076.59 610.161   2
   0  -6 -14 3753.44 675.656   6
   0  -6  14 3597.90 483.024   9
   0   6  15 45797.1 1460.45   1
   0   6 -15 48882.9 2022.21   3
   0   6  15 46042.0 1326.89   7
   0  -6  15 48571.4 1558.36   9
   0  -6 -15 50283.3 2114.06   6
   0  -6  15 50933.5 2082.53   2
   0  -6 -15 46488.7 1637.10   5
   0   6  16 3693.63 510.816   1
   0  -6 -16 3740.98 712.981   6
   0   6  16 4457.97 509.643   7
   0  -6 -16 3487.45 523.300   5
   0   6 -16 3105.14 653.174   3
   0  -6  16 3857.29 692.434   2
   0  -6  16 3648.38 491.881   9
   0  -6 -17 23320.7 1224.19   5
   0   6  17 23564.6 1030.27   7
   0   6 -17 22350.5 1497.90   3
   0  -6 -17 22857.3 1512.88   6
   0   6  17 23631.0 1130.45   1
   0  -6  17 23629.2 1135.97   9
   0  -6  17 25969.9 1563.65   2
   0  -6 -18 8564.57 1003.63   6
   0  -6  18 9545.87 1022.29   2
   0  -6 -18 8972.68 811.542   5
   0  -6  18 9381.88 754.730   9
   0   6  18 9204.14 780.469   1
   0   6 -18 8441.05 996.923   3
   0   6  18 9414.79 717.092   7
   0   6  19 1201.70 422.056   1
   0  -6 -19 611.466 340.064   5
   0   6  19 522.291 325.247   7
   0  -6  19 494.460 511.813   2
   0   6 -19 147.841 513.805   3
   0  -6 -19 552.961 471.223   6
   0   6  20 7154.15 675.604   7
   0  -6  20 7692.52 961.355   2
   0   6 -20 6864.76 951.372   3
   0  -6 -20 8210.29 1012.38   6
   0   6  20 8201.21 773.013   1
   0  -6 -20 7115.97 749.329   5
   0   6  21 495.244 360.299   1
   0  -6 -21 520.342 566.167   6
   0   6  21-338.488 448.889   7
   0   6 -21-58.7245 513.198   3
   0  -6  21 228.416 459.405   2
   0  -6 -22 5140.37 880.668   6
   0   6  22 4317.57 653.246   1
   0   6 -22 3782.99 776.877   3
   0   6  22 3174.87 499.802   7
   0  -6  22 4775.68 828.928   2
   0  -6 -23 2632.35 772.096   6
   0   6  23 1483.32 481.965   1
   0  -6  23 1397.49 629.283   2
   0   6  23 47.0703 513.624   7
   0   6 -23 1761.97 650.019   3
   0   6 -24 649.380 723.114   3
   0  -6 -24 462.352 639.252   6
   0   6  24 75.5654 296.330   1
   0   6  24 318.516 367.875   7
   0  -6  24 131.392 490.548   2
   0  -6  25 929.032 618.558   2
   0  -6 -25 653.749 612.425   6
   0   6 -25 747.765 694.564   3
   0   6  25-283.905 456.103   1
   0  -6  26 1925.70 737.433   2
   0   6 -26 348.342 542.284   3
   0  -6 -26 1461.77 784.298   6
   0   6  26 224.887 451.286   1
   0  -6 -27 717.265 563.085   6
   0  -7   0-32.9417 115.467   2
   0   7   0-60.0846 110.366   4
   0  -7   0-119.692 379.251   5
   0   7   0 53.9855 240.974   3
   0   7  -1 271.476 250.645   3
   0   7   1 274.389 82.2763   4
   0  -7   1 424.767 179.958   2
   0  -7  -1-21.2287 352.709   5
   0   7   1-92.3897 211.121   3
   0  -7  -1 115.733 82.6706   2
   0  -7   1-432.331 427.453   5
   0   7   1 52.0499 312.216   1
   0   7  -2 5336.57 486.561   3
   0  -7   2 6146.05 439.897   2
   0  -7   2 4815.67 543.037   5
   0   7   2 4759.23 477.338   1
   0   7   2 5411.29 436.171   3
   0  -7  -3 2068.63 430.630   5
   0  -7   3 2279.72 459.417   5
   0   7   3 2251.90 326.680   3
   0   7  -3 1775.65 374.274   3
   0   7   3 1772.30 347.101   1
   0  -7   3 2664.69 354.920   2
   0   7  -4 29655.6 1097.85   3
   0   7   4 29646.0 1106.11   1
   0  -7   4 29264.4 1205.03   5
   0   7   4 30365.3 935.674   3
   0  -7  -4 29849.5 1198.83   5
   0  -7   4 30277.0 1102.18   2
   0   7   5 20629.9 930.643   1
   0  -7   5 20256.7 1032.45   5
   0   7  -5 20071.0 951.640   3
   0   7   5 20075.2 792.236   3
   0  -7  -5 20998.9 1021.49   5
   0  -7   5 21171.4 987.214   2
   0  -7   6 23102.3 1094.74   2
   0   7   6 21389.7 830.381   7
   0   7  -6 22406.9 1021.10   3
   0   7   6 22535.1 972.210   1
   0  -7  -6 21997.3 1071.25   5
   0  -7   6 22297.4 1081.59   5
   0   7   7 30436.6 979.389   7
   0  -7  -7 32284.0 1266.19   5
   0   7   7 31151.3 1130.93   1
   0   7  -7 30256.0 1223.62   3
   0  -7   7 29721.4 1312.71   2
   0  -7   7 30578.9 1261.09   5
   0  -7  -8 33403.5 1327.21   5
   0   7   8 34896.6 1044.15   7
   0   7   8 34129.0 1206.39   1
   0   7  -8 34653.9 1325.34   3
   0  -7   8 34021.0 1347.56   5
   0  -7   8 32761.2 1430.72   2
   0   7  -9-619.757 340.417   3
   0  -7   9 72.2202 327.859   2
   0   7   9 343.808 272.400   7
   0  -7   9-254.711 319.345   5
   0   7   9 54.3765 305.343   1
   0  -7  -9 630.843 423.414   5
   0   7  10 52166.2 1488.64   1
   0  -7 -10 53026.1 1696.96   5
   0  -7  10 52766.6 1717.43   5
   0  -7  10 50089.4 1887.60   2
   0   7 -10 53087.2 1832.44   3
   0  -7  10 54988.9 1689.53   9
   0   7  10 52656.6 1305.28   7
   0   7  11 17051.7 894.880   1
   0   7 -11 20981.0 1232.99   3
   0   7  11 18225.8 808.949   7
   0  -7 -11 19317.9 1091.60   5
   0  -7  11 18505.2 1174.52   2
   0  -7  11 18806.1 1029.50   9
   0   7  12 4235.41 514.131   1
   0  -7 -12 4703.33 621.990   5
   0  -7  12 4035.72 535.785   9
   0   7  12 3558.19 424.128   7
   0  -7  12 4537.87 678.843   2
   0   7 -12 5034.42 763.481   3
   0  -7  13 19244.2 1273.62   2
   0  -7  13 19799.1 1067.47   9
   0   7  13 18521.1 960.865   1
   0   7  13 18892.9 845.304   7
   0  -7 -13 18975.9 1118.77   5
   0  -7 -13 21374.2 1450.93   6
   0   7 -13 20494.8 1317.03   3
   0  -7 -14 7514.73 968.963   6
   0  -7  14 7358.78 694.517   9
   0  -7  14 7462.23 859.310   2
   0  -7 -14 6749.81 715.172   5
   0   7 -14 7064.20 894.829   3
   0   7  14 5848.48 524.393   7
   0   7  14 6668.64 628.493   1
   0  -7 -15 6465.40 899.350   6
   0  -7  15 7373.39 868.042   2
   0   7  15 6759.67 556.352   7
   0   7  15 7125.27 652.010   1
   0  -7 -15 7343.02 743.737   5
   0   7 -15 6570.26 900.761   3
   0  -7  15 6277.33 640.320   9
   0   7  16 11106.1 802.080   1
   0   7 -16 12058.9 1119.88   3
   0  -7 -16 12839.9 1215.75   6
   0  -7  16 11147.5 831.659   9
   0   7  16 11996.4 753.588   7
   0  -7  16 13157.4 1122.39   2
   0  -7 -16 11450.6 950.253   5
   0   7  17 619.954 342.476   7
   0   7 -17 103.968 546.459   3
   0  -7 -17 598.075 520.334   6
   0  -7 -17 495.831 380.750   5
   0  -7  17 129.057 528.520   2
   0   7  17-172.982 394.931   1
   0  -7  17 247.363 310.798   9
   0  -7 -18 3525.53 803.424   6
   0  -7 -18 3001.19 554.370   5
   0   7 -18 2797.98 712.778   3
   0  -7  18 3612.15 533.322   9
   0   7  18 3724.12 509.772   7
   0  -7  18 3237.10 651.027   2
   0   7  18 3528.45 537.278   1
   0   7  19 1303.27 481.243   1
   0  -7 -19 1.28243 457.817   5
   0  -7  19 163.347 493.431   2
   0   7 -19 144.591 573.928   3
   0   7  19 981.181 391.899   7
   0  -7 -19 257.620 523.412   6
   0   7  20 4182.24 587.763   7
   0  -7 -20 3444.47 565.667   5
   0   7  20 4305.41 628.999   1
   0  -7 -20 4634.52 841.038   6
   0   7 -20 3574.71 806.808   3
   0  -7  20 4804.49 871.461   2
   0   7  21 3162.07 562.018   1
   0  -7  21 3200.16 752.367   2
   0   7 -21 2463.91 732.110   3
   0  -7 -21 3837.55 880.667   6
   0   7  21 3151.75 528.773   7
   0  -7  22 3605.27 776.711   2
   0  -7 -22 4343.94 935.875   6
   0   7  22 2124.28 437.109   7
   0   7 -22 2892.35 746.898   3
   0   7  22 3411.90 617.206   1
   0   7 -23 2086.12 707.447   3
   0  -7  23 2701.51 744.829   2
   0  -7 -23 3681.85 861.072   6
   0   7  23 2639.67 565.339   1
   0   7 -24-808.619 764.598   3
   0   7  24 262.454 376.716   1
   0  -7 -24 736.592 713.869   6
   0  -7  24-280.757 547.854   2
   0   7 -25 1635.42 749.744   3
   0  -7  25 4109.83 902.968   2
   0   7  25 1877.40 565.115   1
   0  -7 -25 2361.20 799.417   6
   0   7  26-445.641 467.287   1
   0  -8   0 55446.7 978.609   2
   0   8   0 58147.5 1466.93   3
   0   8   0 55349.2 1662.73   1
   0  -8   0 56644.4 1760.57   5
   0   8   1 1638.50 329.927   3
   0   8   1 1988.71 402.679   1
   0  -8  -1 1522.91 416.519   5
   0  -8   1 1829.55 230.342   2
   0  -8  -1 1986.13 173.267   2
   0   8  -1 1308.96 331.922   3
   0  -8   1 1763.24 381.873   5
   0   8  -1 1484.89 183.518   4
   0   8   2 32358.6 1082.40   3
   0  -8  -2 32171.5 1339.32   5
   0   8   2 34068.7 1271.74   1
   0  -8   2 32419.8 1385.29   5
   0  -8   2 31692.2 934.654   2
   0   8  -2 31287.3 1136.24   3
   0   8  -3 4112.07 511.806   3
   0   8   3 3087.38 467.092   1
   0   8   3 3506.41 421.836   3
   0  -8   3 3602.01 557.929   5
   0  -8  -3 3462.46 548.654   5
   0  -8   3 3844.60 405.072   2
   0  -8  -4 4163.91 574.328   5
   0  -8   4 4876.88 622.867   5
   0   8   4 4631.11 454.750   3
   0   8  -4 4752.52 542.392   3
   0  -8   4 4899.12 489.881   2
   0   8   4 4456.15 527.156   1
   0  -8   5 5601.68 651.218   5
   0   8   5 4492.01 524.615   1
   0  -8  -5 4751.27 599.669   5
   0  -8   5 6315.71 584.997   2
   0   8  -5 4975.68 570.534   3
   0   8   5 5220.26 480.793   3
   0   8   6-184.092 287.762   7
   0   8   6 139.187 292.982   1
   0   8  -6 519.505 376.508   3
   0  -8  -6 1.27320 338.234   5
   0  -8   6 322.609 357.408   5
   0  -8   6 771.985 336.489   2
   0   8   7-61.6916 250.103   7
   0  -8  -7 454.320 394.027   5
   0   8   7 481.694 350.760   1
   0   8  -7 465.511 361.356   3
   0  -8   7 96.7243 343.196   5
   0  -8   7 508.340 351.959   2
   0   8  -8 848.328 408.941   3
   0   8   8 535.581 294.119   7
   0  -8   8 938.118 397.929   2
   0  -8  -8 535.566 409.823   5
   0  -8   8 325.125 341.438   5
   0   8   8 1373.50 404.449   1
   0  -8   9 5737.57 658.935   5
   0   8   9 5957.92 520.071   7
   0  -8   9 6356.35 703.971   2
   0  -8  -9 6498.43 722.436   5
   0   8  -9 6311.72 694.147   3
   0   8   9 5849.61 614.567   1
   0  -8 -10 814.177 419.439   5
   0  -8  10 469.012 335.601   2
   0   8  10 714.845 345.821   1
   0   8 -10-181.747 427.517   3
   0  -8  10 847.553 384.279   9
   0  -8  10 230.398 383.627   5
   0   8  10 1065.82 343.605   7
   0  -8  11 3156.37 566.797   2
   0  -8  11 3494.19 571.027   9
   0   8  11 3203.93 424.719   7
   0   8 -11 2410.90 499.019   3
   0   8  11 3850.69 521.216   1
   0  -8 -11 3349.86 602.899   5
   0   8  12 16066.6 810.681   7
   0  -8  12 15985.1 1024.76   9
   0   8  12 16491.3 960.832   1
   0   8 -12 15159.8 1065.12   3
   0  -8  12 16603.7 1163.30   2
   0  -8 -12 15344.0 1305.15   6
   0  -8 -12 17019.1 1129.80   5
   0   8 -13 645.216 517.192   3
   0   8  13 568.681 389.596   1
   0  -8 -13 267.485 496.645   6
   0  -8  13 372.436 365.410   9
   0  -8 -13 456.297 435.454   5
   0   8  13 264.902 281.012   7
   0  -8  13-331.128 498.593   2
   0  -8 -14-32.7946 491.918   6
   0   8  14 354.708 318.728   7
   0   8  14 377.761 314.457   1
   0  -8  14-428.081 512.741   2
   0  -8  14 225.794 354.658   9
   0  -8 -14 180.339 371.978   5
   0   8 -14 340.342 535.775   3
   0  -8  15 7303.47 729.937   9
   0   8 -15 7862.48 981.608   3
   0  -8 -15 8439.06 917.614   5
   0  -8 -15 7569.48 1039.05   6
   0   8  15 7441.00 730.348   1
   0   8  15 7427.33 614.937   7
   0  -8  15 7149.04 853.434   2
   0   8  16 7523.43 720.253   1
   0   8 -16 8975.82 1075.07   3
   0  -8 -16 8114.70 1049.41   6
   0  -8  16 8728.06 830.480   9
   0   8  16 7029.56 622.222   7
   0  -8  16 8025.29 922.788   2
   0  -8 -16 8523.00 897.221   5
   0   8  17 6544.07 705.940   1
   0   8 -17 6620.79 942.363   3
   0  -8 -17 7068.33 1029.98   6
   0  -8 -17 7341.46 883.133   5
   0  -8  17 7025.76 734.788   9
   0   8  17 6974.89 650.586   7
   0  -8  17 7078.76 918.457   2
   0  -8  18 7851.24 948.369   2
   0   8  18 7444.26 689.156   7
   0   8 -18 7777.36 1048.65   3
   0  -8 -18 7792.28 1083.68   6
   0  -8 -18 8001.59 922.044   5
   0  -8  18 8264.25 797.638   9
   0   8  18 6908.26 731.948   1
   0  -8 -19 2955.20 776.761   6
   0   8 -19 2094.32 649.432   3
   0   8  19 2743.10 501.889   7
   0  -8 -19 2892.91 633.873   5
   0   8  19 3877.79 638.024   1
   0  -8  19 3304.12 747.269   2
   0  -8  20 10852.6 1167.80   2
   0   8 -20 9756.68 1140.74   3
   0   8  20 10214.6 920.802   1
   0  -8 -20 10294.3 1282.01   6
   0  -8 -20 11197.4 1076.42   5
   0   8  20 8817.46 760.429   7
   0  -8  21 1988.15 668.553   2
   0   8  21 2505.17 525.915   7
   0   8  21 2588.01 529.450   1
   0   8 -21 2205.11 773.990   3
   0  -8 -21 2849.97 834.436   6
   0   8  22 1042.71 501.339   1
   0  -8 -22 1092.33 662.365   6
   0  -8  22 1019.00 524.049   2
   0   8 -22 17.0203 662.636   3
   0   8  23 460.352 454.040   1
   0  -8 -23 405.606 676.691   6
   0   8 -23-623.267 791.559   3
   0   8  24 39.2375 375.294   1
   0  -8 -24 693.634 759.571   6
   0   8 -24-642.030 804.103   3
   0   8  25-126.642 366.431   1
   0  -9   0-397.810 491.305   5
   0   9   0-137.587 306.690   3
   0   9   0-100.529 359.238   1
   0  -9  -1 1579.15 420.860   5
   0  -9   1 1375.79 491.975   5
   0   9  -1 1122.11 322.637   3
   0   9   1 1371.43 391.471   1
   0   9  -1 1082.41 383.958   1
   0   9   1 1093.53 315.377   3
   0  -9  -2 908.681 364.389   5
   0   9  -2 1016.12 365.488   3
   0   9   2 2109.59 407.704   3
   0  -9   2 1389.67 522.968   5
   0   9   2 1579.56 450.063   1
   0  -9  -3 2738.82 510.581   5
   0   9   3 2915.38 519.082   1
   0  -9   3 2710.40 315.214   2
   0   9   3 3058.30 432.078   3
   0  -9   3 3303.80 619.665   5
   0   9  -3 3005.40 493.977   3
   0   9   4 13019.4 775.032   3
   0  -9  -4 12688.0 972.959   5
   0   9   4 12913.1 890.202   1
   0  -9   4 13242.0 731.478   2
   0   9  -4 13797.0 886.553   3
   0  -9   4 12433.6 964.271   5
   0   9   5 26028.7 1055.15   3
   0   9   5 27393.7 1248.44   1
   0  -9  -5 26755.8 1349.90   5
   0  -9   5 25171.8 1080.28   2
   0   9  -5 24905.1 1205.40   3
   0  -9   5 24141.2 1304.61   5
   0  -9   6 2724.31 474.507   2
   0   9  -6 3088.73 576.316   3
   0   9   6 1219.89 367.622   7
   0  -9   6 2052.17 554.670   5
   0   9   6 2478.65 503.694   1
   0  -9  -6 1488.13 492.415   5
   0  -9   7 36780.1 1576.02   5
   0   9  -7 38030.0 1510.88   3
   0  -9  -7 36613.7 1606.34   5
   0  -9   7 37954.1 1488.87   2
   0   9   7 38972.3 1481.64   1
   0   9   7 36716.0 1261.61   7
   0   9  -8 898.533 460.974   3
   0  -9   8 578.537 396.053   5
   0  -9   8 1042.12 403.899   2
   0   9   8 1171.09 460.223   1
   0  -9  -8 757.362 466.059   5
   0   9   8 1157.76 371.661   7
   0   9  -9 1135.81 438.842   3
   0  -9  -9 643.510 409.289   5
   0   9   9 1359.02 406.830   1
   0  -9   9 825.582 368.625   2
   0  -9   9 743.815 419.622   5
   0   9   9 1281.68 347.823   7
   0   9  10 5847.95 662.022   1
   0   9  10 5894.91 583.651   7
   0  -9 -10 6035.92 764.186   5
   0   9 -10 4768.79 659.150   3
   0  -9  10 4634.28 636.766   2
   0  -9  10 4851.13 662.866   5
   0  -9 -11 458.848 543.410   6
   0  -9  11 30.9424 378.689   2
   0   9  11 249.567 331.348   1
   0   9 -11 761.781 462.095   3
   0  -9  11 1052.20 475.217   9
   0  -9 -11 290.105 462.036   5
   0   9  11 177.512 280.591   7
   0  -9  11-69.9284 443.972   5
   0   9 -12 2410.46 597.810   3
   0  -9 -12 2995.07 656.980   5
   0   9  12 3151.62 540.150   1
   0  -9  12 3219.71 566.467   9
   0  -9 -12 3683.21 816.842   6
   0  -9  12 2221.77 468.213   2
   0   9  12 2918.69 457.774   7
   0   9  13 7315.44 636.454   7
   0  -9  13 6130.36 772.129   2
   0  -9  13 7252.80 783.155   9
   0   9  13 7390.08 748.204   1
   0  -9 -13 7556.00 889.522   5
   0   9 -13 6576.31 843.403   3
   0  -9 -13 8374.90 1121.72   6
   0  -9 -14 6604.06 1057.62   6
   0   9 -14 3361.32 665.164   3
   0  -9  14 4735.33 641.668   9
   0   9  14 5212.05 652.488   1
   0   9  14 4976.50 557.174   7
   0  -9  14 4142.89 712.261   2
   0  -9 -14 5489.55 790.582   5
   0  -9 -15 4357.36 946.870   6
   0   9  15 3772.01 604.079   1
   0  -9 -15 4370.39 764.920   5
   0   9 -15 2450.11 592.678   3
   0  -9  15 3520.55 647.577   2
   0   9  15 3849.39 502.009   7
   0  -9  15 3890.90 592.347   9
   0   9 -16 7629.26 896.846   3
   0   9  16 7203.31 757.351   1
   0   9  16 7003.33 650.690   7
   0  -9  16 7704.23 930.588   2
   0  -9  16 7977.53 809.948   9
   0  -9 -16 7911.08 1110.72   6
   0  -9 -16 8329.52 1002.41   5
   0  -9  17 622.630 462.820   2
   0   9 -17-476.897 679.176   3
   0   9  17 563.608 350.151   7
   0   9  17 832.531 389.281   1
   0  -9 -17 1320.31 638.135   5
   0  -9  17 401.565 370.761   9
   0  -9 -17 176.672 546.496   6
   0   9  18 903.448 473.452   1
   0   9  18 1415.60 422.667   7
   0  -9 -18 1986.83 672.056   5
   0  -9 -18 1201.04 679.801   6
   0   9 -18 793.820 615.677   3
   0  -9  18 196.038 604.939   2
   0  -9 -19 552.961 558.778   5
   0  -9  19-612.747 554.432   2
   0   9 -19-78.5975 616.435   3
   0   9  19 647.176 360.538   7
   0  -9 -19 389.474 545.661   6
   0   9  19-547.281 455.914   1
   0  -9 -20 2785.86 898.913   6
   0   9 -20 1547.23 642.500   3
   0   9  20 1786.22 474.733   1
   0  -9  20 3281.93 836.272   2
   0   9 -21 1070.52 653.427   3
   0   9  21 1625.60 560.971   1
   0  -9 -21 2178.03 896.729   6
   0   9  22 1194.57 564.071   1
   0  -9  22 1911.28 710.012   2
   0   9 -22 265.719 690.638   3
   0  -9 -22 78.3425 652.152   6
   0   9  23 3689.19 677.202   1
   0  -9  23 6348.45 1091.23   2
   0  10   0 43236.7 1477.15   3
   0  10   0 45486.0 1713.99   1
   0 -10   0 44679.3 1856.29   5
   0 -10  -1 1532.50 552.178   5
   0  10  -1 1417.52 394.393   3
   0  10  -1 2163.43 532.907   1
   0  10   1 1825.37 495.635   1
   0 -10   1 2507.92 645.631   5
   0  10   1 1770.83 406.099   3
   0  10  -2 20613.7 1195.65   1
   0 -10  -2 20101.3 1265.99   5
   0 -10   2 22359.8 1340.92   5
   0  10   2 20465.9 1012.60   3
   0  10   2 20869.4 1182.96   1
   0  10  -2 20253.6 1051.01   3
   0  10   3 3200.96 493.562   3
   0 -10   3 3755.52 688.726   5
   0 -10  -3 3424.34 597.232   5
   0  10  -3 3488.14 535.782   3
   0  10   3 3887.49 589.016   1
   0 -10   4 10789.2 979.953   5
   0 -10  -4 9324.09 902.053   5
   0  10   4 10446.3 749.808   3
   0  10  -4 10743.5 874.258   3
   0  10   4 10890.1 887.550   1
   0 -10  -5-454.344 488.008   5
   0  10   5 287.514 391.433   1
   0 -10   5 581.787 454.680   5
   0 -10   6 7831.84 867.753   5
   0 -10  -6 7118.90 837.543   5
   0  10   6 7690.34 778.829   1
   0  10  -6 8337.96 822.840   3
   0  10   6 6856.28 632.250   7
   0  10   7 1373.77 384.659   7
   0  10  -7 1816.27 571.052   3
   0  10   7 1015.75 461.090   1
   0 -10   7 497.804 272.295   2
   0 -10  -7 1243.97 497.294   5
   0 -10   7 1378.62 523.212   5
   0 -10   8-33.6158 408.593   5
   0 -10  -8 347.503 480.833   5
   0 -10   8-377.755 398.388   2
   0  10   8 251.780 415.397   1
   0  10  -8 942.493 499.652   3
   0 -10  -8 415.216 483.971   6
   0  10   8 538.983 365.505   7
   0  10   9 8181.04 797.609   1
   0 -10   9 7020.27 736.335   2
   0 -10  -9 9611.76 1154.56   6
   0 -10   9 6900.45 789.022   5
   0  10  -9 7458.99 862.372   3
   0 -10  -9 8457.86 944.602   5
   0  10   9 8123.77 686.235   7
   0 -10  10 3353.55 545.320   2
   0 -10 -10 4058.20 742.905   5
   0  10  10 3437.27 504.157   7
   0 -10 -10 4648.71 886.857   6
   0  10  10 2698.29 561.162   1
   0  10 -10 4467.60 735.108   3
   0 -10  10 3431.72 630.574   5
   0  10 -11 1592.35 560.969   3
   0  10  11 1492.51 424.298   7
   0  10  11 1147.28 455.853   1
   0 -10  11 2013.85 591.059   9
   0 -10  11 1037.68 500.553   5
   0 -10 -11 1171.86 554.025   5
   0 -10  11 248.835 386.353   2
   0 -10 -11 2639.00 784.804   6
   0 -10  12 7054.50 817.861   9
   0 -10  12 6075.99 759.382   2
   0 -10 -12 7326.25 913.874   5
   0 -10 -12 7541.10 1123.48   6
   0  10  12 6864.68 745.693   1
   0  10 -12 7512.89 921.850   3
   0  10  12 7326.55 687.130   7
   0  10  13 74.3666 336.651   7
   0 -10  13-511.194 572.376   2
   0  10  13 542.416 465.234   1
   0  10 -13-151.792 512.491   3
   0 -10 -13-267.264 525.114   6
   0 -10 -13 697.052 568.765   5
   0 -10  13 299.600 436.493   9
   0 -10 -14 532.336 501.588   5
   0 -10  14-355.059 524.420   2
   0  10  14 350.215 426.588   1
   0 -10 -14 165.523 476.779   6
   0 -10  14 223.384 390.079   9
   0  10  14 433.396 359.492   7
   0  10 -14-168.625 588.805   3
   0 -10  15 13.3223 331.551   9
   0  10 -15-210.205 642.649   3
   0  10  15 69.2208 363.394   1
   0 -10 -15 94.4811 492.922   6
   0 -10  15 510.540 437.910   2
   0 -10 -15 376.869 525.599   5
   0  10  15-60.7536 344.124   7
   0 -10  16 702.563 422.254   9
   0 -10  16 801.446 539.351   2
   0  10  16 770.238 424.026   1
   0  10  16 1077.93 427.720   7
   0 -10 -16 644.062 588.942   6
   0 -10 -16 1261.86 642.590   5
   0  10 -16 220.105 507.826   3
   0 -10  17 1856.95 743.427   2
   0  10 -17-84.8780 663.477   3
   0  10  17-162.774 382.932   7
   0  10  17-121.659 408.589   1
   0 -10 -17-26.9911 528.912   6
   0 -10  17-122.455 413.322   9
   0 -10 -17 664.424 555.515   5
   0  10 -18 861.773 591.773   3
   0 -10 -18 3129.91 777.623   5
   0 -10 -18 2543.64 821.337   6
   0 -10  18 3662.19 778.492   2
   0  10  18 2591.27 593.282   1
   0 -10  19 2706.32 836.762   2
   0 -10 -19 1461.25 684.795   5
   0 -10 -19 175.818 585.734   6
   0  10  19 281.493 426.699   1
   0  10 -19-816.408 714.293   3
   0  10 -20 2229.16 706.684   3
   0 -10 -20 2255.28 871.755   6
   0 -10  20 4154.09 834.031   2
   0  10  20 2387.71 566.303   1
   0  10  21 381.482 430.789   1
   0 -10  21 1760.93 825.633   2
   0  11   0 47.0000 382.352   1
   0 -11   0 572.991 551.109   5
   0  11   0-68.3027 304.580   3
   0  11   1 11766.9 850.544   3
   0  11  -1 10712.6 826.693   3
   0  11  -1 11605.9 1004.85   1
   0 -11  -1 10996.7 1081.53   5
   0 -11   1 11797.3 1087.72   5
   0  11   1 11450.6 968.515   1
   0  11   2 1011.03 431.076   1
   0 -11  -2 1331.85 627.802   5
   0  11  -2 680.599 360.463   3
   0 -11   2 1751.64 635.870   5
   0  11  -2 1666.99 579.270   1
   0  11   2 1009.04 421.509   3
   0  11  -3 8575.77 809.180   3
   0 -11  -3 7432.44 915.704   6
   0  11   3 7746.00 713.436   3
   0  11   3 8493.24 869.245   1
   0 -11  -3 7168.29 869.081   5
   0 -11   3 7137.42 887.223   5
   0  11  -3 8266.74 895.339   1
   0 -11   4 1459.95 589.424   5
   0  11  -4 1507.71 469.737   3
   0  11   4 1622.69 462.430   3
   0  11  -4 1359.49 600.366   1
   0 -11  -4 1012.84 533.591   6
   0  11   4 949.100 514.011   1
   0 -11  -4 663.361 491.098   5
   0  11   5 32412.3 1363.31   7
   0  11  -5 34085.3 1525.34   3
   0  11   5 32988.9 1569.50   1
   0 -11  -5 34652.7 1987.78   6
   0 -11  -5 32466.8 1743.49   5
   0 -11   5 31871.5 1662.71   5
   0 -11  -6 94.6356 509.093   5
   0 -11   6 1401.61 601.179   5
   0  11  -6 1238.13 534.607   3
   0  11   6 716.283 493.775   1
   0  11   6 377.585 357.934   7
   0 -11  -6 1156.63 701.363   6
   0 -11  -7 14531.3 1216.05   5
   0  11   7 14848.5 1095.31   1
   0  11  -7 14760.9 1127.96   3
   0  11   7 12906.6 894.141   7
   0 -11   7 13879.6 1159.85   5
   0 -11  -7 14787.6 1390.37   6
   0 -11  -8 502.455 524.408   5
   0 -11  -8 1153.52 710.252   6
   0 -11   8 524.005 500.392   5
   0  11  -8 1570.37 606.315   3
   0  11   8 1013.10 393.284   7
   0  11   8 1150.67 460.319   1
   0  11  -9 3885.51 718.807   3
   0  11   9 4407.35 655.862   1
   0 -11  -9 4435.03 888.108   6
   0 -11  -9 3869.61 766.623   5
   0 -11   9 3395.91 700.838   5
   0  11   9 3725.66 558.271   7
   0  11  10 964.921 371.335   7
   0 -11  10 347.691 445.970   5
   0 -11  10 1296.17 551.071   9
   0 -11 -10 1057.27 699.434   6
   0  11 -10 1182.71 611.317   3
   0 -11 -10 420.936 489.013   5
   0  11  10 773.301 429.933   1
   0 -11 -11 1378.93 731.838   6
   0  11  11 450.740 411.480   1
   0 -11 -11 243.947 533.228   5
   0 -11  11 467.260 433.922   5
   0 -11  11 763.526 467.495   9
   0  11  11 479.045 364.765   7
   0  11 -11 260.792 496.285   3
   0 -11 -12-311.960 559.351   5
   0  11  12 116.051 315.033   7
   0  11 -12 177.647 475.307   3
   0 -11  12-602.134 534.829   2
   0  11  12-271.424 437.664   1
   0 -11  12 47.5032 420.965   9
   0 -11 -12 188.814 577.749   6
   0 -11 -13 448.015 593.474   6
   0  11  13 348.981 464.294   1
   0  11  13 456.212 350.367   7
   0 -11 -13-135.644 528.668   5
   0 -11  13 296.332 403.559   2
   0 -11  13 810.612 474.258   9
   0  11 -13 447.022 559.233   3
   0 -11  14 1440.49 535.850   2
   0 -11  14 1445.48 512.235   9
   0 -11 -14 2008.24 686.388   5
   0  11 -14 1571.66 686.023   3
   0  11  14 2210.32 615.551   1
   0  11  14 2224.37 477.019   7
   0 -11 -14 2255.88 784.718   6
   0 -11  15 1593.03 554.799   9
   0 -11 -15 2300.03 885.381   6
   0  11  15 1880.04 584.358   1
   0 -11  15 2789.28 683.974   2
   0 -11 -15 1304.89 678.765   5
   0  11  15 1736.79 460.939   7
   0  11 -15 1409.15 621.227   3
   0  11 -16 20.4394 511.933   3
   0 -11  16-204.434 494.041   2
   0 -11  16 145.574 431.094   9
   0  11  16 532.687 488.260   1
   0 -11 -16 666.545 609.798   5
   0 -11 -16 750.664 736.456   6
   0 -11 -17 991.888 587.997   5
   0  11  17 1853.86 551.983   1
   0 -11  17 3014.80 792.370   2
   0 -11 -17 2941.63 954.437   6
   0  11 -17 1500.38 733.528   3
   0 -11  18 1246.93 660.486   2
   0 -11 -18-142.522 548.393   5
   0  11  18 343.013 363.201   1
   0 -11 -18 99.2140 721.026   6
   0  11 -18-194.761 616.977   3
   0 -11  19 4336.38 903.227   2
   0 -11  20 1618.07 726.527   2
   0 -12   0 19486.1 1441.23   5
   0  12   0 18563.3 1337.38   1
   0  12   0 19081.3 1154.81   3
   0  12   1 223.318 326.018   3
   0 -12  -1 1134.08 656.779   5
   0  12  -1 654.719 503.495   1
   0  12   1 624.708 474.266   1
   0 -12   1 1077.73 574.593   5
   0  12  -1 627.166 430.154   3
   0  12   2 10659.3 883.778   3
   0 -12   2 12820.8 1206.30   5
   0  12  -2 11158.3 921.669   3
   0  12  -2 10922.0 1048.21   1
   0 -12  -2 12966.6 1209.34   5
   0  12   2 11486.2 1027.15   1
   0  12   3 5718.09 809.376   1
   0  12  -3 5917.08 755.578   3
   0  12  -3 6626.17 851.548   1
   0  12   3 4972.63 639.733   3
   0 -12  -3 6102.78 936.462   5
   0 -12   3 5109.54 806.583   5
   0  12   4 11042.0 1054.89   1
   0  12  -4 10504.5 948.042   3
   0  12  -4 10871.0 1084.54   1
   0 -12   4 10354.0 1102.16   5
   0 -12  -4 10381.0 1160.43   5
   0  12  -5 5094.92 806.545   1
   0 -12  -5 4821.47 915.548   5
   0  12  -5 4209.69 665.154   3
   0  12   5 4057.08 701.592   1
   0 -12   5 3000.58 751.851   5
   0  12   5 3749.51 615.669   7
   0 -12  -6 4258.36 797.245   5
   0  12  -6 4693.04 754.465   3
   0  12   6 4040.88 622.593   7
   0  12   6 3910.24 690.153   1
   0  12  -6 5176.55 868.867   1
   0 -12  -6 4880.27 888.629   6
   0 -12   6 3658.59 698.460   5
   0  12  -7 1476.65 584.314   3
   0 -12  -7-296.447 633.464   5
   0 -12  -7 558.231 607.418   6
   0  12   7 5.40153 373.172   7
   0 -12   7-27.6132 427.255   5
   0  12   7 303.394 398.572   1
   0  12  -7 725.065 509.778   1
   0 -12   8 937.832 561.400   5
   0 -12  -8 1167.97 686.323   6
   0  12   8 1866.43 499.898   7
   0  12   8 928.677 442.007   1
   0 -12  -8 258.509 590.481   5
   0  12  -8 2232.53 676.036   3
   0  12   9-211.762 397.086   7
   0  12  -9 1249.69 634.777   3
   0  12   9 72.5328 430.669   1
   0 -12  -9 111.740 658.681   6
   0 -12  -9-826.953 630.757   5
   0 -12   9-457.900 548.889   5
   0  12  10 1769.25 520.333   7
   0 -12 -10 1343.19 641.555   5
   0 -12 -10 1399.27 714.444   6
   0  12  10 1265.64 475.968   1
   0  12 -10 2649.57 762.273   3
   0 -12  10 2555.73 677.926   9
   0 -12  10 1985.12 639.993   5
   0 -12  11 1153.10 592.726   9
   0  12  11 767.420 505.231   1
   0  12 -11 1306.43 562.771   3
   0  12  11 629.616 450.721   7
   0 -12 -11 682.492 688.948   6
   0 -12 -11-197.254 595.748   5
   0 -12  12 1929.15 618.231   9
   0 -12 -12 2149.27 818.002   6
   0  12  12 1212.26 532.346   1
   0 -12 -12 1661.85 601.473   5
   0  12  12 1471.53 463.893   7
   0  12 -12 1968.87 711.728   3
   0 -12 -13 3199.02 863.590   6
   0  12  13 2475.31 641.250   1
   0  12  13 2617.64 498.190   7
   0  12 -13 3793.01 839.574   3
   0 -12 -13 2540.98 844.635   5
   0 -12  13 2572.01 635.581   9
   0 -12  14 508.940 547.393   9
   0 -12 -14-164.553 594.625   6
   0  12  14 65.2807 450.846   1
   0  12 -14 1063.54 728.182   3
   0 -12 -14 11.2975 628.375   5
   0 -12  15 5242.65 832.936   9
   0 -12 -15 5927.24 1178.98   6
   0  12  15 5191.32 802.864   1
   0 -12 -15 4919.15 902.812   5
   0  12 -15 5548.55 966.611   3
   0 -12 -16 901.260 621.188   5
   0 -12 -16 815.089 750.037   6
   0 -12  16 596.479 542.177   9
   0 -12 -17 806.161 623.174   5
   0 -12 -18-127.652 661.865   5
   0  13   0-81.3617 404.182   3
   0  13   0 669.120 556.210   1
   0 -13   0 986.417 647.142   5
   0  13   1 3916.80 811.725   1
   0 -13  -1 4452.82 886.623   5
   0  13   1 4083.45 644.536   3
   0  13  -1 3846.48 637.962   3
   0  13  -1 4035.86 803.370   1
   0 -13   1 4351.65 866.863   5
   0  13   2-4.21300 385.417   1
   0  13  -2 260.894 461.097   1
   0 -13  -2 1148.97 727.540   5
   0 -13   2 866.713 681.414   5
   0  13  -2 320.827 400.028   3
   0  13   2 67.2635 335.535   3
   0  13   3 3503.77 617.248   3
   0 -13  -3 4599.31 932.719   5
   0  13   3 3895.62 775.904   1
   0  13  -3 3455.95 775.289   1
   0  13  -3 3728.12 711.984   3
   0 -13   3 3406.27 751.483   5
   0  13   4 1511.30 567.879   1
   0 -13   4 1135.09 636.618   5
   0  13   4 568.859 401.736   7
   0  13  -4 2053.72 658.971   1
   0 -13  -4 1549.05 671.337   5
   0  13  -4 1443.81 582.116   3
   0  13  -5 1782.53 583.498   3
   0 -13   5 1144.52 559.602   5
   0 -13  -5 1943.28 737.910   5
   0  13  -5 2258.07 674.545   1
   0  13   5 1604.91 499.527   1
   0  13   5 935.065 469.852   7
   0 -13   6 1350.73 619.714   5
   0  13   6 419.712 404.868   7
   0  13   6 888.049 555.345   1
   0  13  -6 916.839 640.769   1
   0  13  -6 563.339 439.020   3
   0 -13  -6 1781.84 754.301   5
   0 -13  -7 2598.42 870.447   5
   0  13  -7 2110.63 737.470   1
   0  13   7 1591.52 627.511   1
   0 -13   7 953.500 602.059   5
   0  13   7 1930.12 571.805   7
   0  13  -7 1206.64 615.553   3
   0 -13   8 7343.07 981.837   5
   0 -13  -8 7296.99 1110.14   5
   0  13   8 7127.50 953.442   1
   0  13   8 7067.03 782.532   7
   0  13  -8 5620.67 823.759   3
   0  13  -8 6675.07 1005.60   1
   0 -13  -9-197.969 534.429   5
   0  13   9 345.147 437.071   1
   0 -13   9-165.920 431.482   5
   0  13  -9 2376.81 743.932   3
   0  13   9 465.662 475.001   7
   0 -13  -9 911.279 722.720   6
   0 -13   9 1137.26 697.346   9
   0  13  -9 1290.24 651.449   1
   0 -13  10 12640.7 1215.47   9
   0 -13 -10 11216.2 1300.02   5
   0  13  10 11490.7 968.870   7
   0  13 -10 10984.3 1131.82   3
   0 -13  10 10233.7 1140.82   5
   0 -13 -10 12407.4 1477.25   6
   0  13  10 10297.0 1054.15   1
   0  13 -10 10694.7 1212.08   1
   0 -13 -11 1061.36 768.289   6
   0 -13  11 1424.31 679.244   9
   0  13 -11 1447.04 705.139   3
   0  13  11 436.058 382.599   7
   0 -13 -11 265.827 573.745   5
   0 -13 -12 4670.63 977.461   5
   0 -13  12 4849.64 857.610   9
   0 -13 -12 4403.98 1015.59   6
   0 -13  13-325.650 456.969   9
   0 -13 -13-463.144 631.779   5
   0 -13 -13 1289.46 883.262   6
   0 -13  14 602.289 459.385   9
   0  14   0 539.646 546.386   1
   0  14   0 231.203 388.559   3
   0  14   1 157.180 519.601   1
   0  14  -1 280.368 407.069   3
   0  14   1 56.1439 443.920   3
   0  14  -1 44.7878 420.895   1
   0  14   2 221.825 488.190   3
   0  14  -2 789.577 609.903   1
   0  14  -2 1270.23 549.561   3
   0  14  -3 1917.67 679.953   1
   0  14   3 1883.37 587.527   7
   0  14  -3 2203.88 609.895   3
   0  14  -4 582.759 449.934   3
   0  14   4 30.2671 447.587   7
   0  14  -4 1384.05 601.791   1
   0  14  -5 1329.12 593.565   3
   0  14   5 1487.09 527.703   7
   0  14  -5 1616.85 576.760   1
   0  14   6 815.172 521.909   7
   0  14  -6 458.502 587.767   1
   0  14  -6 545.710 569.316   3
   0  14   7 185.197 360.904   7
   0  14   8 881.663 566.462   7
   0  14   9 203.955 385.815   7
  -1   0  30-99.4953 533.217   2
  -1   0  29 447.607 486.141   2
   1   0 -29 487.669 456.685   3
   1   0 -28 381.396 492.574   3
  -1   0  28 1224.58 524.403   2
  -1   0  27 28.1429 436.733   2
   1   0 -27 468.005 493.675   3
   1   0 -26 1307.97 558.478   3
  -1   0  26 1135.28 479.766   2
  -1   0  25 79.9331 427.457   2
   1   0 -25-271.967 381.569   6
   1   0 -25 523.340 455.483   3
   1   0 -24 1330.46 426.005   6
  -1   0  24 1195.54 517.352   2
   1   0 -24 1230.32 506.745   3
   1   0 -23 493.741 419.071   3
  -1   0  23 160.394 389.956   2
   1   0 -23 781.807 424.816   6
  -1   0  22 13922.5 866.421   9
  -1   0  22 13148.1 1096.87   2
   1   0 -22 15512.2 990.048   6
   1   0 -22 15068.9 1090.73   3
   1   0 -21 682.146 495.365   3
   1   0 -21 242.036 332.086   6
  -1   0  21 40.1700 278.720   9
  -1   0  21-7.42200 446.000   2
  -1   0  20 73.7318 479.406   2
   1   0 -20 1022.19 330.065   6
   1   0 -20 1435.79 475.484   3
  -1   0  20 1466.76 367.080   9
   1   0 -19 662.498 423.093   3
   1   0 -19 134.540 301.563   6
  -1   0  19-74.8284 444.737   2
  -1   0  19 415.821 285.230   9
  -1   0  18 36198.0 1396.79   7
  -1   0  18 33430.5 1354.56   1
  -1   0  18 34448.8 1251.51   9
  -1   0  18 33068.9 1470.57   2
   1   0 -18 34757.2 1310.63   6
   1   0 -17 725.615 400.170   6
  -1   0  17 1518.26 452.289   1
  -1   0  17 1439.02 527.465   7
  -1   0  17 1011.14 466.244   2
  -1   0  17 1149.20 401.817   9
  -1   0  16 139258. 2532.76   7
  -1   0  16 131881. 2506.40   1
   1   0 -16 131802. 2355.41   6
  -1   0  16 132768. 2291.09   9
  -1   0  16 130427. 2760.64   2
  -1   0  15 157.194 320.404   1
  -1   0  15 494.143 383.510   7
  -1   0  15 1036.07 362.985   9
  -1   0  15 1288.93 488.468   2
   1   0 -15 110.558 198.485   6
  -1   0  14 12639.8 748.631   7
  -1   0  14 13102.8 840.302   2
  -1   0  14 11411.1 707.275   1
  -1   0  14 11398.7 659.776   9
   1   0 -14 11380.9 409.382   8
   1   0 -14 11056.4 658.990   6
  -1   0  13 19.1805 243.945   7
  -1   0  13 659.666 383.774   2
  -1   0  13 476.052 242.718   9
   1   0 -13 100.931 88.7771   8
  -1   0  13-218.294 249.407   1
  -1   0  12 12199.5 681.082   7
  -1   0  12 11168.2 612.296   9
  -1   0  12 11396.3 661.060   1
  -1   0  12 11082.3 732.437   2
   1   0 -12 11125.4 401.001   8
  -1   0  11 459.459 288.917   2
   1   0 -11 52.5713 69.6354   8
  -1   0  11-47.0858 222.229   1
  -1   0  11-212.123 182.791   9
  -1   0  11 53.8422 232.905   7
  -1   0  10 11647.1 602.403   7
  -1   0  10 11905.1 624.635   1
  -1   0  10 13155.7 666.739   2
  -1   0  10 11691.0 573.922   9
   1   0 -10 11130.5 375.984   8
  -1   0   9 451.307 188.273   2
  -1   0   9-91.7630 195.810   7
   1   0  -9 38.5141 68.0152   8
  -1   0   9 39.3281 199.089   1
  -1   0   9 80.7612 167.429   9
  -1   0   8 66965.8 1263.26   7
  -1   0   8 63629.0 1298.85   1
  -1   0   8 64320.6 1228.95   2
   1   0  -8 64250.2 836.136   8
  -1   0   8 63285.7 1202.25   9
  -1   0   7 682.165 184.331   9
   1   0  -7 976.027 125.251   8
  -1   0   7 324.922 126.951   2
  -1   0   7 876.566 199.602   7
  -1   0   7 706.937 90.8672   8
  -1   0   7 837.212 221.585   1
   1   0  -6 274906. 1614.08   8
  -1   0   6 276001. 2130.02   7
  -1   0   6 274647. 1425.58   8
  -1   0   6 271197. 2234.39   9
  -1   0   6 271385. 2103.79   2
   1   0  -5 198.365 70.4869   8
  -1   0   5 67.9144 112.683   9
  -1   0   5 87.5581 129.999   1
  -1   0   5 147.742 62.6625   8
   1   0  -5 45.8920 81.8035   7
   1   0  -5-127.996 102.870   3
  -1   0   5 304.761 105.867   2
  -1   0   4 1433.60 141.301   2
   1   0  -4 1005.27 108.614   3
   1   0  -4 924.508 106.269   7
  -1   0   4 1464.55 110.230   8
  -1   0   4 1364.16 165.952   9
   1   0  -4 735.396 88.1209   8
   1   0   4 192701. 1604.90   7
   1   0   4 197073. 1590.80   2
   1   0   4 190960. 933.748   1
  -1   0  -4 193608. 912.952   1
  -1   0  -4 193791. 1814.27   6
  -1   0  -5 85.9973 52.2199   1
   1   0   5-68.1211 142.845   2
  -1   0  -5 25.2118 125.753   6
   1   0   5-116.373 139.841   7
   1   0   5 122.275 58.4647   1
   1   0   6 56685.0 488.245   9
   1   0   6 55937.4 1041.59   7
   1   0   6 55779.9 728.539   1
  -1   0  -6 55335.4 1145.33   6
   1   0   6 56256.1 1129.56   2
  -1   0  -6 53064.1 704.209   1
  -1   0  -6 55028.7 529.781   9
   1   0   7 345.768 229.038   2
   1   0   7 100.639 83.0972   1
   1   0   7 188.427 60.9697   9
  -1   0  -7 106.447 57.1824   9
  -1   0  -7 347.976 150.180   6
  -1   0  -8 9221.54 290.550   9
  -1   0  -8 9232.03 531.685   6
   1   0   8 9454.92 379.547   1
   1   0   8 8829.03 460.268   7
   1   0   8 8904.32 278.438   9
   1   0   8 9516.52 584.651   2
   1   0   9 235.558 216.846   7
   1   0   9 171.977 143.535   1
   1   0   9 131.550 227.562   2
  -1   0  -9 243.599 179.559   6
  -1   0  -9 215.627 82.6767   9
   1   0   9 158.204 79.1294   9
   1   0  10 40855.4 707.507   9
  -1   0 -10 40352.2 1182.02   6
   1   0  10 40390.3 929.833   1
   1   0  10 40658.9 1163.51   7
   1   0  11-162.983 311.118   2
  -1   0 -11-270.835 217.655   6
   1   0  11 98.6892 97.8784   9
   1   0  11 196.551 149.549   1
   1   0  11 315.175 275.999   7
   1   0  12 361.229 172.001   1
   1   0  12 261.977 299.700   2
  -1   0 -12 233.497 215.713   6
   1   0  12 641.388 311.048   7
   1   0  12 432.575 128.921   9
   1   0  13 739.407 267.461   1
   1   0  13-29.9186 349.415   2
   1   0  13 145.725 157.255   9
   1   0  13 449.545 402.012   7
  -1   0 -13 64.8884 329.161   6
  -1   0 -14 174621. 2790.98   6
   1   0  14 165800. 1832.51   9
   1   0  14 172381. 2759.02   7
   1   0  14 173795. 2303.37   1
   1   0  15 975.101 306.711   1
  -1   0 -15 396.620 356.604   6
   1   0  15 1313.71 464.134   2
   1   0  15 1257.60 416.794   7
   1   0  15 622.847 212.333   9
  -1   0 -16 1355.34 361.777   6
   1   0  16 1471.54 227.418   9
   1   0  16 1668.47 437.953   7
   1   0  16 1568.52 301.050   1
   1   0  16 1441.75 438.398   2
   1   0  17-54.3734 326.760   2
  -1   0 -17-147.809 322.035   6
   1   0  17-32.9992 330.194   7
   1   0  17 50.8680 241.851   1
   1   0  18 8406.98 768.165   7
   1   0  18 9349.44 868.477   2
  -1   0 -18 8226.31 740.453   6
   1   0  19 365.357 425.290   2
  -1   0 -19 104.415 326.128   6
   1   0  19 321.369 428.191   7
  -1   0 -20 3903.99 567.240   6
   1   0  20 5108.04 692.893   2
   1   0  20 4051.50 600.851   7
   1   0  21 469.196 419.452   7
  -1   0 -21 243.251 322.146   6
   1   0  21 723.790 498.382   2
   1   0  22 11525.5 966.781   7
  -1   0 -22 12725.2 969.844   6
   1   0  22 12308.6 1067.61   2
   1   0  23 260.885 488.642   2
  -1   0 -23 232.204 366.233   6
   1   0  23 53.2904 436.539   7
   1   0  24 3749.69 701.314   7
  -1   0 -24 3297.88 595.203   6
   1   0  24 3990.25 739.531   2
   1   0  25 1153.58 592.938   7
   1   0  25 587.125 487.220   2
  -1   0 -25 312.364 428.371   6
  -1   0 -26 2704.00 595.158   6
   1   0  26 3134.08 731.848   2
   1   0  26 3658.55 747.191   7
  -1   0 -27 322.578 461.302   3
   1   0  27-277.465 452.968   2
   1   0  28 1642.77 645.429   2
  -1   0 -28 567.492 508.472   3
  -1   0 -29 141.191 541.607   3
   1   0  29 237.691 431.609   2
  -1   0 -30 5678.55 836.330   3
   1   0  30 9425.55 1146.20   2
   1   1 -30 1624.64 702.596   3
  -1  -1  30 1503.43 676.463   2
  -1   1  29 7.24410 383.737   2
   1   1 -29 918.767 572.615   3
  -1  -1  29 948.776 662.813   2
  -1   1  28 1211.67 505.163   2
   1   1 -28 2146.77 653.409   3
  -1  -1  28 2466.30 795.980   2
   1  -1 -28 2127.02 598.359   3
   1  -1 -27 581.656 434.943   3
  -1   1  27 341.339 444.076   2
  -1  -1  27 139.955 526.291   2
   1   1 -27 314.159 494.532   3
   1  -1 -27 360.705 384.362   6
   1   1 -26 1855.67 620.130   3
   1  -1 -26 1355.84 555.531   3
   1  -1 -26 1927.54 515.968   6
  -1   1  26 1808.30 568.726   2
  -1  -1  26 957.573 616.072   2
   1  -1 -25 7275.84 830.427   3
   1  -1 -25 8434.72 881.527   6
   1   1 -25 7823.42 885.778   3
  -1  -1  25 7695.56 1026.98   2
  -1   1  25 5955.87 800.374   2
   1  -1 -24 2403.38 598.639   6
   1   1 -24 2163.16 647.309   3
   1  -1 -24 2739.96 624.094   3
  -1   1  24 1443.08 467.197   2
  -1  -1  24 2726.90 748.100   2
  -1   1  23 48623.2 1980.16   2
   1  -1 -23 54484.7 1966.26   3
   1  -1 -23 49678.4 1658.21   5
   1  -1 -23 51894.6 1902.63   6
  -1   1  23 53179.2 1830.92   7
  -1   1  23 48946.5 1837.97   1
   1   1 -23 55059.9 2096.61   3
  -1  -1  23 54702.8 2254.58   2
  -1   1  22 1845.86 523.569   1
  -1   1  22 1851.81 438.265   9
  -1   1  22 2359.88 573.759   7
  -1  -1  22 2200.09 678.006   2
   1   1 -22 2101.65 438.847   6
  -1   1  22 1577.19 549.128   2
   1   1 -22 2803.93 695.245   3
   1  -1 -22 1663.53 520.733   6
   1   1 -21 45717.5 1535.87   6
  -1   1  21 41076.3 1730.23   2
   1   1 -21 45699.5 1860.85   3
  -1  -1  21 44775.9 1490.41   9
   1  -1 -21 42393.4 1662.63   6
  -1  -1  21 41353.5 1892.69   2
  -1   1  21 41188.7 1616.09   1
  -1   1  21 44393.7 1604.52   7
  -1   1  21 42951.2 1481.27   9
   1  -1 -20 1258.03 437.632   6
   1   1 -20 1914.83 571.941   3
  -1   1  20 1585.30 459.755   7
  -1  -1  20 1404.41 484.461   2
  -1   1  20 507.493 353.612   2
  -1  -1  20 1494.64 418.926   9
  -1   1  20 1380.84 388.600   9
  -1   1  20 1045.71 418.151   1
   1   1 -20 1655.11 396.487   6
  -1   1  19 672.726 307.275   9
   1  -1 -19 707.473 321.732   6
   1   1 -19 851.306 310.784   6
  -1  -1  19-220.560 533.241   2
  -1  -1  19 1144.38 324.950   9
  -1   1  19 553.272 335.009   1
  -1   1  19 148.301 396.172   2
   1   1 -19 1227.63 464.797   3
  -1   1  19 759.172 327.051   7
  -1  -1  18 512.039 421.369   2
  -1   1  18 342.628 325.351   7
  -1   1  18 613.773 303.993   9
  -1   1  18-294.191 430.384   2
   1   1 -18 1060.41 297.345   6
   1   1 -18 1098.18 457.851   3
  -1  -1  18 1013.37 345.937   9
  -1   1  18 154.487 302.261   1
   1  -1 -18 664.220 289.824   6
  -1   1  17 4675.88 529.986   7
  -1   1  17 5817.70 535.849   9
  -1  -1  17 4974.27 649.103   2
   1   1 -17 5457.34 672.524   3
   1   1 -17 5253.13 488.142   6
  -1  -1  17 4479.05 465.844   9
  -1   1  17 4637.79 534.017   1
  -1   1  17 4089.41 527.594   2
   1  -1 -17 4505.40 527.830   6
  -1   1  16 44.8433 231.702   9
  -1  -1  16 285.128 237.163   9
  -1   1  16 96.9926 284.797   7
  -1   1  16-600.672 412.912   2
  -1   1  16 73.0566 269.523   1
  -1  -1  16 145.436 351.519   2
   1   1 -16 424.617 212.917   6
   1  -1 -16 386.581 268.929   6
   1   1 -16 431.127 357.874   3
  -1   1  15 931.243 284.796   9
   1   1 -15 1216.05 394.868   3
  -1   1  15 1367.30 333.038   7
  -1  -1  15 894.579 375.447   2
  -1  -1  15 1288.41 305.196   9
   1   1 -15 1454.10 277.382   6
  -1   1  15 759.201 308.493   1
  -1   1  15 729.207 274.498   2
  -1  -1  14 1971.41 341.180   9
  -1   1  14 1155.51 246.686   2
   1   1 -14 2236.98 448.392   3
  -1   1  14 2321.82 354.477   9
  -1  -1  14 3067.13 521.041   2
  -1   1  14 1940.72 344.546   7
  -1   1  14 1805.12 355.956   1
   1   1 -14 1933.99 289.877   6
  -1   1  13 52367.5 1424.50   2
   1   1 -13 53214.1 1622.00   3
  -1   1  13 53883.1 1358.82   9
  -1  -1  13 55625.1 1702.31   2
  -1   1  13 54991.3 1400.56   1
  -1  -1  13 54567.6 1386.48   9
  -1   1  13 55222.2 1369.42   7
   1   1 -13 53595.7 1255.23   6
  -1  -1  12 540.735 250.742   9
  -1  -1  12 1090.73 473.495   2
   1   1 -12 368.640 310.891   3
  -1   1  12 741.776 338.689   7
  -1   1  12 519.347 325.286   1
  -1   1  12 1109.89 332.917   9
  -1   1  12-182.400 217.400   2
   1   1 -12 580.255 227.792   6
  -1   1  11 335911. 3131.16   9
  -1  -1  11 332933. 3220.43   9
  -1  -1  11 328226. 3746.85   2
  -1   1  11 328585. 3020.39   7
  -1   1  11 334114. 3195.69   1
   1   1 -11 335184. 3702.15   3
  -1   1  11 336571. 3148.53   2
   1   1 -10 3615.06 414.792   3
  -1   1  10 3770.16 389.599   9
  -1  -1  10 3617.70 362.334   9
  -1  -1  10 4375.52 478.407   2
  -1   1  10 3412.73 342.394   1
  -1   1  10 3284.47 308.909   2
  -1   1  10 3920.48 361.519   7
  -1   1   9 13906.2 604.642   1
  -1   1   9 14780.5 564.993   7
  -1  -1   9 14366.5 632.849   9
  -1   1   9 14197.8 601.398   9
  -1   1   9 14741.8 574.774   2
   1   1  -9 13767.3 673.224   3
  -1  -1   9 15107.9 732.049   2
  -1   1   8 21509.2 693.943   9
  -1  -1   8 22468.6 814.938   2
  -1   1   8 20672.0 534.502   8
   1   1  -8 19499.3 754.435   3
  -1   1   8 21245.4 637.176   2
  -1  -1   8 20318.4 729.093   9
  -1   1   8 21447.5 618.534   7
  -1   1   8 20508.0 689.669   1
  -1  -1   7 1645.83 251.210   9
  -1  -1   7 2356.94 314.018   2
   1   1  -7 1627.95 244.744   3
  -1   1   7 1726.17 233.605   1
  -1   1   7 1683.13 173.335   8
  -1   1   7 1612.21 177.509   2
  -1   1   7 2005.48 239.796   9
  -1   1   7 1451.17 150.571   7
  -1   1   6 30133.1 738.431   1
  -1  -1   6 31300.4 797.897   2
   1   1  -6 32523.6 787.199   3
  -1   1   6 30985.1 634.972   2
  -1  -1   6 31810.0 833.849   9
  -1   1   6 32132.2 762.746   9
  -1   1   6 31152.2 585.703   7
  -1   1   6 31790.5 665.750   8
  -1   1   5 13719.6 469.914   9
  -1   1   5 13850.1 383.799   2
  -1  -1   5 12787.8 518.603   9
  -1   1   5 13449.3 465.225   1
   1  -1  -5 12458.0 296.484   7
  -1   1   5 13966.3 329.567   7
  -1  -1   5 12908.2 470.942   2
  -1   1   5 13798.4 440.638   8
   1   1  -5 13788.8 465.124   3
   1  -1  -4 9100.53 273.160   4
  -1   1   4 9698.98 364.418   8
  -1   1   4 8735.05 349.908   1
  -1   1   4 9662.42 369.977   9
  -1  -1   4 8752.39 349.586   2
  -1   1   4 9647.18 216.361   7
   1   1  -4 9602.02 346.886   3
  -1  -1   4 10240.8 431.935   9
  -1   1   3 120068. 1248.29   8
  -1  -1   3 121053. 1123.54   2
   1   1  -3 119990. 1070.81   3
  -1  -1   3 117727. 1348.97   9
   1   1   3 180958. 1041.87   1
   1  -1   3 179072. 1741.07   7
   1   1   3 177968. 1281.35   7
   1  -1   3 183656. 1032.25   5
  -1  -1  -3 169869. 1072.63   5
   1   1   3 174713. 927.211   5
  -1   1  -3 176077. 1430.63   6
   1  -1   3 175979. 1509.17   2
  -1  -1  -3 180231. 1841.96   6
   1   1   3 180511. 1150.75   4
   1  -1   4 46487.9 571.540   5
   1  -1   4 45473.7 960.000   7
  -1   1  -4 44078.4 774.603   6
  -1  -1  -4 45977.0 1017.83   6
  -1   1  -4 43320.9 554.849   5
   1   1   4 45980.7 681.872   2
  -1  -1  -4 45539.4 512.153   5
   1  -1   4 45579.2 872.485   2
   1   1   4 46829.0 565.236   1
   1   1   4 44846.7 714.700   7
   1   1   4 43413.9 441.796   5
   1   1   5 748.211 147.155   7
   1  -1   5 1712.26 129.879   5
   1  -1   5 1271.39 231.002   2
   1  -1   5 906.464 232.717   7
  -1   1  -5 1136.30 113.256   5
   1   1   5 987.752 78.1127   5
  -1   1  -5 850.570 126.901   6
   1   1   5 763.502 125.447   2
  -1  -1  -5 1674.68 264.995   6
   1  -1   5 901.718 89.2097   9
   1   1   5 978.241 106.799   1
  -1   1  -5 1010.41 116.029   1
  -1  -1  -5 984.474 86.3321   5
  -1  -1  -6 8493.21 244.014   5
   1   1   6 9281.64 400.122   7
  -1   1  -6 9490.54 438.799   6
   1   1   6 9971.58 451.131   2
   1  -1   6 9555.69 275.110   9
   1  -1   6 9809.49 527.081   7
  -1  -1  -6 8338.07 242.798   9
  -1   1  -6 9004.35 336.880   1
   1   1   6 9103.83 304.001   1
  -1  -1  -6 9331.77 548.373   6
   1  -1   6 10105.4 543.957   2
  -1   1  -6 8862.61 318.925   5
  -1  -1  -7 203087. 2550.34   6
  -1   1  -7 199152. 2075.89   6
   1  -1   7 203784. 2557.47   2
   1   1   7 197135. 1510.35   1
   1   1   7 203285. 1919.33   7
   1  -1   7 202066. 1369.46   9
   1   1   7 202026. 2216.89   2
  -1  -1  -7 204220. 1261.81   5
  -1  -1  -7 190241. 1281.93   9
  -1   1  -7 193083. 1585.58   5
   1  -1   7 198696. 2395.87   7
  -1  -1  -8 70668.6 808.922   5
   1  -1   8 70864.5 1640.33   2
   1   1   8 71055.0 1474.54   2
   1   1   8 69837.2 973.208   1
  -1   1  -8 71110.7 1321.02   6
   1   1   8 70517.1 1218.32   7
   1  -1   8 71034.1 868.933   9
  -1  -1  -8 70107.4 1574.25   6
   1  -1   8 71912.8 1512.67   7
  -1   1  -9 750563. 4521.71   6
   1  -1   9 747612. 5084.45   7
   1  -1   9 784633. 5817.28   2
  -1  -1  -9 760338. 2880.64   5
   1  -1   9 729217. 2967.45   9
   1   1   9 755522. 3429.54   1
  -1  -1  -9 745700. 5274.20   6
   1   1   9 761015. 5284.32   2
   1   1   9 760860. 4267.56   7
  -1   1 -10 6193.06 458.266   6
   1  -1  10 5919.16 292.198   9
  -1  -1 -10 5582.76 285.240   5
   1   1  10 5952.56 510.051   2
   1   1  10 5532.27 404.310   7
   1   1  10 5951.83 350.603   1
  -1  -1 -10 6952.67 628.639   6
   1  -1  10 5782.61 542.279   2
  -1  -1 -11 26496.8 1084.28   6
   1   1  11 25987.7 897.833   7
   1   1  11 24559.3 728.638   1
   1  -1  11 26514.3 1047.43   7
   1  -1  11 25014.1 621.053   9
  -1  -1 -11 26701.9 639.884   5
   1  -1  11 27052.5 1194.61   2
   1   1  11 27043.5 1118.48   2
  -1   1 -11 26667.6 947.269   6
  -1  -1 -12 23842.5 1057.04   6
   1  -1  12 23037.2 1030.61   7
  -1   1 -12 23758.6 922.088   6
   1   1  12 23534.4 1067.24   2
   1   1  12 22316.3 739.454   1
  -1  -1 -12 21293.9 619.918   5
   1   1  12 23092.2 901.207   7
   1  -1  12 21914.2 613.698   9
   1  -1  12 24263.3 1157.71   2
  -1   1 -13 2424.11 355.735   6
   1  -1  13 2449.93 452.788   2
  -1  -1 -13 2322.98 234.024   5
   1  -1  13 2596.69 236.769   9
   1   1  13 1507.90 302.382   7
  -1  -1 -13 2814.11 436.424   6
   1   1  13 2104.28 264.657   1
   1  -1  13 2259.50 422.130   7
   1   1  13 2453.89 402.099   2
  -1  -1 -14 2284.88 247.901   5
  -1  -1 -14 3058.17 474.413   6
   1  -1  14 2251.52 479.307   2
   1  -1  14 2218.23 234.140   9
  -1   1 -14 2661.13 385.465   6
   1   1  14 2532.56 373.659   7
   1   1  14 1922.86 268.210   1
   1  -1  14 2334.72 433.526   7
   1   1  14 2650.05 431.511   2
  -1  -1 -15 324.766 304.023   6
   1   1  15 792.881 390.871   7
  -1   1 -15 113.370 254.745   6
   1   1  15-131.440 199.900   1
   1  -1  15 215.546 139.969   9
   1  -1  15-36.7884 358.594   7
   1   1  15 908.044 352.446   2
  -1  -1 -15 357.000 147.862   5
   1  -1  15 195.803 413.036   2
   1  -1  16 100.952 138.597   9
   1   1  16 323.848 332.437   7
  -1   1 -16 206.637 259.916   6
   1   1  16 76.7614 337.132   2
   1  -1  16 112.196 375.119   7
   1   1  16 86.8848 201.477   1
  -1  -1 -16-351.820 332.297   6
  -1  -1 -16 143.903 145.019   5
  -1  -1 -17 2565.70 302.161   5
  -1  -1 -17 1783.98 403.342   6
   1  -1  17 2524.97 496.509   7
   1   1  17 2469.63 373.639   1
   1   1  17 3108.97 515.838   2
  -1   1 -17 2537.54 424.402   6
   1  -1  17 3271.00 642.595   2
   1   1  17 2674.86 513.270   7
  -1   1 -18 794.258 377.617   6
   1   1  18 281.885 360.091   2
   1  -1  18 860.216 533.390   2
  -1  -1 -18 309.593 184.480   5
  -1  -1 -18 577.903 371.429   6
   1   1  18 663.384 400.345   7
   1   1  18 218.075 239.905   1
   1  -1  18 893.474 473.245   7
   1  -1  19 19107.0 1120.76   7
   1   1  19 17761.2 1063.55   7
  -1  -1 -19 19737.3 1135.59   6
   1   1  19 21119.7 1224.85   2
   1   1  19 17504.0 901.679   1
   1  -1  19 20176.2 1284.81   2
  -1   1 -19 20336.8 1056.70   6
   1   1  20 1544.58 479.764   7
   1   1  20 1262.17 322.587   1
   1  -1  20 2322.19 609.896   2
  -1  -1 -20 1806.31 491.479   6
   1   1  20 1281.10 465.530   2
  -1   1 -20 1473.85 433.876   6
   1  -1  20 2416.57 594.997   7
   1  -1  21 9275.61 975.525   2
  -1  -1 -21 9429.03 868.932   6
   1   1  21 7133.01 631.223   1
  -1   1 -21 9790.31 803.404   6
   1   1  21 7966.43 814.400   7
   1  -1  21 8996.12 866.895   7
   1   1  21 9250.91 888.150   2
   1   1  22 1494.56 553.727   7
   1  -1  22 1781.71 631.910   2
   1  -1  22 2269.66 576.629   7
   1   1  22 1663.71 548.600   2
  -1  -1 -22 1676.84 469.894   6
   1   1  22 1125.11 352.982   1
  -1   1 -22 2295.97 479.126   6
  -1  -1 -23 3394.09 595.395   6
   1   1  23 3764.89 641.620   7
   1   1  23 4477.88 712.626   2
  -1   1 -23 4482.41 627.605   6
   1  -1  23 4312.09 749.100   2
  -1  -1 -24 4147.00 689.735   6
  -1   1 -24 4262.89 750.981   3
   1   1  24 4003.89 715.693   7
   1  -1  24 4348.91 775.496   2
  -1   1 -24 3957.50 596.764   6
   1   1  24 4584.03 725.912   2
  -1  -1 -25 2068.17 606.024   6
   1   1  25 1682.70 577.161   2
   1  -1  25 1973.37 633.885   2
  -1   1 -25 2528.19 602.127   3
   1   1  25 1977.40 571.338   7
  -1  -1 -26 936.866 483.520   6
   1  -1  26 1779.80 714.441   2
   1   1  26 682.731 471.026   2
  -1   1 -26 1285.69 625.436   3
   1   1  26 841.353 536.370   7
  -1  -1 -27 3518.43 662.784   6
   1   1  27 4621.84 794.027   7
  -1   1 -27 4849.56 860.722   3
   1   1  27 3782.07 746.281   2
   1  -1  27 4589.75 784.565   2
  -1  -1 -28 719.530 527.842   6
   1   1  28 859.199 528.974   2
   1  -1  28 1105.50 708.539   2
   1   1  28 1153.24 629.479   7
  -1   1 -28 22.9612 476.191   3
  -1   1 -29 6223.17 887.388   3
   1  -1  29 6336.50 928.152   2
  -1  -1 -29 5258.07 824.976   3
   1   1  29 7119.28 998.668   2
   1  -1  30 1403.93 753.441   2
  -1  -1 -30-787.760 581.538   3
   1   2 -30 671.959 638.992   3
  -1  -2  29 2382.64 749.587   2
   1   2 -29 2661.72 776.817   3
   1   2 -28 2146.49 662.952   3
  -1  -2  28 2754.34 813.496   2
   1  -2 -28 1634.64 502.586   6
   1   2 -27 322.053 540.919   3
  -1   2  27 85.5673 440.475   2
   1  -2 -27-21.9592 399.689   3
  -1  -2  27 1030.12 702.034   2
   1  -2 -27 702.885 503.047   6
  -1   2  26-41.5965 411.679   1
   1  -2 -26 826.680 513.721   6
  -1   2  26-250.867 418.488   2
   1   2 -26 1075.92 568.636   3
   1  -2 -26 227.402 374.800   3
  -1  -2  26 1136.83 674.935   2
   1  -2 -25 677.286 461.949   6
  -1   2  25 388.911 436.614   2
   1   2 -25 855.556 583.194   3
  -1   2  25 381.714 454.570   7
  -1   2  25-244.561 377.189   1
  -1  -2  25 483.760 626.852   2
  -1  -2  24 1559.51 653.606   2
  -1   2  24 947.425 422.184   1
   1  -2 -24 1628.27 513.509   6
   1   2 -24 1830.34 664.651   3
  -1   2  24 1218.07 448.871   7
  -1   2  24 777.927 435.238   2
  -1   2  23-42.3817 363.724   2
   1   2 -23 129.441 435.024   3
   1  -2 -23 380.186 286.884   5
   1  -2 -23 3.14502 350.771   6
  -1  -2  23 133.415 451.990   2
  -1   2  23-127.307 398.142   1
  -1   2  23 446.365 405.801   7
   1  -2 -22 5629.13 714.515   6
  -1   2  22 4991.17 652.722   1
  -1  -2  22 6144.82 852.062   2
  -1   2  22 4112.45 595.121   2
   1   2 -22 6005.77 811.597   3
  -1   2  22 5191.93 637.091   7
   1  -2 -22 5774.90 620.953   5
  -1   2  21 14654.7 965.263   7
   1  -2 -21 15271.3 1065.37   6
  -1  -2  21 16034.1 936.275   9
  -1  -2  21 15505.7 1236.07   2
   1  -2 -21 14770.9 925.444   5
  -1   2  21 14312.0 996.262   2
   1   2 -21 16091.2 1182.74   3
  -1   2  21 14872.3 988.560   1
   1   2 -20 680.904 257.593   6
   1  -2 -20 791.348 332.266   5
  -1   2  20 375.854 318.890   2
  -1  -2  20-168.468 537.070   2
  -1   2  20 374.575 324.076   1
  -1   2  20 756.820 357.223   7
  -1  -2  20 815.881 343.742   9
   1  -2 -20 1153.95 410.689   6
   1   2 -20 996.044 465.445   3
  -1   2  19 1096.30 327.150   2
   1   2 -19 1835.08 336.710   6
  -1   2  19 2182.67 461.660   1
  -1   2  19 1858.77 430.798   7
   1  -2 -19 1431.78 373.849   5
   1  -2 -19 1997.40 469.145   6
  -1  -2  19 1615.40 374.521   9
  -1  -2  19 837.656 475.010   2
   1   2 -19 1708.50 488.845   3
   1   2 -18 26690.1 1404.88   3
  -1  -2  18 25933.2 1103.45   9
   1  -2 -18 24445.8 1231.80   6
   1   2 -18 26133.8 992.648   6
  -1  -2  18 24294.3 1382.88   2
  -1   2  18 23261.6 1058.28   7
  -1   2  18 24199.0 1121.71   1
   1  -2 -18 24907.7 1096.11   5
  -1   2  18 24582.9 1132.30   2
  -1   2  17 438.474 329.207   9
  -1  -2  17-388.566 444.215   2
  -1  -2  17-171.231 248.921   9
   1  -2 -17 312.607 333.042   6
   1   2 -17 148.866 237.828   6
  -1   2  17-266.006 273.783   2
  -1   2  17-244.530 325.629   1
   1  -2 -17 658.953 336.762   5
  -1   2  17 646.563 361.539   7
   1   2 -17 1306.83 549.143   3
  -1   2  16 65498.3 1700.46   1
   1   2 -16 71435.2 1511.18   6
  -1  -2  16 66785.5 2151.20   2
  -1   2  16 65238.8 1703.69   2
   1  -2 -16 65436.1 1624.26   5
   1   2 -16 66835.7 2096.46   3
  -1   2  16 64655.2 1674.38   9
  -1  -2  16 69342.0 1724.90   9
  -1   2  16 65901.2 1626.31   7
   1   2 -15 10406.4 580.271   6
  -1   2  15 9657.72 657.971   1
  -1   2  15 8844.33 628.221   2
  -1  -2  15 10286.1 674.584   9
  -1   2  15 10593.5 658.122   7
   1   2 -15 9971.17 847.896   3
   1  -2 -15 9681.40 649.780   5
  -1   2  15 10563.1 692.866   9
  -1  -2  15 8993.32 818.635   2
  -1   2  14 10557.6 627.396   2
  -1   2  14 11548.8 691.176   9
   1  -2 -14 10851.4 647.980   5
   1   2 -14 10711.9 810.988   3
   1   2 -14 12411.8 589.810   6
  -1   2  14 11762.5 655.897   7
  -1  -2  14 11885.1 707.834   9
  -1   2  14 11314.1 685.964   1
  -1  -2  14 12258.8 912.847   2
  -1   2  13 31866.2 985.888   7
   1   2 -13 33566.4 904.635   6
  -1   2  13 31666.5 1066.75   1
  -1  -2  13 32617.6 1396.24   2
   1  -2 -13 29427.4 997.475   5
  -1  -2  13 32809.2 1116.59   9
  -1   2  13 32175.5 1070.80   9
  -1   2  13 30663.6 991.441   2
   1   2 -13 32552.0 1337.28   3
  -1   2  12 4683.99 448.753   9
  -1  -2  12 4592.48 579.452   2
   1   2 -12 4376.74 335.939   6
  -1   2  12 5131.15 446.475   1
   1   2 -12 4928.75 565.555   3
  -1   2  12 4621.82 381.715   2
  -1  -2  12 5405.86 474.421   9
   1  -2 -12 3966.31 397.357   5
  -1   2  12 4327.05 342.065   7
   1   2 -11 1697.87 207.534   6
  -1   2  11 1504.31 266.674   9
  -1  -2  11 1792.48 300.826   9
  -1   2  11 1761.35 290.463   1
   1  -2 -11 1556.65 254.350   5
  -1   2  11 1315.00 220.096   2
  -1   2  11 1248.80 199.447   7
  -1  -2  11 1932.36 412.048   2
   1   2 -11 2115.48 394.055   3
  -1   2  10 2177.16 238.212   2
   1  -2 -10 1826.56 252.803   5
  -1   2  10 2118.75 230.671   7
   1   2 -10 1941.60 205.870   6
  -1   2  10 2142.77 309.402   1
  -1   2  10 2017.80 293.406   9
   1   2 -10 1305.45 260.225   3
  -1  -2  10 2144.60 294.864   9
  -1  -2  10 2836.58 445.588   2
  -1   2   9 11106.2 432.359   7
  -1  -2   9 11736.3 603.291   9
   1   2  -9 10920.7 393.265   6
  -1  -2   9 11660.6 715.967   2
  -1   2   9 11272.1 554.814   9
  -1   2   9 11007.1 451.792   2
   1  -2  -9 10453.9 517.962   5
  -1   2   9 11362.8 551.296   1
   1   2  -9 10574.0 617.513   3
   1   2  -8 26722.6 543.838   6
  -1  -2   8 27983.7 891.610   9
  -1  -2   8 27980.4 990.021   2
   1  -2  -8 27509.4 779.300   5
  -1   2   8 27287.1 611.048   7
  -1   2   8 26462.9 752.943   8
  -1   2   8 28019.4 802.282   1
   1   2  -8 25970.9 904.441   3
  -1   2   8 27925.2 644.684   2
  -1   2   8 28066.2 816.156   9
  -1   2   7 6123.58 383.670   9
  -1   2   7 5481.50 356.322   1
   1  -2  -7 5171.17 337.139   5
  -1   2   7 5648.02 277.441   2
  -1   2   7 5551.57 361.886   8
   1   2  -7 5041.66 382.943   3
  -1  -2   7 6121.43 428.947   9
  -1   2   7 5837.36 267.226   7
  -1  -2   7 6180.01 466.179   2
  -1  -2   6 149555. 1902.63   9
   1   2  -6 148395. 1843.71   3
  -1  -2   6 143116. 946.666   8
  -1   2   6 149479. 1648.37   1
   1  -2  -6 147841. 1614.45   5
  -1   2   6 150786. 1166.59   7
  -1  -2   6 151808. 1928.49   2
  -1   2   6 150335. 1232.66   2
  -1   2   6 146963. 1768.58   8
  -1   2   5 13912.3 321.395   7
   1   2  -5 13830.6 532.003   3
  -1  -2   5 12857.4 312.015   8
  -1   2   5 13691.2 547.913   8
   1  -2  -5 14412.8 333.597   4
  -1   2   5 13913.9 486.198   1
  -1  -2   5 13970.2 578.780   9
   1  -2  -5 13684.3 479.552   5
  -1  -2   5 13295.7 526.023   2
  -1   2   4 171441. 1014.92   7
   1  -2  -4 162381. 956.314   3
  -1   2   4 166135. 1860.85   8
  -1   2   4 166998. 1553.67   1
   1   2  -4 170982. 1652.71   3
   1  -2  -4 167738. 994.938   4
   1  -2  -4 170602. 1571.58   5
  -1  -2   4 165888. 1861.34   9
  -1  -2   4 169816. 1680.10   2
   1  -2  -3 524.177 69.3408   4
  -1  -2   3 434.100 105.770   2
  -1  -2   3 424.929 163.760   9
  -1   2   3 663.338 131.928   1
   1  -2  -3 546.046 65.6565   3
   1   2  -3 311.470 92.8118   3
  -1   2   3 384.703 121.172   8
  -1   2   2 149015. 837.164   3
  -1   2   2 146847. 830.020   4
   1  -2  -2 147184. 811.366   4
   1  -2  -2 150368. 1349.10   5
  -1  -2   2 145738. 934.630   6
  -1   2   2 147218. 1290.99   1
  -1  -2   2 144857. 1659.46   5
  -1  -2   2 150118. 1660.01   9
  -1   2   2 147485. 1703.95   8
   1   2  -2 150891. 1333.72   3
  -1  -2   2 146599. 1236.92   2
   1  -2  -1 296829. 1828.86   5
  -1   2   1 290408. 1188.21   4
  -1  -2   1 292376. 1682.37   6
  -1  -2   1 300995. 2283.67   5
  -1  -2   1 288867. 1510.82   2
   1   2  -1 290211. 1732.93   3
  -1   2   1 291804. 2371.30   8
   1   2  -1 303068. 1525.76   4
  -1   2   1 283010. 1684.98   1
   1  -2  -1 296463. 1230.93   4
   1   2   0 15593.8 312.340   4
  -1   2   0 14701.3 312.734   4
   1  -2   0 15619.0 411.820   5
  -1   2   0 15885.3 377.787   3
   1  -2   0 14625.9 314.232   4
  -1  -2   0 14567.9 497.147   5
   1   2   0 14202.8 317.522   2
  -1   2   0 14579.8 365.752   1
   1  -2   0 12733.1 369.045   3
   1   2   0 14620.6 385.318   3
  -1  -2   0 15028.2 457.048   6
  -1   2   0 15590.1 553.142   8
  -1   2  -1 88050.1 878.681   1
  -1  -2  -1 90593.3 1285.45   6
   1  -2   1 90112.6 967.007   5
  -1  -2  -1 88198.7 1159.54   5
  -1   2  -1 87461.0 1302.18   8
  -1   2  -1 90018.3 1038.56   3
   1   2   1 91212.6 710.968   4
   1   2   1 89251.4 935.146   3
   1  -2   1 86600.7 932.074   2
   1   2   2 312649. 1310.25   4
   1   2   2 318696. 1817.97   7
  -1  -2  -2 307950. 1325.92   4
  -1   2  -2 304159. 2444.83   8
  -1   2  -2 316295. 1960.14   6
  -1  -2  -2 314975. 2639.40   6
  -1   2  -2 313097. 2212.01   3
   1  -2   2 317631. 1820.95   5
  -1  -2  -2 308831. 2096.97   5
   1  -2   2 307325. 2012.39   2
   1   2   3 40.6991 81.5586   1
  -1  -2  -3 234.623 171.877   6
  -1  -2  -3 77.4174 87.3612   5
  -1  -2  -3 150.160 56.3037   4
   1   2   3 120.355 101.904   7
   1  -2   3-165.110 138.815   2
  -1   2  -3-25.0484 128.529   3
   1  -2   3 131.661 94.5867   5
  -1   2  -3 201.353 95.7953   6
  -1   2  -3 196.612 118.307   8
   1   2   3 58.9608 56.9972   4
  -1   2  -4 156329. 1929.78   3
   1   2   4 155146. 1299.40   1
   1   2   4 154522. 1144.87   4
  -1  -2  -4 158502. 2142.03   6
   1   2   4 159371. 1408.12   7
  -1  -2  -4 156473. 1392.91   5
  -1   2  -4 154490. 1437.54   6
   1   2   4 158820. 1118.44   2
   1  -2   4 156128. 1839.88   2
  -1   2  -4 155505. 1764.89   8
   1  -2   4 161407. 1426.74   5
  -1   2  -5 19228.1 742.043   3
   1   2   5 18636.7 518.133   7
  -1  -2  -5 19132.1 485.610   5
   1  -2   5 19466.1 738.878   2
  -1   2  -5 18956.5 530.895   6
   1   2   5 19239.8 481.615   1
   1  -2   5 19665.5 528.646   5
  -1   2  -5 20213.8 643.289   8
   1   2   5 19365.9 472.923   2
  -1  -2  -5 19297.6 796.377   6
   1   2   6 66746.3 1023.00   7
   1  -2   6 64935.0 1448.39   2
   1   2   6 67664.2 930.807   1
  -1   2  -6 65225.7 1146.97   8
  -1  -2  -6 63451.4 1499.38   6
  -1   2  -6 62324.5 1014.85   6
   1   2   6 67387.6 1043.58   2
  -1  -2  -6 65055.4 896.721   5
   1  -2   6 66517.7 990.282   5
   1   2   7 132263. 1367.82   1
  -1   2  -7 129583. 1540.92   6
   1   2   7 132838. 1535.74   7
   1   2   7 133559. 1705.63   2
   1  -2   7 130759. 2205.68   2
   1  -2   7 128994. 1325.22   9
  -1  -2  -7 131172. 2217.58   6
  -1   2  -7 129254. 1610.20   8
  -1  -2  -7 129006. 1301.23   5
   1   2   8 91859.5 1605.43   2
  -1  -2  -8 94797.2 1950.29   6
  -1   2  -8 91548.9 1383.62   6
   1  -2   8 89422.0 1152.09   9
   1   2   8 92261.2 1356.50   7
  -1   2  -8 88993.5 1368.83   8
   1   2   8 89970.7 1191.60   1
   1  -2   8 93063.6 2000.08   2
   1  -2   8 92187.9 1804.32   7
  -1  -2  -8 90428.0 1117.30   5
  -1   2  -9 9386.11 453.132   8
   1   2   9 9301.12 490.926   7
  -1  -2  -9 9034.85 383.552   5
  -1   2  -9 9016.20 463.187   6
   1   2   9 9401.33 578.292   2
   1  -2   9 9577.09 640.186   7
   1   2   9 9008.73 412.545   1
  -1  -2  -9 9122.89 663.350   6
   1  -2   9 9943.83 702.188   2
   1  -2   9 9709.90 402.526   9
   1  -2  10 14454.5 814.405   7
   1   2  10 14808.4 641.116   7
  -1   2 -10 13837.1 557.233   8
   1   2  10 15711.3 796.781   2
  -1  -2 -10 15146.2 848.263   6
   1  -2  10 15606.1 917.904   2
  -1   2 -10 14689.5 619.359   6
  -1  -2 -10 14699.0 500.001   5
   1  -2  10 14489.7 515.924   9
   1   2  10 15046.8 549.463   1
  -1  -2 -11 6815.90 619.238   6
  -1   2 -11 6803.50 468.566   6
   1   2  11 7024.45 416.446   1
   1  -2  11 6875.89 658.584   2
   1  -2  11 6543.72 370.362   9
   1   2  11 6851.71 484.517   7
  -1  -2 -11 6271.04 359.295   5
   1  -2  11 6787.27 582.705   7
   1   2  11 6408.21 533.095   2
  -1   2 -11 6366.15 385.910   8
   1   2  12 44444.2 1038.88   1
   1   2  12 45937.4 1468.44   2
  -1   2 -12 45161.3 1190.59   6
   1  -2  12 46101.3 1496.11   7
  -1   2 -12 43972.6 962.447   8
   1  -2  12 45943.9 982.361   9
   1  -2  12 47363.4 1669.47   2
   1   2  12 46247.8 1197.98   7
  -1  -2 -12 42946.9 945.109   5
  -1  -2 -12 47205.0 1560.30   6
   1   2  13 21971.0 903.640   7
   1  -2  13 22914.1 721.438   9
  -1   2 -13 21485.7 692.504   8
   1  -2  13 23966.6 1159.17   7
   1   2  13 22227.6 772.011   1
  -1  -2 -13 21958.3 706.885   5
   1   2  13 22944.2 1081.64   2
  -1   2 -13 24150.4 910.417   6
  -1  -2 -13 23897.8 1177.82   6
   1  -2  13 24493.2 1274.43   2
  -1  -2 -14 115813. 1686.34   5
   1   2  14 118315. 2121.04   7
  -1  -2 -14 123720. 2622.53   6
  -1   2 -14 119795. 1570.83   8
   1  -2  14 128053. 2570.69   7
   1   2  14 120597. 1850.76   1
   1  -2  14 125255. 1931.69   9
  -1   2 -14 124325. 2110.05   6
   1   2  14 123370. 2531.03   2
   1  -2  14 129362. 2952.96   2
  -1  -2 -15 7326.06 467.083   5
   1   2  15 6745.10 648.772   2
   1  -2  15 6772.49 433.175   9
   1  -2  15 8985.73 896.378   2
   1   2  15 6842.37 488.913   1
  -1  -2 -15 7533.42 755.293   6
  -1   2 -15 7266.74 572.446   6
  -1   2 -15 6831.04 404.667   8
   1   2  15 6037.26 566.276   7
   1   2  16 9945.31 627.330   1
  -1  -2 -16 9558.72 542.513   5
   1  -2  16 11915.8 1000.93   2
  -1   2 -16 10219.3 474.097   8
  -1   2 -16 10754.7 695.710   6
   1   2  16 8940.82 667.668   7
   1  -2  16 10702.3 534.322   9
   1   2  16 10827.4 818.955   2
  -1  -2 -16 11190.8 856.155   6
   1   2  17 15209.3 921.414   7
   1  -2  17 18092.4 1194.67   2
  -1   2 -17 17117.9 886.440   6
   1   2  17 14976.3 789.308   1
  -1  -2 -17 17266.8 1081.19   6
   1   2  17 17359.4 1036.30   2
  -1  -2 -17 15113.5 695.084   5
  -1  -2 -18 1207.09 290.465   5
  -1   2 -18 1676.18 563.234   3
  -1  -2 -18 1568.29 493.157   6
   1   2  18 1271.88 424.675   2
  -1   2 -18 1407.60 367.408   6
   1   2  18 881.212 268.020   1
   1  -2  18 1217.38 564.485   2
   1   2  18 2206.49 493.144   7
   1  -2  19 15410.6 1168.68   2
   1   2  19 12204.9 776.823   1
  -1  -2 -19 13265.2 1019.29   6
   1   2  19 12068.9 895.951   7
  -1   2 -19 13264.3 842.872   6
  -1   2 -19 13892.7 1072.73   3
   1   2  19 13551.9 975.562   2
   1   2  20 810.439 418.839   7
  -1   2 -20 1516.55 589.063   3
  -1  -2 -20 333.968 391.877   6
   1   2  20 566.024 286.041   1
   1   2  20 848.929 390.002   2
  -1   2 -20 1058.41 350.338   6
   1  -2  20 871.292 511.737   2
   1  -2  21 827.495 542.729   2
  -1  -2 -21 458.541 377.497   6
   1   2  21 1016.14 438.889   2
  -1   2 -21 993.345 557.542   3
   1   2  21 727.495 335.265   1
  -1   2 -21 862.295 361.668   6
   1   2  21 766.737 439.374   7
   1   2  22 12744.1 849.073   1
  -1   2 -22 14945.3 1170.16   3
  -1   2 -22 13896.8 912.687   6
  -1  -2 -22 12850.3 1047.07   6
   1   2  22 12495.9 991.580   7
   1   2  22 14662.4 1086.91   2
   1  -2  22 14455.0 1197.48   2
   1  -2  23 490.867 598.213   2
  -1   2 -23 1310.47 633.629   3
  -1  -2 -23 238.546 390.259   6
   1   2  23 553.852 443.588   2
   1   2  23-212.674 475.183   7
  -1   2 -24 3347.69 756.556   3
   1  -2  24 2539.66 686.663   2
   1   2  24 1586.00 504.050   7
  -1  -2 -24 1884.06 548.023   6
   1   2  24 2591.18 583.006   2
   1   2  25 831.092 461.854   7
  -1  -2 -25 296.049 424.991   6
   1  -2  25 2237.13 731.300   2
  -1   2 -25 1070.29 637.779   3
   1   2  25 1232.27 525.835   2
   1  -2  26 361.092 444.514   2
  -1   2 -26 68.0077 595.736   3
   1   2  26 194.930 508.966   7
  -1  -2 -26 116.269 476.463   6
   1   2  26 135.438 366.488   2
   1  -2  27 226.595 617.884   2
  -1   2 -27 507.335 585.379   3
   1   2  27 52.1345 514.133   7
  -1  -2 -27 85.6421 381.398   6
   1   2  28 2195.89 642.638   7
  -1  -2 -28 2496.68 705.665   6
  -1   2 -28 2078.60 716.018   3
   1  -2  28 2752.76 735.998   2
   1  -2  29 1264.69 759.733   2
  -1  -2 -29 612.679 527.847   6
   1   2  29 1356.93 626.685   7
  -1   2 -29 2080.10 734.436   3
   1   2  30 2759.42 740.563   7
  -1  -2 -30 1978.38 651.807   6
   1   3 -30 2379.35 644.473   3
   1  -3 -30 732.060 510.704   6
  -1  -3  29 363.143 677.202   2
   1  -3 -29 120.488 479.948   6
   1   3 -29 472.695 581.853   3
  -1   3  28 3533.95 697.285   1
  -1  -3  28 6200.40 1030.76   2
   1   3 -28 6666.16 991.543   3
   1  -3 -28 5733.99 869.351   6
  -1   3  27 109.729 418.728   1
   1   3 -27 1206.14 707.156   3
   1  -3 -27 757.496 502.756   6
  -1  -3  27 1187.68 796.129   2
  -1  -3  26 10562.9 1226.58   2
   1   3 -26 9955.80 1129.92   3
   1  -3 -26 8856.03 1018.90   6
  -1   3  26 7464.45 834.046   1
  -1  -3  25 1284.76 734.158   2
   1  -3 -25 1421.58 608.098   6
  -1   3  25 188.873 311.626   1
   1   3 -25 1618.40 713.786   3
   1   3 -24 3494.97 839.351   3
   1  -3 -24 1527.12 534.713   6
  -1   3  24 2061.01 539.732   7
  -1   3  24 1522.82 446.161   1
  -1  -3  24 2726.41 803.328   2
  -1  -3  23 12935.5 1260.83   2
  -1   3  23 10896.3 882.224   7
  -1   3  23 11609.1 958.541   1
   1  -3 -23 11343.8 1038.29   6
   1  -3 -23 11841.0 871.692   5
   1   3 -23 13455.2 1225.81   3
  -1   3  23 10475.3 854.892   2
   1  -3 -22 4325.48 686.641   6
  -1   3  22 4898.44 685.678   1
   1  -3 -22 4904.73 595.086   5
  -1  -3  22 6441.06 952.052   2
  -1   3  22 4087.00 569.366   2
   1   3 -22 4987.28 847.594   3
  -1   3  22 3692.00 562.760   7
  -1  -3  21 6177.05 612.648   9
  -1   3  21 5491.02 603.244   2
  -1   3  21 5162.19 602.144   7
  -1  -3  21 6577.18 862.798   2
   1  -3 -21 6739.81 658.108   5
   1   3 -21 7081.59 897.382   3
   1  -3 -21 5632.27 734.741   6
  -1   3  21 6051.92 698.466   1
   1  -3 -20 363.410 384.723   6
  -1  -3  20 185.956 281.606   9
  -1   3  20-467.414 434.038   1
   1  -3 -20 817.510 331.829   5
  -1   3  20 227.069 283.049   2
  -1   3  20 672.056 365.921   7
  -1  -3  20-732.712 631.786   2
   1   3 -20 861.519 527.130   3
   1   3 -19 1200.74 504.961   3
  -1   3  19 1209.46 366.760   1
  -1  -3  19 1576.98 367.780   9
  -1   3  19 1479.99 342.141   2
   1  -3 -19 2000.09 433.698   5
  -1   3  19 1506.62 397.630   7
  -1  -3  19 840.176 570.979   2
   1  -3 -19 1831.96 451.739   6
   1  -3 -18 5030.58 659.366   6
  -1   3  18 4883.61 519.776   7
   1  -3 -18 4889.32 556.900   5
  -1   3  18 5537.91 539.299   2
   1   3 -18 5153.63 730.513   3
  -1   3  18 4457.34 529.320   1
  -1  -3  18 5819.32 766.343   2
  -1  -3  18 5630.29 557.215   9
  -1  -3  17 16500.4 1184.21   2
  -1  -3  17 18384.5 955.991   9
  -1   3  17 17966.6 944.758   1
  -1   3  17 17392.4 883.958   7
   1   3 -17 17385.3 1189.98   3
   1   3 -17 17938.3 715.461   6
  -1   3  17 16495.4 836.340   2
   1  -3 -17 15915.1 897.130   5
   1   3 -16 1422.64 443.935   3
   1   3 -16 1495.29 245.586   6
  -1   3  16 1789.34 365.790   1
   1  -3 -16 1723.67 365.303   5
  -1  -3  16 949.197 442.982   2
  -1   3  16 1036.73 249.225   7
  -1  -3  16 1459.44 351.523   9
  -1   3  16 1430.48 299.560   2
  -1  -3  15 11673.3 962.361   2
   1   3 -15 10997.3 886.799   3
  -1   3  15 10798.4 709.566   1
  -1   3  15 11242.2 620.224   7
   1   3 -15 11422.9 533.094   6
  -1  -3  15 12622.0 781.040   9
   1  -3 -15 10791.1 700.747   5
  -1   3  15 11061.4 630.954   2
  -1  -3  14 1423.57 493.414   2
   1   3 -14 778.135 167.874   6
  -1   3  14 1054.85 324.154   1
   1   3 -14 512.916 391.790   3
  -1   3  14 378.490 257.798   7
  -1  -3  14 1161.68 330.998   9
   1  -3 -14 913.807 287.228   5
  -1   3  14 825.570 226.402   2
  -1  -3  13 28983.5 1077.79   9
  -1   3  13 26462.7 844.285   7
  -1  -3  13 28645.3 1381.81   2
  -1   3  13 28209.1 1010.87   1
   1   3 -13 26423.2 700.682   6
   1   3 -13 27379.7 1275.92   3
   1  -3 -13 25976.4 972.538   5
  -1   3  13 26409.1 830.734   2
   1   3 -12 2004.15 397.297   3
  -1  -3  12 2146.85 371.023   9
  -1  -3  12 2212.52 506.659   2
  -1   3  12 2188.52 250.099   2
  -1   3  12 2230.31 276.738   7
  -1   3  12 2202.91 375.267   1
   1   3 -12 2027.51 197.386   6
   1  -3 -12 2031.96 345.248   5
  -1   3  11 115026. 1866.65   1
  -1   3  11 111047. 1509.02   7
  -1   3  11 112745. 1478.97   2
   1  -3 -11 108808. 1857.63   5
   1   3 -11 115648. 1184.20   6
   1   3 -11 110828. 2288.15   3
  -1  -3  11 113082. 2035.47   9
  -1  -3  11 114207. 2483.76   2
  -1   3  10 402.263 218.734   1
  -1   3  10 496.978 186.960   7
  -1   3  10 276.101 138.115   2
  -1  -3  10 170.092 225.732   9
   1  -3 -10 200.787 196.528   5
   1   3 -10 180.999 77.8199   6
   1   3 -10 188.867 249.595   3
  -1  -3  10 296.959 286.278   2
  -1   3   9 967.825 162.520   7
  -1  -3   9 1289.07 268.927   9
   1   3  -9 1604.22 108.644   6
  -1  -3   9 1056.39 97.6990   8
  -1   3   9 1413.03 180.986   2
  -1   3   9 1232.89 246.265   1
   1  -3  -9 1076.53 252.747   5
   1   3  -9 1229.87 291.886   3
  -1  -3   9 1276.21 333.060   2
   1  -3  -8 159948. 1982.51   5
  -1  -3   8 163439. 2268.48   9
  -1  -3   8 166839. 2526.88   2
  -1   3   8 160015. 2140.45   8
   1   3  -8 165349. 2353.40   3
  -1   3   8 164859. 1503.00   7
  -1   3   8 167421. 2006.70   1
  -1  -3   8 164814. 1281.08   8
   1   3  -7 27671.5 923.851   3
  -1  -3   7 27527.0 926.848   9
   1  -3  -7 27804.3 514.143   4
   1  -3  -7 28248.1 808.766   5
  -1   3   7 28379.0 804.209   1
  -1   3   7 27033.2 887.499   8
  -1  -3   7 29222.3 1002.90   2
  -1   3   7 27827.3 581.252   7
  -1  -3   6 188709. 2322.95   2
  -1   3   6 184355. 1430.56   7
  -1   3   6 182691. 2267.14   8
   1   3  -6 193428. 2221.03   3
  -1   3   6 192243. 1986.29   1
   1  -3  -6 190636. 1162.31   4
  -1  -3   6 188883. 2308.23   9
   1  -3  -6 186529. 1981.50   5
  -1  -3   5 16296.9 635.754   2
  -1   3   5 15706.0 397.718   7
   1  -3  -5 15745.8 348.830   2
  -1   3   5 17195.3 584.664   1
  -1  -3   5 15559.6 676.319   9
   1  -3  -5 16374.7 298.063   4
  -1   3   5 15790.8 682.788   8
   1   3  -5 16869.8 632.629   3
   1  -3  -5 15440.9 568.708   5
   1   3  -4 11600.6 493.227   3
  -1  -3   4 11534.5 569.531   9
  -1   3   4 11242.4 583.053   8
   1  -3  -4 10934.3 467.587   5
  -1   3   4 11103.1 458.682   1
  -1  -3   4 11687.3 581.624   5
  -1  -3   4 10740.0 473.193   2
   1  -3  -4 11522.2 225.049   4
  -1   3   3 180716. 871.221   4
   1  -3  -3 186206. 1794.40   5
  -1   3   3 183671. 2270.95   8
  -1   3   3 179331. 1234.64   3
   1   3  -3 184846. 1839.81   3
  -1  -3   3 183271. 2185.15   5
  -1  -3   3 186699. 1738.49   2
   1  -3  -3 185276. 879.936   4
  -1  -3   3 181858. 1090.89   6
  -1   3   3 187844. 1740.93   1
  -1  -3   2 3840.34 340.158   5
  -1   3   2 4257.12 373.463   8
   1   3  -2 3765.17 274.305   3
   1  -3  -2 3826.88 141.254   4
  -1   3   2 3620.73 133.261   4
  -1  -3   2 3736.87 228.239   2
  -1   3   2 3755.65 263.212   1
  -1   3   2 4195.88 197.838   3
   1  -3  -2 3887.18 282.495   5
  -1  -3   2 4154.61 224.603   6
  -1   3   1 5589.15 315.817   1
   1  -3  -1 5567.72 321.074   5
  -1   3   1 5266.14 413.485   8
  -1  -3   1 5964.42 257.092   2
  -1   3   1 4871.66 174.312   4
  -1  -3   1 5668.82 387.781   5
   1   3  -1 5995.08 245.904   4
   1   3  -1 5881.83 321.459   3
  -1   3   1 5859.08 257.673   3
  -1  -3   1 6146.57 326.283   6
  -1  -3   0 1503.22 217.906   6
   1  -3   0 1449.21 144.453   2
  -1  -3   0 1120.28 215.400   5
  -1   3   0 927.530 233.925   8
   1   3   0 1397.82 124.761   4
  -1   3   0 1048.16 152.842   1
   1  -3   0 1189.49 173.357   5
  -1   3   0 1243.67 134.692   3
  -1  -3  -1 266.578 156.483   5
   1   3   1 393.885 67.2432   2
   1   3   1 457.498 79.6548   4
  -1   3  -1 612.651 135.595   3
  -1   3  -1 486.966 182.894   8
  -1  -3  -1 458.290 70.7935   4
   1  -3   1 342.566 96.9571   2
   1   3   1 422.096 127.300   3
   1  -3   1 496.133 135.463   5
  -1  -3  -1 762.915 205.207   6
  -1   3  -2 52604.5 1186.70   8
   1   3   2 49933.5 829.042   3
   1  -3   2 50814.9 968.480   2
   1   3   2 52697.8 546.616   4
   1  -3   2 51992.0 923.043   5
  -1  -3  -2 52875.2 1243.15   6
  -1  -3  -2 49502.3 550.113   4
  -1  -3  -2 50140.2 1022.98   5
  -1   3  -2 52864.1 988.226   3
  -1  -3  -3 29252.3 979.310   6
   1  -3   3 29236.2 710.309   5
  -1  -3  -3 27579.2 406.704   4
  -1   3  -3 29319.9 894.930   8
  -1  -3  -3 28915.9 757.936   5
   1   3   3 29119.6 652.473   7
   1   3   3 28975.6 414.439   4
  -1   3  -3 27924.1 788.230   3
   1  -3   3 28687.0 824.061   2
   1   3   4 297454. 2121.01   7
   1   3   4 297876. 1436.63   4
   1  -3   4 299133. 2342.08   5
   1   3   4 292875. 2143.76   1
  -1  -3  -4 295753. 1370.62   4
  -1  -3  -4 297742. 2387.01   5
  -1  -3  -4 295424. 3259.27   6
  -1   3  -4 294700. 2806.33   8
   1  -3   4 292419. 2857.37   2
  -1   3  -4 293131. 2739.92   3
   1   3   5 6317.27 243.282   2
  -1   3  -5 6511.62 327.257   6
  -1   3  -5 6054.22 457.464   3
   1   3   5 6418.82 347.304   7
   1   3   5 6826.73 351.615   1
  -1  -3  -5 7032.89 547.340   6
   1  -3   5 7011.99 397.829   5
   1  -3   5 6572.77 504.945   2
  -1  -3  -5 6419.58 360.355   5
  -1   3  -5 6577.17 433.051   8
   1   3   6 31895.8 751.617   7
   1   3   6 31915.1 739.039   1
  -1   3  -6 31361.8 717.685   6
   1   3   6 32536.5 676.120   2
   1  -3   6 31640.7 814.837   5
   1  -3   6 32250.3 1127.53   2
  -1  -3  -6 32106.7 1175.38   6
  -1   3  -6 30951.3 918.712   8
  -1   3  -6 31422.3 1032.25   3
  -1  -3  -6 31055.7 773.172   5
   1  -3   7 79162.3 1853.47   2
  -1  -3  -7 80154.1 1886.28   6
  -1  -3  -7 77295.0 1215.52   5
   1   3   7 78609.9 1215.57   7
   1  -3   7 78345.9 1308.77   5
  -1   3  -7 75173.5 1158.21   6
  -1   3  -7 75906.3 1708.31   3
   1   3   7 77052.8 1166.22   1
   1   3   7 75740.9 1229.58   2
  -1   3  -7 78672.0 1451.81   8
  -1   3  -8 41825.3 1352.10   3
  -1   3  -8 41770.7 891.014   6
  -1  -3  -8 41619.3 916.154   5
  -1  -3  -8 43260.3 1463.59   6
   1   3   8 42660.5 1053.27   2
  -1   3  -8 42797.4 1066.20   8
   1   3   8 43258.2 906.807   1
   1  -3   8 43715.9 1454.90   2
   1  -3   8 42424.1 992.896   5
   1  -3   8 42456.2 934.405   9
   1   3   8 42354.7 943.088   7
   1   3   9 147815. 2135.25   2
  -1  -3  -9 146767. 1765.49   5
   1  -3   9 148067. 1751.22   9
   1   3   9 142710. 1714.74   1
   1  -3   9 154477. 2838.48   2
  -1   3  -9 150935. 1983.67   8
   1   3   9 149223. 1841.89   7
  -1   3  -9 144831. 1744.83   6
  -1   3  -9 146930. 2608.35   3
  -1  -3  -9 150696. 2725.47   6
  -1  -3 -10 10066.1 752.583   6
  -1  -3 -10 9240.81 471.329   5
   1  -3  10 10203.6 770.239   2
   1  -3  10 9192.92 466.491   9
   1   3  10 8755.15 490.609   7
  -1   3 -10 9648.51 527.386   8
  -1   3 -10 9973.09 500.908   6
   1   3  10 9588.93 574.799   2
   1   3  10 9845.91 485.961   1
  -1   3 -10 10848.2 753.582   3
   1   3  11 10817.6 580.324   7
  -1   3 -11 10034.5 520.973   6
  -1   3 -11 9815.00 789.405   3
  -1  -3 -11 10743.8 808.748   6
   1   3  11 9768.92 608.248   2
  -1  -3 -11 9951.36 498.782   5
   1  -3  11 9999.44 809.634   2
   1  -3  11 9955.26 496.817   9
  -1   3 -11 10585.1 534.304   8
   1   3  11 10359.7 508.388   1
  -1   3 -12 63410.7 1930.70   3
   1   3  12 61304.6 1389.13   7
   1  -3  12 63350.3 1255.66   9
   1   3  12 64458.0 1626.57   2
  -1   3 -12 65252.2 1349.36   6
   1  -3  12 65900.5 2032.76   2
  -1  -3 -12 65475.8 1950.30   6
   1   3  12 64234.2 1297.11   1
  -1   3 -12 65712.0 1289.81   8
  -1  -3 -12 61754.5 1259.36   5
   1  -3  13 4921.22 385.550   9
  -1   3 -13 4838.80 382.885   8
   1   3  13 4928.35 470.760   7
   1  -3  13 5393.75 701.481   2
  -1   3 -13 5851.28 693.634   3
  -1   3 -13 4951.14 420.784   6
  -1  -3 -13 5296.53 403.859   5
  -1  -3 -13 5031.51 631.262   6
   1   3  13 4390.62 388.835   1
   1   3  13 4530.95 469.445   2
  -1   3 -14 30135.4 994.557   6
   1  -3  14 32832.0 1573.89   2
   1   3  14 29545.7 1051.30   7
   1   3  14 28551.4 950.581   1
  -1  -3 -14 29697.5 1398.86   6
  -1   3 -14 29980.4 856.512   8
   1   3  14 29874.1 1182.14   2
  -1  -3 -14 28446.0 914.597   5
   1  -3  14 29773.7 903.233   9
  -1   3 -14 31060.0 1425.93   3
   1   3  15 16779.2 913.226   2
   1  -3  15 19046.3 1218.90   2
  -1   3 -15 16990.3 1122.49   3
   1   3  15 16836.7 851.517   7
   1   3  15 17198.9 773.510   1
  -1  -3 -15 16906.1 1090.67   6
   1  -3  15 16694.1 699.567   9
  -1   3 -15 17550.9 794.363   6
  -1  -3 -15 16042.6 716.921   5
  -1   3 -15 16825.6 632.137   8
   1  -3  16 682.467 212.324   9
  -1  -3 -16 484.036 229.716   5
  -1  -3 -16 504.453 426.531   6
  -1   3 -16 357.804 460.949   3
   1   3  16 525.092 267.073   1
  -1   3 -16 338.411 225.580   6
   1  -3  16 1046.20 498.582   2
   1   3  16 117.077 262.554   2
   1   3  16 31.6011 347.738   7
   1   3  17-251.263 423.321   7
   1   3  17 290.034 245.186   1
  -1   3 -17 447.060 458.857   3
  -1  -3 -17 108.799 400.602   6
  -1  -3 -17 346.368 209.569   5
   1  -3  17 551.795 521.464   2
   1   3  17 130.810 270.815   2
  -1   3 -17 205.741 214.426   6
   1   3  18 11527.4 845.958   2
  -1   3 -18 12864.9 1084.38   3
   1   3  18 11007.9 787.527   7
  -1  -3 -18 11398.0 660.053   5
   1   3  18 11303.5 710.086   1
  -1   3 -18 11883.5 738.595   6
   1  -3  18 14952.9 1174.81   2
  -1  -3 -18 13315.3 1059.49   6
   1   3  19 25881.5 1251.80   2
   1   3  19 22934.7 1169.53   7
   1   3  19 24570.6 1068.60   1
  -1  -3 -19 27944.6 1500.96   6
   1  -3  19 30348.5 1622.96   2
  -1   3 -19 26221.9 1099.15   6
  -1   3 -19 28628.6 1557.97   3
  -1  -3 -20 21672.7 1340.93   6
  -1   3 -20 24290.5 1461.53   3
   1   3  20 19570.1 998.717   1
   1   3  20 22779.4 1207.95   2
  -1   3 -20 22532.6 1037.26   6
   1  -3  20 25121.2 1501.69   2
   1   3  20 22650.4 1231.48   7
  -1  -3 -21 1963.10 572.748   6
   1   3  21 2250.29 573.386   7
   1   3  21 1803.25 489.590   2
   1   3  21 775.556 354.033   1
   1  -3  21 2200.49 624.406   2
  -1   3 -21 2489.75 691.188   3
  -1  -3 -22 16176.6 1220.13   6
   1   3  22 16405.7 1111.07   7
   1   3  22 15567.0 969.653   1
   1  -3  22 19997.2 1416.22   2
   1   3  22 17687.6 1132.63   2
  -1   3 -22 18212.0 1338.70   3
  -1   3 -23 2443.76 709.640   3
  -1  -3 -23 1425.99 535.864   6
   1  -3  23 1614.65 653.008   2
   1   3  23 944.525 526.843   7
   1   3  23 1221.73 436.880   1
  -1   3 -24 31860.5 1773.35   3
   1  -3  24 32470.2 1843.21   2
  -1  -3 -24 28934.1 1664.55   6
   1   3  24 27561.6 1487.53   7
  -1   3 -25 2372.22 754.253   3
   1   3  25 785.687 493.675   7
  -1  -3 -25 887.765 507.216   6
   1  -3  25 2368.95 791.558   2
  -1  -3 -26 7569.45 948.030   6
   1  -3  26 8637.89 1031.51   2
   1   3  26 6098.05 797.263   7
  -1   3 -26 7104.85 993.209   3
  -1  -3 -27 6851.24 967.009   6
   1  -3  27 9499.54 1178.93   2
   1   3  27 7374.55 897.771   7
  -1   3 -27 8781.99 1090.66   3
   1   3  28 1314.88 601.220   7
   1  -3  28 1753.61 726.981   2
  -1   3 -28 1840.92 722.535   3
  -1  -3 -28 1018.06 531.119   6
  -1  -3 -29 2128.86 680.452   6
   1   3  29 3241.90 805.999   7
   1  -4 -29 2268.84 649.704   6
   1   4 -29 1657.01 715.629   3
   1   4 -28 740.696 595.498   3
   1  -4 -28 1431.56 668.347   6
  -1   4  28 327.297 469.706   1
  -1  -4  28 1166.48 720.225   2
  -1   4  27 667.995 504.530   1
  -1  -4  27 1859.09 744.795   2
   1   4 -27 1934.52 755.914   3
   1  -4 -27 2403.59 716.394   6
   1  -4 -26-115.598 462.413   6
   1   4 -26 49.4847 619.609   3
  -1  -4  26 928.348 746.146   2
  -1   4  26-193.053 431.587   1
   1   4 -25 1410.27 620.313   3
   1  -4 -25 1287.32 506.876   6
  -1   4  25 1652.12 552.769   1
  -1  -4  25 2533.59 877.965   2
  -1  -4  24 1945.89 804.214   2
   1  -4 -24 42.7923 489.703   6
   1   4 -24 867.487 649.834   3
  -1   4  24 260.045 443.608   1
  -1   4  23 1338.52 407.690   7
   1   4 -23 2813.53 759.426   3
  -1   4  23 721.973 425.748   1
   1  -4 -23 1969.68 581.943   6
  -1  -4  23 3721.78 875.894   2
   1  -4 -23 2775.34 535.072   5
  -1  -4  22 6358.23 1002.60   2
  -1   4  22 3788.20 567.673   7
   1  -4 -22 4979.29 662.807   5
  -1   4  22 4135.67 654.453   1
   1   4 -22 4617.86 838.157   3
   1  -4 -22 4808.42 768.392   6
  -1   4  21 25345.4 1204.33   7
  -1  -4  21 27426.3 1674.23   2
   1  -4 -21 25925.7 1532.70   6
   1   4 -21 26492.6 1646.45   3
  -1  -4  21 26659.5 1230.79   9
   1  -4 -21 26607.1 1310.04   5
  -1   4  21 24686.4 1290.35   1
  -1   4  20 3272.80 561.815   1
   1  -4 -20 3339.46 647.481   6
  -1  -4  20 2979.51 489.416   9
  -1   4  20 3172.61 521.636   7
   1   4 -20 2557.34 656.383   3
   1  -4 -20 2691.10 480.592   5
  -1  -4  20 2535.92 635.510   2
  -1  -4  19 7123.25 862.229   2
  -1   4  19 8575.96 660.894   7
  -1   4  19 7239.54 584.729   2
   1  -4 -19 8170.66 851.137   6
  -1   4  19 8568.21 732.846   1
  -1  -4  19 7853.32 709.281   9
   1   4 -19 7939.34 898.942   3
   1  -4 -19 8186.75 741.969   5
  -1  -4  18 3559.04 505.110   9
  -1   4  18 3109.29 499.499   1
   1  -4 -18 3156.08 511.521   5
   1   4 -18 3013.05 612.540   3
  -1   4  18 2371.34 356.214   7
  -1  -4  18 2844.36 570.809   2
  -1   4  18 3228.64 404.564   2
   1  -4 -17 1117.10 352.341   5
  -1   4  17 577.785 277.010   7
  -1  -4  17 153.826 597.685   2
   1   4 -17 1027.12 484.720   3
  -1   4  17 1141.91 267.019   2
  -1   4  17 962.332 370.636   1
  -1  -4  17 1368.35 396.074   9
  -1  -4  16 36253.2 1689.16   2
  -1   4  16 33388.5 1263.07   1
   1  -4 -16 31459.0 1252.64   5
  -1  -4  16 34776.1 1314.19   9
  -1   4  16 31698.2 1075.26   7
  -1   4  16 31585.3 987.878   2
   1   4 -16 34098.9 1614.46   3
   1   4 -15 13516.5 1021.76   3
  -1  -4  15 13114.2 1024.05   2
  -1   4  15 13700.1 676.338   7
  -1   4  15 15113.9 832.413   1
  -1   4  15 13895.9 619.082   2
  -1  -4  15 14729.3 854.531   9
   1  -4 -15 13265.3 817.107   5
  -1   4  14 1187.57 278.989   7
  -1   4  14 1561.87 414.415   1
  -1   4  14 1121.39 223.859   2
  -1  -4  14 808.537 337.573   9
   1  -4 -14 1066.82 380.600   5
  -1  -4  14 1146.95 477.054   2
   1   4 -14 732.372 408.329   3
   1  -4 -13 130193. 2278.51   5
   1   4 -13 131302. 2820.60   3
  -1   4  13 135642. 2251.77   1
  -1   4  13 131284. 1837.11   7
   1   4 -13 133279. 987.058   6
  -1  -4  13 135208. 2417.96   9
  -1   4  13 128977. 1635.32   2
   1   4 -12 15134.2 981.918   3
  -1   4  12 16919.5 650.238   7
  -1   4  12 16101.8 787.820   1
  -1  -4  12 18669.1 1129.34   2
  -1   4  12 17203.5 563.040   2
  -1  -4  12 16863.5 877.142   9
   1  -4 -12 16748.0 825.624   5
  -1   4  11 18064.7 628.895   7
   1   4 -11 18572.3 1005.76   3
   1  -4 -11 18213.7 820.124   5
  -1  -4  11 18517.7 893.890   9
  -1  -4  11 20010.1 1102.77   2
  -1   4  11 20369.2 841.557   1
  -1  -4  11 18205.5 433.753   8
  -1   4  10 1680.64 198.342   7
   1   4 -10 1855.48 392.611   3
  -1   4  10 1505.77 293.998   1
  -1  -4  10 1724.13 358.269   9
   1  -4 -10 2118.13 337.329   5
   1  -4 -10 1639.82 167.988   4
  -1  -4  10 2241.47 476.522   2
  -1   4   9 197.190 133.996   7
  -1  -4   9 362.537 262.873   9
  -1  -4   9 533.586 359.418   2
   1  -4  -9 154.012 186.224   5
  -1   4   9 90.0035 215.844   1
   1  -4  -9 68.3613 82.9485   4
   1   4  -9 390.860 309.761   3
   1   4  -8 20862.3 898.814   3
  -1  -4   8 21436.4 977.361   2
  -1   4   8 19678.5 876.714   8
  -1   4   8 19290.1 563.291   7
   1  -4  -8 19535.8 760.192   5
   1  -4  -8 20972.2 419.291   4
  -1  -4   8 20429.3 877.586   9
  -1   4   8 21460.1 781.715   1
  -1  -4   7 58430.1 1451.20   9
   1   4  -7 59147.9 1397.86   3
  -1   4   7 57090.8 1445.90   8
   1  -4  -7 56892.1 590.911   4
   1  -4  -7 54992.0 804.756   2
  -1  -4   7 57724.5 1485.85   2
  -1   4   7 56728.4 915.592   7
   1  -4  -7 56036.7 1255.08   5
  -1   4   7 57411.5 1245.08   1
  -1   4   6 48839.2 1328.41   8
   1  -4  -6 49278.1 470.373   4
  -1  -4   6 51028.3 1291.46   2
  -1   4   6 52469.7 1130.58   1
  -1  -4   6 51862.0 1349.52   9
   1  -4  -6 50368.0 651.697   2
  -1   4   6 50101.3 829.754   7
   1  -4  -6 48947.8 1142.07   5
   1   4  -6 51085.2 1236.43   3
  -1  -4   5 2329.96 280.820   2
   1  -4  -5 2931.37 101.211   4
  -1  -4   5 2480.74 330.461   5
  -1   4   5 3007.76 375.776   8
  -1   4   5 2481.49 207.583   7
   1   4  -5 2672.94 297.334   3
   1  -4  -5 2659.07 132.925   2
  -1   4   5 2692.13 293.491   1
   1  -4  -5 3111.94 320.872   5
   1   4  -4 2628.06 288.607   3
  -1   4   4 2451.33 347.172   8
   1  -4  -4 2817.94 101.309   4
  -1  -4   4 2911.67 147.628   6
  -1   4   4 2767.20 292.743   1
  -1  -4   4 2901.53 348.054   5
  -1  -4   4 2491.56 240.804   2
  -1   4   4 2502.01 194.339   3
   1  -4  -4 2630.78 285.388   5
  -1  -4   3 85750.8 1305.70   2
  -1   4   3 88905.2 1772.17   8
  -1  -4   3 86259.8 1073.00   6
  -1   4   3 87566.8 1046.81   3
   1   4  -3 88266.0 1424.05   3
  -1   4   3 87232.8 561.506   4
  -1   4   3 88478.8 1353.03   1
  -1  -4   3 84326.9 1664.32   5
   1  -4  -3 88603.7 1428.27   5
   1   4  -2 408.938 176.975   3
   1  -4  -2 566.288 96.6983   2
  -1   4   2 308.666 52.8158   4
  -1  -4   2 352.918 128.916   6
  -1   4   2 356.604 125.310   3
  -1  -4   2 552.853 246.069   5
  -1   4   2 483.479 188.327   1
  -1  -4   2 291.946 110.675   2
   1  -4  -2 496.936 185.844   5
  -1   4   2 319.652 231.605   8
  -1  -4   1 348815. 3239.41   5
   1   4  -1 352658. 2597.70   3
  -1   4   1 347312. 2602.60   1
  -1   4   1 341701. 3523.83   8
   1  -4  -1 352689. 2757.99   5
   1  -4  -1 346380. 2093.78   2
  -1  -4   1 345257. 2049.01   2
  -1  -4   1 331866. 2845.60   6
  -1   4   1 354669. 2252.86   3
   1   4  -1 358153. 2029.58   4
  -1   4   0 15136.3 745.019   8
   1   4   0 13988.9 360.365   4
  -1   4   0 13930.1 536.537   1
  -1   4   0 13548.8 475.523   3
   1  -4   0 15521.0 595.801   5
  -1  -4   0 14330.8 664.320   5
   1   4   0 14025.9 521.075   3
  -1  -4   0 14625.6 647.116   6
   1  -4   0 13450.1 476.200   2
   1   4   1 36475.2 517.667   4
  -1  -4  -1 36791.5 1029.85   5
   1   4   1 37797.9 825.848   3
  -1  -4  -1 38672.4 1125.36   6
   1  -4   1 37929.2 899.514   2
  -1   4  -1 38798.2 1177.83   8
   1  -4   1 37691.0 909.883   5
  -1   4  -1 36473.6 821.358   3
  -1  -4  -2 142793. 2291.36   6
   1   4   2 141941. 1573.90   3
   1   4   2 142848. 957.938   4
  -1   4  -2 143655. 2252.61   8
   1  -4   2 143908. 1935.49   2
   1   4   2 142366. 1009.69   2
   1  -4   2 146487. 1795.75   5
  -1   4  -2 145083. 1753.94   3
  -1  -4  -2 141244. 1968.06   5
  -1   4  -3 14526.7 740.539   8
  -1  -4  -3 13892.8 620.913   5
   1   4   3 13337.3 506.046   3
   1  -4   3 13683.7 672.965   2
  -1  -4  -3 14282.3 300.734   4
  -1  -4  -3 14285.3 765.807   6
   1  -4   3 14106.1 583.025   5
   1   4   3 14165.9 276.297   2
   1   4   3 13486.5 279.484   4
  -1  -4  -4 73267.4 1785.58   6
   1   4   4 74179.6 667.638   4
  -1  -4  -4 73274.5 1386.35   5
  -1   4  -4 74167.6 1629.32   8
  -1   4  -4 74333.9 1461.88   3
  -1  -4  -4 72067.1 647.638   4
   1   4   4 73128.2 1163.36   7
   1   4   4 73274.9 559.283   2
   1  -4   4 73607.5 1334.48   5
   1   4   4 75386.2 1264.68   1
   1  -4   4 76562.0 1658.45   2
  -1  -4  -5 1542.72 106.772   4
   1   4   5 2254.06 244.650   7
   1  -4   5 1678.12 320.163   2
  -1  -4  -5 1800.29 360.882   6
   1   4   5 1568.54 103.825   2
   1   4   5 1559.60 230.009   1
   1  -4   5 2076.71 272.925   5
  -1   4  -5 1498.17 276.203   8
  -1  -4  -5 1767.35 282.728   5
  -1   4  -5 1265.27 272.510   3
  -1   4  -6 1988.03 322.618   3
   1  -4   6 1596.50 317.205   2
   1   4   6 2129.40 260.469   1
   1  -4   6 2303.80 290.849   5
  -1   4  -6 1810.02 279.646   8
   1   4   6 2127.04 171.469   2
   1   4   6 1795.21 237.048   7
  -1  -4  -6 2423.93 435.930   6
  -1  -4  -6 2100.91 281.725   5
   1  -4   7 84358.8 1532.05   5
   1   4   7 82858.8 1336.71   7
   1  -4   7 88261.5 2084.18   2
  -1   4  -7 81115.4 1830.25   3
   1   4   7 85221.4 1205.99   2
  -1  -4  -7 87083.0 2133.15   6
   1   4   7 82441.2 1349.07   1
  -1  -4  -7 81080.1 1463.15   5
  -1   4  -7 82799.2 1704.01   8
  -1   4  -8 1956.53 218.755   6
  -1  -4  -8 2087.18 427.903   6
   1   4   8 2139.74 271.936   1
  -1  -4  -8 2468.03 317.328   5
   1   4   8 1928.46 266.234   7
  -1   4  -8 2069.65 322.814   8
   1   4   8 2020.11 218.077   2
  -1   4  -8 1307.14 266.903   3
   1  -4   8 2047.84 288.592   5
   1  -4   8 1648.64 346.187   2
   1  -4   9 53312.5 1765.68   2
   1  -4   9 51675.5 1176.61   9
  -1   4  -9 47959.7 1008.97   6
   1  -4   9 50781.6 1242.82   5
  -1  -4  -9 53705.2 1763.92   6
  -1  -4  -9 50969.3 1193.45   5
  -1   4  -9 49696.1 1315.57   8
  -1   4  -9 51291.8 1594.54   3
   1   4   9 49707.8 1080.35   2
   1   4   9 49574.8 1105.74   7
   1   4   9 50569.7 1115.66   1
  -1   4 -10 6488.48 673.394   3
  -1  -4 -10 5605.92 432.034   5
  -1   4 -10 5560.59 461.370   8
   1   4  10 5163.55 372.729   2
  -1  -4 -10 6368.88 693.784   6
  -1   4 -10 5746.42 374.621   6
   1  -4  10 5322.73 609.828   2
   1   4  10 5842.57 437.961   7
   1   4  10 5790.85 419.373   1
   1  -4  10 5100.86 414.624   9
   1  -4  11 54380.0 1878.90   2
   1  -4  11 49470.2 1195.42   9
   1   4  11 49363.2 1188.87   2
  -1   4 -11 50754.9 1096.17   6
  -1  -4 -11 50899.0 1243.98   5
  -1  -4 -11 52429.5 1820.03   6
   1   4  11 52493.4 1200.78   1
  -1   4 -11 52789.5 1304.67   8
   1   4  11 51061.9 1221.38   7
  -1   4 -11 52410.6 1749.81   3
  -1   4 -12 160.691 172.494   8
  -1   4 -12 291.413 172.266   6
   1  -4  12 397.636 210.948   9
   1  -4  12 134.532 400.211   2
   1   4  12-355.144 279.294   7
   1   4  12-27.5617 175.511   2
  -1  -4 -12 196.396 352.608   6
   1   4  12 30.6094 185.437   1
  -1  -4 -12 211.568 204.853   5
  -1   4 -12 92.3665 401.064   3
   1  -4  13 766.884 219.203   9
  -1  -4 -13 1288.21 449.660   6
  -1   4 -13 567.673 474.383   3
  -1  -4 -13 1050.55 252.259   5
   1  -4  13 1011.97 470.812   2
  -1   4 -13 1287.97 264.266   6
   1   4  13 624.322 235.865   1
   1   4  13 988.532 328.385   7
   1   4  13 1093.82 251.726   2
  -1   4 -13 1223.26 245.680   8
  -1  -4 -14 9046.42 607.386   5
  -1  -4 -14 10000.3 911.206   6
  -1   4 -14 10138.8 569.179   6
  -1   4 -14 9070.73 867.542   3
   1   4  14 9438.87 652.094   7
   1  -4  14 10890.5 971.066   2
  -1   4 -14 10575.2 557.077   8
   1  -4  14 9744.34 582.161   9
   1   4  14 9384.14 602.193   2
   1   4  14 10018.5 606.584   1
  -1   4 -15 15013.2 705.628   6
   1   4  15 15250.6 822.350   7
   1  -4  15 14817.1 710.515   9
   1   4  15 14172.5 769.543   2
   1   4  15 14893.9 760.355   1
  -1  -4 -15 13825.5 1061.20   6
  -1   4 -15 14568.5 1070.92   3
   1  -4  15 17672.0 1195.64   2
  -1  -4 -15 14132.2 756.044   5
  -1   4 -15 15150.5 637.165   8
   1   4  16 661.088 337.278   7
  -1  -4 -16 694.725 272.564   5
   1  -4  16 724.489 237.316   9
   1  -4  16 881.909 512.278   2
   1   4  16 1066.35 329.134   1
   1   4  16 809.234 289.146   2
  -1   4 -16 865.176 260.139   6
  -1   4 -16 479.099 480.015   3
  -1  -4 -16 571.714 458.035   6
   1   4  17 46227.2 1460.21   2
  -1  -4 -17 51170.2 2011.06   6
   1   4  17 46494.9 1392.31   1
  -1   4 -17 49393.0 1331.64   6
  -1  -4 -17 45647.3 1396.36   5
   1   4  17 47190.8 1491.44   7
  -1   4 -17 49619.9 1993.83   3
  -1   4 -18 2520.73 733.902   3
  -1  -4 -18 1371.48 327.177   5
   1  -4  18 2174.85 708.998   2
  -1  -4 -18 2304.11 659.632   6
   1   4  18 1723.56 374.076   2
   1   4  18 1643.71 383.296   1
   1   4  18 1515.37 411.078   7
   1  -4  19 68925.1 2440.49   2
  -1  -4 -19 66108.2 2356.68   6
   1   4  19 61302.6 1845.45   7
  -1   4 -19 66834.4 2379.32   3
   1   4  19 60413.1 1694.14   1
   1   4  20 6645.19 636.864   1
   1   4  20 5500.29 652.420   7
   1  -4  20 9635.35 1070.94   2
  -1   4 -20 8761.47 994.455   3
  -1  -4 -20 7941.54 920.398   6
   1  -4  21 2921.48 699.409   2
  -1  -4 -21 2694.68 657.226   6
   1   4  21 897.442 391.625   7
   1   4  21 1705.11 389.244   1
  -1   4 -21 2322.00 669.412   3
   1   4  22 551.089 405.083   7
   1   4  22-408.144 353.114   1
  -1  -4 -22 1002.23 517.935   6
   1  -4  22 313.204 497.960   2
  -1   4 -22 380.494 528.716   3
   1  -4  23 3066.64 774.691   2
  -1  -4 -23 1437.28 564.958   6
   1   4  23 1587.49 508.780   7
  -1   4 -23 2066.90 664.537   3
   1   4  23 1556.82 393.400   1
   1   4  24-33.2373 444.274   7
  -1  -4 -24 395.710 493.650   6
   1  -4  24 1750.68 686.148   2
  -1   4 -24 432.408 607.968   3
  -1  -4 -25 4183.41 748.128   6
   1   4  25 2599.45 615.556   7
   1  -4  25 5194.05 851.951   2
  -1   4 -25 4745.18 838.435   3
   1  -4  26 1195.51 716.214   2
   1   4  26 96.3939 507.402   7
  -1  -4 -26 129.431 513.507   6
   1  -4  27 1305.98 719.616   2
   1   4  27-445.746 566.230   7
  -1  -4 -27-347.596 582.690   6
  -1   4 -27 1304.54 705.104   3
   1   4  28 354.729 546.276   7
  -1   4 -28 633.147 626.740   3
  -1  -4 -28 692.505 515.913   6
   1   4  29 3966.95 763.083   7
   1  -5 -28 8627.55 1117.33   6
   1   5 -28 10649.1 1250.42   3
  -1   5  28 7628.35 915.014   1
   1   5 -27 769.373 574.891   3
   1  -5 -27 1510.90 719.828   6
  -1   5  27 842.217 503.691   1
   1  -5 -26 12059.6 1231.97   6
   1   5 -26 12430.6 1313.25   3
  -1   5  26 8976.00 961.327   1
  -1  -5  26 14236.2 1427.40   2
  -1   5  25-363.785 453.379   1
   1   5 -25-34.0698 485.218   3
   1  -5 -25 76.2998 506.283   6
  -1  -5  24 3367.08 850.782   2
   1   5 -24 1260.45 632.139   3
  -1   5  24 1596.19 473.286   1
   1  -5 -24 2301.04 694.700   6
  -1  -5  23 2733.94 770.851   2
   1   5 -23 1277.23 626.138   3
   1  -5 -23 2189.84 645.662   6
  -1   5  23 1183.07 471.759   1
  -1   5  22 2545.29 570.673   1
  -1  -5  22 4718.16 912.828   2
   1  -5 -22 3496.49 605.347   5
   1  -5 -22 3346.62 727.743   6
   1   5 -22 3072.03 766.054   3
  -1   5  21 133.446 386.852   1
   1  -5 -21 523.876 408.275   5
  -1   5  21 176.164 296.908   7
   1   5 -21-62.8959 622.997   3
   1  -5 -21-207.474 480.551   6
  -1  -5  21 53.6450 344.372   9
  -1  -5  21 1061.95 675.909   2
   1  -5 -20 1377.62 468.248   5
   1  -5 -20 310.201 482.695   6
  -1  -5  20 1251.20 402.578   9
  -1   5  20 1042.73 440.236   1
  -1   5  20 132.270 395.807   7
   1   5 -20 232.013 518.970   3
  -1  -5  20 1404.63 559.899   2
  -1  -5  19-615.794 522.354   2
   1   5 -19 74.4436 564.155   3
   1  -5 -19-570.381 516.778   6
  -1   5  19 141.269 324.518   1
  -1   5  19-405.720 361.256   7
   1  -5 -19 297.006 339.291   5
  -1  -5  19 495.111 371.675   9
  -1   5  18 11778.9 727.507   7
  -1  -5  18 12495.5 1095.89   2
   1   5 -18 12480.9 1117.93   3
   1  -5 -18 12605.8 920.863   5
  -1  -5  18 13753.6 898.000   9
  -1   5  18 12418.9 873.103   1
  -1   5  17 5164.87 496.544   7
   1  -5 -17 5069.00 605.735   5
  -1  -5  17 4797.59 685.990   2
  -1   5  17 6153.19 664.176   1
  -1  -5  17 5448.74 616.952   9
   1   5 -17 4958.53 756.115   3
  -1  -5  16 1831.14 484.819   2
  -1   5  16 3364.10 413.000   7
  -1  -5  16 3454.91 520.018   9
   1  -5 -16 3232.41 508.838   5
  -1   5  16 4237.12 556.017   1
   1  -5 -16 2867.76 285.307   4
   1   5 -16 3671.83 641.569   3
  -1   5  15 6643.57 499.001   7
  -1  -5  15 7010.52 645.891   9
   1   5 -15 6665.14 802.649   3
   1  -5 -15 6520.71 399.448   4
  -1   5  15 7032.30 642.536   1
  -1  -5  15 6396.62 742.843   2
   1  -5 -15 6541.26 640.608   5
  -1  -5  14 936.939 422.401   2
   1  -5 -14 1076.48 341.475   5
  -1   5  14 1341.12 380.502   1
   1   5 -14 1069.43 442.867   3
   1  -5 -14 1059.72 174.134   4
  -1  -5  14 1482.06 359.987   9
  -1   5  14 1192.48 288.896   7
   1  -5 -13 2215.51 391.035   5
  -1   5  13 2304.97 379.627   1
  -1   5  13 2630.29 309.869   7
  -1  -5  13 2329.90 508.935   2
   1   5 -13 2848.82 570.963   3
   1  -5 -13 2374.64 227.618   4
  -1  -5  13 2510.13 443.574   9
   1  -5 -12 8017.66 346.739   4
   1   5 -12 8835.45 811.395   3
  -1   5  12 8149.93 475.446   7
  -1   5  12 8318.66 603.758   1
   1  -5 -12 7399.29 616.826   5
  -1  -5  12 8490.33 807.853   2
  -1  -5  12 8300.34 673.642   9
   1   5 -11 1843.72 484.766   3
  -1   5  11 1788.66 355.635   1
  -1   5  11 1434.49 250.655   7
  -1  -5  11 1400.06 428.441   2
   1  -5 -11 1591.21 346.274   5
  -1  -5  11 1889.53 386.909   9
   1  -5 -11 1635.36 168.909   4
  -1  -5  10 21174.3 993.472   9
   1  -5 -10 20733.0 905.647   5
   1   5 -10 22423.0 1080.02   3
   1  -5 -10 19654.3 418.685   4
  -1  -5  10 21632.6 1120.85   2
  -1   5  10 20348.6 865.409   1
  -1   5  10 20286.0 666.982   7
  -1   5   9 12474.5 522.299   7
   1  -5  -9 13940.6 519.726   2
   1  -5  -9 12648.3 283.449   4
  -1  -5   9 14133.9 817.492   9
   1   5  -9 15010.1 883.520   3
   1  -5  -9 13223.8 732.363   5
  -1   5   9 12478.7 699.957   1
  -1  -5   9 13938.5 918.317   2
  -1  -5   8 309598. 3763.33   2
  -1   5   8 302880. 2371.70   7
   1  -5  -8 301459. 1085.42   4
   1  -5  -8 302536. 3237.65   5
  -1   5   8 299541. 3710.80   8
  -1  -5   8 305522. 3618.04   9
   1   5  -8 306182. 3487.00   3
  -1   5   8 303039. 3113.08   1
  -1   5   7 962.865 346.930   1
  -1  -5   7 667.891 288.271   5
   1  -5  -7 928.521 310.942   5
  -1  -5   7 1282.76 400.309   9
  -1   5   7 716.795 346.500   8
  -1   5   7 581.189 185.911   7
   1  -5  -7 330.611 61.0364   2
   1   5  -7 663.451 320.317   3
  -1   5   6 330094. 3068.06   1
   1   5  -6 335780. 3368.61   3
  -1   5   6 325642. 3782.37   8
   1  -5  -6 332202. 3217.57   5
  -1  -5   6 330352. 3733.74   5
  -1   5   6 328932. 2407.65   7
  -1  -5   6 331336. 3425.36   2
   1   5  -5-120.082 222.522   3
   1  -5  -5 199.209 237.796   5
  -1   5   5 311.877 256.206   8
  -1   5   5 193.960 228.426   1
  -1  -5   5-387.538 248.568   2
   1  -5  -5 291.121 61.4823   2
  -1  -5   5 338.808 272.143   5
  -1   5   5 289.827 141.841   3
  -1  -5   5 138.800 53.8091   6
   1  -5  -5 224.978 48.6293   2
  -1  -5   4 3926.65 452.644   5
  -1   5   4 3970.60 465.023   8
  -1  -5   4 3630.32 319.351   2
  -1   5   4 4093.24 382.382   1
   1   5  -4 3643.81 367.493   3
   1  -5  -4 3653.07 176.332   2
   1  -5  -4 3861.81 389.154   5
  -1  -5   4 3965.19 241.741   6
  -1   5   4 3657.19 273.868   3
   1  -5  -3 8275.66 521.250   5
  -1   5   3 7779.16 479.712   1
   1   5  -3 8453.63 511.589   3
  -1   5   3 8153.08 638.628   8
  -1  -5   3 7590.82 420.359   2
  -1  -5   3 8341.96 621.222   5
  -1   5   3 7777.28 368.319   3
  -1   5   3 7801.70 154.869   4
   1  -5  -3 8787.97 343.409   2
  -1  -5   3 7824.00 412.732   6
   1   5  -2 50272.1 905.877   4
  -1   5   2 47497.0 493.136   4
  -1   5   2 48739.6 927.387   3
  -1  -5   2 47843.0 1125.03   6
  -1  -5   2 47256.7 929.271   2
   1  -5  -2 50258.5 919.888   2
  -1   5   2 50440.0 1499.83   8
  -1  -5   2 49329.1 1363.74   5
   1   5  -2 49355.0 1129.89   3
   1  -5  -2 50474.7 1192.63   5
  -1   5   2 49285.6 1131.71   1
   1  -5  -1 1104.76 265.118   5
  -1   5   1 528.893 273.500   8
  -1  -5   1 625.691 268.145   5
   1   5  -1 732.340 218.352   3
  -1  -5   1 334.822 156.280   6
  -1  -5   1 541.301 138.831   2
  -1   5   1 795.850 170.813   3
   1   5  -1 471.883 123.873   4
  -1   5   1 385.207 205.375   1
   1   5   0 2643.43 295.987   3
   1  -5   0 2760.91 298.123   2
  -1   5   0 2539.02 298.386   1
  -1   5   0 2636.57 406.849   8
  -1  -5   0 3189.39 420.901   5
   1  -5   0 2657.29 335.711   5
  -1  -5   0 2643.60 343.031   6
   1   5   0 2857.06 193.229   4
  -1   5   0 2522.61 263.147   3
  -1   5  -1 9148.71 665.197   8
   1  -5   1 9388.48 541.993   5
   1   5   1 8443.55 460.743   3
  -1  -5  -1 8035.84 554.078   5
   1   5   1 8395.52 275.621   4
  -1   5  -1 9016.11 493.018   1
  -1  -5  -1 9324.96 619.870   6
  -1   5  -1 8956.46 467.998   3
   1  -5   1 9328.86 546.822   2
   1  -5   2 3252.09 370.635   2
  -1  -5  -2 2923.29 356.422   5
  -1  -5  -2 3653.12 429.263   6
   1   5   2 3251.12 157.176   4
  -1   5  -2 3026.75 312.639   3
  -1   5  -2 3024.97 427.072   8
   1   5   2 2519.43 175.406   2
   1   5   2 3199.80 307.815   3
   1  -5   2 3139.58 333.653   5
  -1  -5  -3 17976.2 798.112   5
   1  -5   3 18318.6 863.989   2
   1   5   3 18446.4 641.551   3
  -1   5  -3 17419.9 919.171   8
   1   5   3 15673.8 358.546   2
   1  -5   3 17405.5 736.026   5
   1   5   3 17163.1 316.868   4
  -1  -5  -3 18917.9 964.673   6
  -1   5  -3 17944.4 735.511   3
   1  -5   4 203902. 3019.45   2
  -1  -5  -4 201508. 2610.55   5
   1   5   4 192348. 1018.62   4
   1  -5   4 198585. 2460.98   5
  -1   5  -4 201831. 2502.16   3
  -1   5  -4 201496. 3016.60   8
   1   5   4 204740. 2357.18   1
  -1  -5  -4 201299. 3233.32   6
   1  -5   5 444.665 276.864   2
  -1  -5  -5 1280.29 91.7256   4
   1  -5   5 853.136 247.216   5
  -1  -5  -5 1609.48 416.754   6
   1   5   5 1485.66 266.505   7
   1   5   5 1666.68 288.507   1
  -1   5  -5 1460.79 347.588   3
  -1   5  -5 1146.99 320.188   8
  -1  -5  -5 1460.34 296.510   5
  -1   5  -6 13044.4 787.035   8
  -1   5  -6 12951.3 748.744   3
  -1  -5  -6 13116.5 271.134   4
   1   5   6 14105.7 602.248   7
   1  -5   6 13114.0 841.706   2
  -1  -5  -6 14129.4 704.777   5
   1  -5   6 13783.7 697.630   5
  -1  -5  -6 14494.5 944.095   6
   1   5   6 13784.9 624.372   1
  -1  -5  -7 4032.44 611.167   6
   1   5   7 3902.90 359.902   7
  -1  -5  -7 3813.45 164.460   4
  -1   5  -7 4211.40 490.679   3
   1  -5   7 3731.99 467.764   2
  -1   5  -7 4099.65 454.033   8
   1  -5   7 3972.33 399.466   5
   1   5   7 4469.25 380.580   1
  -1  -5  -7 4049.16 418.282   5
   1  -5   8 12568.6 687.533   5
   1   5   8 13228.8 612.384   7
  -1   5  -8 13357.0 840.454   3
   1  -5   8 12591.6 856.246   2
   1   5   8 13024.5 618.412   1
  -1   5  -8 12437.3 745.445   8
  -1  -5  -8 13892.9 977.371   6
  -1  -5  -8 13511.9 712.822   5
   1   5   8 12503.5 300.835   2
   1   5   9 304.578 213.013   1
  -1   5  -9 67.3312 229.702   8
  -1  -5  -9 444.970 254.675   5
   1  -5   9-24.4460 229.666   5
  -1  -5  -9 698.007 418.341   6
   1   5   9 345.882 97.7892   2
   1   5   9 195.119 207.610   7
  -1   5  -9-8.33375 322.430   3
   1  -5   9-191.163 402.023   2
  -1   5 -10 6038.64 643.158   3
   1   5  10 6472.94 308.103   2
   1   5  10 6879.29 480.889   1
  -1   5 -10 6052.04 523.067   8
  -1  -5 -10 7276.41 574.035   5
   1  -5  10 6589.45 496.872   9
   1  -5  10 7358.91 745.452   2
   1   5  10 6653.57 483.998   7
  -1  -5 -10 7725.01 805.806   6
   1  -5  10 6434.23 517.663   5
  -1   5 -11 9635.92 641.934   8
   1  -5  11 8723.45 580.431   9
   1   5  11 8957.76 573.114   7
  -1  -5 -11 9946.76 906.082   6
   1   5  11 8716.81 398.551   2
  -1   5 -11 9640.13 808.945   3
   1   5  11 9341.07 584.513   1
   1  -5  11 10658.6 919.554   2
  -1  -5 -11 9845.51 653.861   5
  -1   5 -12 69488.0 2169.23   3
  -1  -5 -12 72760.5 2359.81   6
   1  -5  12 69452.3 1563.59   9
   1   5  12 69071.5 1507.25   1
   1   5  12 64926.8 1153.08   2
  -1   5 -12 71285.5 1649.92   8
  -1  -5 -12 70377.6 1679.53   5
   1   5  12 68164.0 1496.18   7
  -1   5 -12 67335.4 1253.87   6
   1  -5  13 27.2116 198.842   9
  -1  -5 -13-378.136 295.437   5
   1   5  13 13.5151 222.127   1
   1   5  13-243.557 311.057   7
   1   5  13 660.042 203.353   2
  -1  -5 -13 513.734 482.156   6
  -1   5 -13 14.4497 139.683   6
   1  -5  13 275.747 500.325   2
  -1   5 -13 105.840 455.924   3
  -1   5 -13 176.581 190.365   8
   1  -5  14 27889.2 1495.92   2
   1  -5  14 23896.7 953.841   9
  -1  -5 -14 26621.0 1501.20   6
   1   5  14 24833.9 1013.15   7
  -1   5 -14 26092.0 945.146   8
  -1   5 -14 23377.2 797.159   6
   1   5  14 24454.1 964.953   1
  -1   5 -14 26629.3 1437.44   3
  -1  -5 -14 24607.6 1039.63   5
   1   5  15 301.718 343.001   7
  -1  -5 -15-176.224 279.092   5
   1  -5  15-38.7175 215.010   9
  -1  -5 -15-209.266 433.171   6
   1   5  15 25.0763 242.789   1
   1  -5  15 918.058 526.255   2
  -1   5 -15-261.631 504.788   3
   1  -5  16 3856.94 439.004   9
   1   5  16 3696.63 507.660   7
   1   5  16 3759.82 439.891   1
  -1  -5 -16 3351.41 437.503   5
   1  -5  16 4842.28 738.979   2
  -1   5 -16 3461.04 636.512   3
  -1  -5 -16 3447.98 658.207   6
   1   5  17 66.6609 295.370   7
  -1  -5 -17-95.1203 292.945   5
  -1   5 -17-333.386 489.347   3
   1   5  17 576.134 332.005   1
  -1  -5 -17-63.9252 427.048   6
   1  -5  17 451.587 486.417   2
  -1  -5 -18 9058.45 691.107   5
  -1  -5 -18 10639.2 1078.13   6
   1   5  18 8972.42 716.580   7
   1  -5  18 11224.8 1050.56   2
   1   5  18 9599.79 710.604   1
  -1   5 -18 10552.6 1067.17   3
   1   5  19-604.669 414.931   7
  -1  -5 -19 643.347 542.090   6
   1   5  19 514.970 329.474   1
   1  -5  19 523.215 510.142   2
  -1   5 -19 226.494 547.392   3
   1   5  20 3141.95 752.414   1
  -1   5 -20 3937.18 779.616   3
   1  -5  20 3477.48 745.364   2
  -1  -5 -20 4097.90 800.700   6
   1   5  20 2699.46 513.486   7
  -1   5 -21 250.413 594.335   3
   1   5  21-162.221 411.644   7
   1   5  21 239.574 345.551   1
  -1  -5 -21 577.328 569.058   6
   1  -5  21 607.179 625.491   2
   1   5  22 12350.5 959.730   7
  -1   5 -22 14563.9 1340.26   3
  -1  -5 -22 13753.4 1291.09   6
   1  -5  22 14691.9 1259.98   2
   1   5  22 11876.0 877.260   1
  -1  -5 -23 878.748 563.858   6
   1   5  23-1018.05 587.809   7
   1   5  23 301.509 350.781   1
  -1   5 -23 975.632 626.843   3
   1  -5  23 1234.98 660.504   2
   1  -5  24 30918.4 1840.39   2
  -1  -5 -24 29144.1 1816.38   6
   1   5  24 26103.8 1439.45   7
  -1   5 -24 30531.4 1877.45   3
  -1  -5 -25 108.393 554.395   6
   1   5  25 733.759 429.367   7
   1  -5  25 899.977 690.439   2
  -1   5 -25 2161.30 767.912   3
  -1  -5 -26 1304.67 543.613   6
   1   5  26 1739.19 551.330   7
   1  -5  26 3067.32 718.155   2
  -1   5 -26 2859.38 821.403   3
   1  -5  27 505.981 604.023   2
  -1  -5 -27-240.247 583.203   6
   1   5  27 308.191 509.257   7
  -1   5 -27 594.885 638.710   3
   1   5  28 1463.16 591.371   7
  -1   6  28 446.407 506.780   1
   1  -6 -27 2404.84 748.778   6
  -1   6  27 1505.25 575.475   1
   1   6 -27 1880.95 820.798   3
  -1  -6  26 1454.12 802.414   2
   1  -6 -26 207.757 593.867   6
  -1   6  26-289.159 518.867   1
   1   6 -26-342.449 588.487   3
   1   6 -25 2.25672 555.129   3
   1  -6 -25 1107.10 645.546   6
  -1   6  25 86.1277 449.369   1
   1  -6 -24-1.99341 461.267   6
  -1   6  24-377.878 489.144   1
   1   6 -24-573.102 613.191   3
   1  -6 -23-84.2695 536.508   6
   1   6 -23-111.625 649.314   3
  -1   6  23 245.851 409.621   1
  -1  -6  22 1073.85 640.763   2
  -1   6  22 173.488 397.397   1
   1  -6 -22 159.102 489.099   6
   1  -6 -22 444.027 415.517   5
  -1   6  21 14115.8 1032.85   1
  -1  -6  21 16655.0 1436.29   2
   1   6 -21 15458.5 1358.31   3
   1  -6 -21 15665.9 1383.18   6
   1  -6 -21 15588.8 1122.58   5
   1  -6 -20-94.1253 359.984   5
   1   6 -20-530.980 601.874   3
   1  -6 -20-476.370 608.730   6
  -1   6  20 497.372 375.372   1
  -1  -6  20 804.427 646.158   2
  -1   6  20-267.969 338.946   7
  -1  -6  20 863.243 417.615   9
   1  -6 -19 1253.61 453.955   5
   1  -6 -19 519.241 481.518   6
  -1   6  19 1575.37 489.995   1
   1   6 -19 828.462 453.978   3
  -1  -6  19 1976.86 490.392   9
  -1   6  19 779.688 313.728   7
  -1  -6  19 1645.01 609.088   2
  -1   6  18 4851.55 650.558   1
   1  -6 -18 3999.21 602.273   5
  -1   6  18 3752.89 469.599   7
   1   6 -18 3693.25 740.016   3
  -1  -6  18 3334.14 677.537   2
  -1  -6  18 4204.57 588.888   9
   1   6 -17 1333.05 557.131   3
  -1  -6  17 716.928 463.428   2
   1  -6 -17 2021.30 452.968   5
  -1  -6  17 1856.99 449.259   9
  -1   6  17 1939.65 364.738   7
  -1   6  17 2301.12 484.514   1
   1  -6 -16 6309.26 685.955   5
  -1   6  16 7090.13 686.261   1
  -1   6  16 6495.05 538.055   7
  -1  -6  16 6061.15 664.447   9
  -1  -6  16 6364.59 779.807   2
   1   6 -16 6156.00 836.607   3
  -1  -6  15 12386.5 1024.84   2
   1   6 -15 12934.6 1115.13   3
  -1   6  15 12642.6 817.263   1
  -1  -6  15 12804.3 882.281   9
  -1   6  15 12393.6 693.211   7
   1  -6 -15 12773.7 896.125   5
  -1   6  14 262.378 278.510   1
  -1  -6  14 504.127 380.953   9
  -1   6  14-140.913 238.758   7
   1   6 -14 1037.78 626.003   3
  -1  -6  14-137.330 422.961   2
   1  -6 -14 527.481 362.073   5
  -1  -6  13 100866. 2347.01   9
  -1   6  13 98066.0 1676.00   7
  -1  -6  13 95677.7 2686.33   2
  -1   6  13 99091.2 2102.48   1
   1   6 -13 98788.1 2604.19   3
   1  -6 -13 100204. 2291.18   5
  -1   6  12 2199.85 310.680   7
  -1   6  12 2101.21 402.756   1
  -1  -6  12 1744.61 438.014   9
  -1  -6  12 1991.51 475.257   2
   1  -6 -12 1998.58 429.386   5
   1   6 -12 3398.50 666.730   3
  -1  -6  11 23433.9 1135.48   9
  -1   6  11 21682.0 757.931   7
   1  -6 -11 23768.5 1083.62   5
  -1  -6  11 23306.4 1266.95   2
  -1   6  11 24538.6 1015.10   1
   1   6 -11 24687.2 1236.34   3
  -1   6  10 6982.57 438.476   7
   1  -6 -10 6889.55 612.474   5
  -1  -6  10 8054.81 775.421   2
  -1   6  10 7081.07 580.371   1
  -1  -6  10 6626.77 664.848   9
   1   6 -10 7812.20 708.208   3
  -1  -6   9 9940.90 792.126   2
  -1   6   9 8295.01 624.130   1
   1  -6  -9 8221.46 658.776   5
  -1  -6   9 8699.72 736.500   9
  -1   6   9 9044.90 483.436   7
   1   6  -9 8262.44 676.677   3
   1   6  -8 953.427 369.409   3
  -1  -6   8 1750.68 435.171   9
  -1  -6   8 1652.26 389.333   2
  -1   6   8 1194.60 234.650   7
  -1   6   8 1372.41 351.509   1
   1  -6  -8 1142.66 349.759   5
   1  -6  -7 138839. 2346.60   5
  -1   6   7 138528. 2193.62   1
  -1   6   7 138520. 2753.17   8
  -1   6   7 135279. 1741.98   7
  -1  -6   7 138898. 2636.39   5
  -1  -6   7 138449. 2460.36   2
   1   6  -7 138332. 2416.19   3
  -1   6   6 12126.2 883.174   8
  -1  -6   6 11569.1 262.425   6
  -1   6   6 12630.6 550.691   7
  -1  -6   6 12052.7 689.105   2
  -1   6   6 13116.6 710.436   1
  -1  -6   6 13618.9 855.285   5
  -1  -6   6 12252.8 248.400   6
   1   6  -6 12351.0 742.832   3
   1  -6  -6 12357.0 735.248   5
  -1   6   5 71096.8 1537.86   1
  -1  -6   5 69310.9 1525.93   2
  -1  -6   5 71089.0 1834.63   5
  -1  -6   5 68667.1 969.056   6
  -1   6   5 70184.2 1199.58   3
   1   6  -5 72231.7 1631.10   3
  -1   6   5 71429.3 1957.48   8
   1  -6  -5 73292.3 1641.16   5
  -1   6   4 311.866 161.237   3
  -1  -6   4 236.986 127.551   6
   1  -6  -4 416.154 86.4153   2
  -1   6   4 486.073 344.475   8
   1   6  -4 352.486 261.093   3
  -1   6   4 433.766 294.920   1
  -1  -6   4 177.509 171.832   2
   1  -6  -4 644.312 301.432   5
  -1  -6   4 824.643 378.698   5
  -1   6   3 160123. 2919.92   8
  -1   6   3 163496. 1873.56   3
   1   6  -3 155518. 2249.76   3
  -1  -6   3 162078. 2702.91   5
   1  -6  -3 161904. 2396.13   5
  -1  -6   3 157982. 1964.33   2
  -1   6   3 158854. 2265.82   1
  -1  -6   3 157813. 2086.17   6
   1  -6  -3 156380. 1660.51   2
  -1  -6   2 20.5875 168.941   6
   1  -6  -2 626.525 340.136   5
  -1   6   2 622.948 361.137   8
   1   6  -2 627.858 306.847   3
  -1   6   2 152.715 55.9979   4
   1  -6  -2 303.976 132.840   2
  -1   6   2 86.1560 154.528   3
   1   6  -2 122.525 142.670   4
  -1  -6   2 273.349 140.877   2
  -1   6   2 67.1017 236.521   1
  -1  -6   2 698.183 380.548   5
   1  -6  -1 210303. 2723.15   5
  -1  -6   1 209707. 3028.86   5
  -1   6   1 214620. 3350.00   8
  -1   6   1 207489. 2197.27   3
  -1   6   1 205641. 2547.78   1
  -1  -6   1 200141. 2818.50   6
   1   6  -1 208372. 1737.80   4
   1   6  -1 210141. 2457.55   3
  -1  -6   1 205124. 1835.94   2
  -1   6   0 27825.6 965.699   1
   1   6   0 26840.5 564.786   4
  -1  -6   0 26701.7 1100.40   6
  -1   6   0 29004.4 1264.59   8
  -1  -6   0 29763.0 1149.92   5
  -1   6   0 27330.9 836.583   3
   1  -6   0 29328.5 1030.66   5
   1   6   0 27370.3 898.782   3
   1  -6   0 26106.8 940.231   2
   1   6   1 9108.67 514.859   3
  -1   6  -1 8664.94 506.738   3
   1  -6   1 7733.15 541.645   2
  -1   6  -1 9820.12 751.213   8
   1  -6   1 9508.89 614.202   5
   1   6   1 8587.19 290.384   4
  -1  -6  -1 8674.09 677.258   6
  -1   6  -1 9013.87 581.280   1
  -1  -6  -1 7436.61 610.995   5
  -1  -6  -2 22784.4 1109.50   6
   1   6   2 21535.4 402.673   4
   1   6   2 21679.6 782.192   3
   1   6   2 21827.8 599.593   2
  -1  -6  -2 21599.2 972.720   5
  -1   6  -2 22865.5 1123.33   8
  -1   6  -2 20916.2 812.824   3
   1  -6   2 20399.8 942.765   2
   1  -6   2 21493.5 888.418   5
  -1   6  -3 13142.6 860.238   8
   1   6   3 11959.3 658.726   1
   1   6   3 11337.8 285.586   2
   1   6   3 12239.5 603.348   3
   1  -6   3 10552.1 699.204   2
   1   6   3 11319.9 250.582   4
  -1  -6  -3 11921.9 836.222   6
  -1   6  -3 12016.5 644.424   3
   1  -6   3 10761.4 643.644   5
  -1  -6  -3 12285.3 734.757   5
   1   6   4 470.018 227.167   1
   1  -6   4-372.996 327.623   5
  -1   6  -4 461.219 236.215   3
   1   6   4 499.110 230.938   3
  -1  -6  -4 93.2157 260.473   5
   1   6   4 209.800 40.0142   4
   1  -6   4-237.981 370.138   2
  -1  -6  -4 1269.25 388.979   6
  -1  -6  -5 48.5495 241.727   5
   1   6   5 261.186 225.914   1
  -1   6  -5-196.598 309.868   8
   1  -6   5-651.257 438.465   2
   1   6   5 102.100 214.538   7
   1  -6   5 317.650 225.240   5
  -1  -6  -5 458.671 376.414   6
  -1   6  -5 1090.28 362.266   3
  -1  -6  -6 4358.82 621.207   6
   1  -6   6 3647.51 471.796   2
   1   6   6 3799.84 418.320   1
  -1  -6  -6 3566.80 452.860   5
   1   6   6 3887.09 378.435   7
  -1   6  -6 3982.56 504.911   8
   1  -6   6 4308.41 501.845   5
  -1   6  -6 4258.63 512.562   3
   1  -6   7 16810.3 1041.97   2
   1   6   7 16528.9 712.381   7
  -1   6  -7 17008.6 959.045   8
  -1   6  -7 18035.2 957.989   3
   1   6   7 17003.5 773.430   1
  -1  -6  -7 18610.4 1185.00   6
  -1  -6  -7 16117.3 862.691   5
   1  -6   7 16940.1 859.262   5
   1   6   8 3929.18 398.942   7
  -1   6  -8 3619.41 541.111   3
  -1  -6  -8 3671.16 459.010   5
   1  -6   8 3328.42 424.613   5
  -1  -6  -8 3694.20 636.109   6
   1  -6   8 3289.74 536.163   2
   1   6   8 3835.90 429.549   1
  -1   6  -8 3194.86 446.670   8
  -1  -6  -9 3173.89 652.885   6
   1  -6   9 2524.07 411.270   5
  -1   6  -9 2941.91 441.253   8
   1   6   9 3487.71 398.995   7
   1  -6   9 3488.03 585.392   2
  -1  -6  -9 3246.99 462.372   5
   1   6   9 3253.12 400.370   1
  -1   6  -9 3098.97 524.362   3
  -1  -6 -10 1634.81 401.789   5
   1   6  10 1962.15 330.627   7
  -1  -6 -10 2245.59 574.057   6
  -1   6 -10 1613.51 349.854   8
   1  -6  10 2227.18 511.559   2
   1  -6  10 1307.41 311.694   5
   1   6  10 1419.84 318.710   1
  -1   6 -10 2004.43 484.349   3
   1   6  11 36166.4 1145.26   1
  -1   6 -11 38259.7 1330.56   8
   1  -6  11 41547.2 1744.91   2
   1  -6  11 36707.4 1298.61   5
  -1  -6 -11 36578.3 1326.34   5
   1  -6  11 38178.9 1275.23   9
   1   6  11 35133.9 1101.85   7
  -1   6 -11 34649.2 1554.35   3
  -1  -6 -11 38701.8 1805.86   6
  -1  -6 -12 464.028 303.576   5
   1   6  12 156.461 244.678   1
   1   6  12-311.287 288.839   7
  -1   6 -12-273.175 475.498   3
   1  -6  12 727.604 290.452   9
  -1  -6 -12 722.654 505.386   6
   1  -6  12 344.952 406.886   2
  -1   6 -12 297.494 222.202   8
   1  -6  13 2516.88 375.531   9
  -1   6 -13 2859.44 394.682   8
  -1  -6 -13 3328.32 723.250   6
   1  -6  13 2832.54 606.561   2
  -1  -6 -13 3389.36 498.596   5
   1   6  13 2790.39 418.727   1
   1   6  13 2019.92 369.605   7
  -1   6 -13 2004.54 554.548   3
  -1  -6 -14 4858.83 752.502   6
  -1   6 -14 4480.79 442.259   8
  -1  -6 -14 4529.00 567.455   5
   1  -6  14 4357.41 486.264   9
   1   6  14 4155.52 470.024   1
   1   6  14 3998.41 456.519   7
   1  -6  14 4545.35 734.183   2
  -1   6 -14 3979.68 684.698   3
   1  -6  15 2017.29 600.836   2
   1  -6  15 1630.22 324.784   9
   1   6  15 1607.75 384.603   7
   1   6  15 2433.23 388.997   1
  -1  -6 -15 2419.36 464.822   5
  -1  -6 -15 2657.24 647.423   6
  -1   6 -15 2060.76 577.034   3
   1  -6  16 3731.83 449.551   9
   1   6  16 4526.30 533.294   7
  -1  -6 -16 5302.02 629.889   5
  -1  -6 -16 5484.90 810.172   6
   1   6  16 4464.32 512.764   1
   1  -6  16 5867.35 842.946   2
  -1   6 -16 4602.47 778.520   3
   1   6  17 34206.9 1298.03   1
  -1  -6 -17 36742.7 1491.01   5
  -1   6 -17 36118.4 1881.26   3
   1   6  17 35419.4 1338.73   7
  -1  -6 -17 39130.8 1990.46   6
   1   6  18 1159.14 447.498   7
  -1  -6 -18 1548.42 457.850   5
   1   6  18 1506.07 431.026   1
  -1  -6 -18 1590.52 687.403   6
   1  -6  18 1279.67 639.886   2
  -1   6 -18 1189.03 585.523   3
  -1   6 -19 27428.4 1694.59   3
   1   6  19 28138.0 1240.59   1
   1   6  19 28105.4 1270.29   7
   1  -6  19 33635.6 1797.66   2
  -1  -6 -19 32233.8 1892.59   6
   1   6  20 2053.01 451.005   7
   1   6  20 3033.22 504.727   1
  -1  -6 -20 3237.42 750.380   6
   1  -6  20 3157.02 714.541   2
  -1   6 -20 2686.33 670.035   3
  -1   6 -21 625.064 645.978   3
  -1  -6 -21 548.145 552.070   6
   1   6  21-111.645 347.790   1
   1   6  21-460.997 465.449   7
   1  -6  21 218.515 484.316   2
   1   6  22 464.113 336.286   1
  -1  -6 -22 907.375 589.616   6
  -1   6 -22 1007.83 682.972   3
   1   6  22-70.1480 444.393   7
   1  -6  22 435.731 549.146   2
   1   6  23-57.3240 545.916   7
  -1  -6 -23 2149.99 768.918   6
   1  -6  23 2482.41 798.585   2
  -1   6 -23 1578.00 726.384   3
   1   6  23 730.846 421.894   1
   1  -6  24 1570.76 755.250   2
  -1  -6 -24 1158.81 681.941   6
  -1   6 -24 1690.27 728.658   3
   1  -6  25 1589.09 742.548   2
  -1  -6 -25-220.771 660.379   6
   1   6  25 208.969 426.736   7
  -1   6 -25 93.4517 650.106   3
   1   6  26 2655.24 669.039   7
  -1   6 -26 2710.38 843.846   3
   1  -6  26 2676.35 723.584   2
  -1  -6 -26 1781.46 599.352   6
   1   6  27 2679.50 673.299   7
  -1   7  26 3340.79 662.520   1
   1   7 -26 3757.02 842.246   3
  -1   7  25 1107.87 492.821   1
   1  -7 -25 1143.37 718.567   6
   1   7 -25 0.70375 716.537   3
   1  -7 -24 2190.94 742.262   6
   1   7 -24 1650.09 780.750   3
  -1   7  24 2206.12 596.913   1
   1  -7 -23 8364.67 1145.17   6
  -1   7  23 7839.80 887.141   1
  -1  -7  23 10428.7 1218.33   2
   1   7 -23 7946.38 1114.02   3
  -1   7  22 204.684 423.654   1
   1   7 -22-720.529 677.391   3
   1  -7 -22 61.9504 465.408   5
   1  -7 -22-189.507 460.253   6
   1  -7 -21 4514.21 875.909   6
  -1   7  21 4801.89 699.501   1
   1  -7 -21 4616.71 715.682   5
   1   7 -21 3605.68 785.358   3
  -1  -7  20 1118.93 596.774   2
  -1  -7  20 90.5625 347.104   9
   1  -7 -20-176.299 427.969   5
  -1   7  20 202.012 406.523   1
   1  -7 -20-575.521 588.449   6
   1   7 -20 85.9321 545.555   3
  -1  -7  19 1181.07 419.760   9
  -1   7  19 1161.21 443.306   1
   1   7 -19 929.980 565.211   3
  -1  -7  19 1487.32 685.153   2
   1  -7 -19 1125.12 498.562   5
   1  -7 -19 99.4181 613.904   6
  -1  -7  18 4729.09 629.024   9
  -1  -7  18 5406.68 854.444   2
  -1   7  18 5053.24 684.627   1
   1  -7 -18 3845.24 661.224   5
   1   7 -18 6208.25 901.441   3
  -1   7  18 4384.54 510.512   7
  -1  -7  17 3079.87 551.097   9
  -1   7  17 3984.96 618.354   1
  -1   7  17 3567.13 448.370   7
   1   7 -17 3733.90 757.078   3
  -1  -7  17 3234.41 709.515   2
   1  -7 -17 2802.38 592.683   5
  -1   7  16 1856.18 377.613   7
   1  -7 -16 1472.77 470.079   5
  -1  -7  16 1410.90 387.027   9
  -1  -7  16 1337.37 443.149   2
   1   7 -16 1697.79 629.491   3
  -1   7  16 1256.71 378.594   1
  -1   7  15 3543.55 523.431   1
  -1  -7  15 3524.35 584.172   9
  -1   7  15 3564.21 409.959   7
  -1  -7  15 3464.78 601.624   2
   1  -7 -15 3780.80 596.657   5
   1   7 -15 4758.16 827.470   3
  -1  -7  14 2610.80 487.889   2
  -1   7  14 3338.80 512.175   1
   1  -7 -14 3168.20 572.209   5
  -1  -7  14 3058.22 512.263   9
  -1   7  14 2742.11 352.183   7
  -1  -7  13 17192.7 1066.08   9
  -1   7  13 15862.1 939.741   1
   1   7 -13 17164.0 1143.81   3
  -1   7  13 16051.3 731.103   7
  -1  -7  13 16747.1 1162.10   2
   1  -7 -13 18090.5 1109.17   5
  -1   7  12 4783.92 427.562   7
  -1  -7  12 5143.07 646.249   9
   1  -7 -12 5540.07 658.428   5
  -1   7  12 5234.67 581.387   1
  -1  -7  12 4406.36 641.534   2
   1   7 -12 4812.94 607.364   3
   1  -7 -11 59263.3 1808.19   5
   1   7 -11 59055.2 1904.07   3
  -1  -7  11 58725.7 2007.76   2
  -1   7  11 54461.4 1258.95   7
  -1  -7  11 60887.3 1890.39   9
  -1   7  11 59209.3 1666.95   1
  -1  -7  10 1702.62 460.499   9
  -1  -7  10 590.070 377.412   2
  -1   7  10 1344.84 373.095   1
  -1   7  10 1264.05 277.215   7
   1  -7 -10 1144.95 395.736   5
   1   7 -10 1031.83 384.893   3
  -1  -7   9 2616.10 516.990   9
  -1   7   9 1788.85 286.126   7
  -1   7   9 2396.82 428.973   1
  -1  -7   9 1857.57 363.090   2
   1  -7  -9 2038.77 468.825   5
   1   7  -9 1741.79 387.688   3
  -1   7   8 83493.4 1862.64   1
  -1  -7   8 82902.1 2067.58   2
  -1  -7   8 85915.5 2197.01   9
   1   7  -8 87088.2 2080.86   3
  -1   7   8 82477.1 1500.61   7
   1  -7  -8 83279.3 2010.06   5
  -1  -7   8 84555.7 2222.97   5
  -1  -7   7 4707.02 507.033   2
  -1   7   7 5665.46 559.070   1
   1  -7  -7 5328.85 596.387   5
  -1  -7   7 5375.19 636.385   5
   1   7  -7 5217.35 599.496   3
  -1   7   7 4957.13 433.251   7
   1   7  -6 56617.2 1595.44   3
  -1   7   6 59206.9 1955.49   8
  -1   7   6 55287.5 1515.12   1
  -1  -7   6 55286.6 1515.02   2
  -1  -7   6 53696.6 1753.33   5
   1  -7  -6 57468.6 1631.33   5
  -1   7   5 41804.5 1684.85   8
  -1  -7   5 37612.6 1156.28   2
   1  -7  -5 39655.5 1349.97   5
  -1   7   5 38079.9 984.194   3
   1   7  -5 37342.8 1296.83   3
  -1  -7   5 36286.9 834.440   6
  -1   7   5 38309.6 1244.38   1
  -1  -7   5 38244.8 1458.12   5
  -1   7   4 7366.23 473.811   3
  -1  -7   4 7038.89 488.189   2
   1   7  -4 6990.96 596.447   3
  -1  -7   4 7064.40 727.942   5
  -1   7   4 7405.93 605.038   1
  -1  -7   4 6872.41 429.179   6
   1  -7  -4 7093.89 662.856   5
  -1   7   4 8539.93 823.062   8
  -1  -7   3 93963.9 2220.81   5
  -1   7   3 94151.1 1585.54   3
  -1   7   3 99636.7 2497.26   8
   1  -7  -3 96937.0 2072.28   5
  -1  -7   3 93874.8 1565.14   2
   1  -7  -3 91672.4 1026.49   2
  -1  -7   3 93528.7 1772.42   6
   1   7  -3 90586.7 1860.66   3
   1   7  -3 93622.5 1475.92   4
  -1   7   3 97406.5 1931.94   1
  -1   7   2 11217.9 702.983   1
  -1  -7   2 11406.1 515.979   2
   1   7  -2 11332.8 479.409   4
  -1  -7   2 11122.5 685.876   6
   1  -7  -2 10850.6 472.290   2
  -1  -7   2 12126.8 890.275   5
   1   7  -2 11993.8 685.352   3
  -1   7   2 12985.6 996.242   8
   1  -7  -2 12778.1 795.128   5
  -1   7   2 11028.3 579.750   3
   1  -7  -1 5026.59 375.080   2
  -1  -7   1 5801.83 347.434   2
   1   7  -1 5716.05 369.844   4
  -1   7   1 5201.56 409.084   3
  -1   7   1 6515.37 729.558   8
  -1  -7   1 5592.08 545.553   6
   1  -7  -1 5906.61 581.392   5
   1   7  -1 5257.90 470.168   3
  -1   7   1 5703.29 529.821   1
  -1  -7   1 6002.38 646.951   5
  -1   7   0 2576.25 330.806   3
  -1  -7   0 3388.10 554.169   5
   1   7   0 2812.90 358.823   3
   1  -7   0 2692.23 424.353   5
   1   7   0 2498.18 197.030   4
  -1  -7   0 2851.99 440.677   6
  -1   7   0 2278.00 387.252   1
   1  -7   0 2316.73 291.118   2
  -1   7   0 2627.56 525.679   8
  -1   7  -1 345.329 238.863   3
   1  -7   1-138.674 292.098   2
  -1   7  -1 830.525 426.622   8
   1   7   1 188.835 84.3157   4
   1  -7   1 379.819 310.121   5
   1   7   1 345.417 247.501   3
  -1  -7  -1 551.885 396.583   5
  -1  -7  -1-118.228 300.071   6
  -1   7  -1 225.094 278.841   1
  -1   7  -2 2358.26 348.904   3
   1   7   2 2426.47 352.651   3
  -1  -7  -2 1995.10 357.744   5
   1  -7   2 1911.78 355.750   5
  -1   7  -2 3041.45 558.593   8
  -1  -7  -2 2211.03 427.111   6
  -1   7  -2 2361.88 372.297   1
   1  -7   2 1614.01 280.011   2
   1   7   2 2253.29 144.604   4
  -1   7  -3 280.525 270.229   3
   1   7   3-156.885 305.859   1
  -1  -7  -3-77.5718 362.511   5
  -1   7  -3-115.175 318.319   8
   1   7   3 413.716 257.376   3
   1  -7   3 33.3844 334.816   5
   1  -7   3-91.1761 301.255   2
  -1  -7  -3 424.890 388.773   6
   1   7   3 283.333 57.2632   4
  -1   7  -4 52762.2 1458.78   3
   1  -7   4 51120.3 1527.48   5
   1   7   4 56333.7 1485.68   1
   1  -7   4 51541.9 1667.57   2
   1   7   4 52213.1 1305.46   3
  -1   7  -4 55537.2 1850.24   8
  -1  -7  -4 53809.0 1981.13   6
  -1  -7  -4 51856.5 1627.79   5
  -1   7  -5 10853.4 871.829   8
   1  -7   5 10555.1 810.246   2
  -1  -7  -5 10461.9 767.139   5
  -1  -7  -5 11829.5 976.328   6
   1   7   5 11163.3 651.047   7
  -1   7  -5 9733.71 681.199   3
   1  -7   5 10667.2 762.896   5
   1   7   5 10443.9 681.268   1
   1   7   6 19695.3 836.653   7
   1   7   6 20608.4 935.557   1
   1  -7   6 20488.7 1130.52   2
  -1  -7  -6 19320.0 1017.23   5
  -1   7  -6 20320.0 1137.40   8
  -1   7  -6 21214.5 985.455   3
   1  -7   6 19363.4 1003.55   5
  -1  -7  -6 21273.7 1326.93   6
   1  -7   7 37275.1 1564.55   2
  -1   7  -7 37506.9 1392.43   3
   1   7   7 35682.4 1197.77   1
  -1  -7  -7 37021.3 1772.88   6
  -1   7  -7 35090.6 1446.57   8
   1   7   7 34322.4 1080.08   7
   1  -7   7 34690.0 1301.60   5
  -1  -7  -7 33677.2 1358.33   5
   1  -7   8 2113.30 497.497   2
   1   7   8 2796.33 406.828   7
   1  -7   8 2465.66 438.620   5
  -1  -7  -8 2241.14 465.494   5
  -1   7  -8 2145.48 426.665   8
  -1  -7  -8 2798.08 653.527   6
   1   7   8 2399.05 405.014   1
  -1   7  -8 2975.77 590.153   3
   1  -7   9 34309.5 1299.49   5
   1  -7   9 38552.5 1649.66   2
   1   7   9 34404.4 1188.47   1
  -1  -7  -9 36009.9 1788.69   6
   1   7   9 34374.0 1119.38   7
  -1   7  -9 35115.7 1457.99   3
  -1   7  -9 37977.5 1471.49   8
  -1  -7  -9 35853.5 1415.23   5
   1   7  10 3666.95 473.355   1
   1   7  10 3809.35 457.214   7
   1  -7  10 4163.97 648.829   2
  -1   7 -10 3327.02 499.554   8
   1  -7  10 2645.93 433.495   5
  -1  -7 -10 3487.07 683.084   6
  -1  -7 -10 2473.06 494.952   5
  -1   7 -10 3247.02 652.804   3
  -1  -7 -11 513.912 378.655   5
   1   7  11 405.037 294.021   7
  -1   7 -11 305.303 268.136   8
  -1   7 -11 729.145 505.707   3
  -1  -7 -11 776.858 510.296   6
   1  -7  11 32.4599 287.884   5
   1   7  11 379.769 300.528   1
   1  -7  11 301.432 441.232   2
  -1   7 -12 36293.3 1349.72   8
   1   7  12 32519.0 1200.66   1
   1  -7  12 35776.8 1704.35   2
  -1  -7 -12 34931.8 1861.78   6
   1   7  12 32595.4 1145.43   7
  -1   7 -12 34295.5 1623.67   3
   1  -7  12 33615.8 1296.19   9
   1  -7  12 32138.0 1323.30   5
  -1  -7 -12 33021.2 1425.43   5
  -1   7 -13 425.855 263.360   8
   1   7  13 655.507 344.076   1
  -1  -7 -13 511.453 398.322   5
   1   7  13 730.412 306.008   7
  -1  -7 -13-103.300 523.070   6
   1  -7  13 481.770 427.675   2
   1  -7  13 413.491 313.901   9
  -1   7 -13 266.752 461.043   3
  -1   7 -14 15819.2 1211.87   3
   1   7  14 16664.7 903.954   1
  -1  -7 -14 16099.8 1065.14   5
   1   7  14 15156.1 845.523   7
   1  -7  14 16496.4 928.128   9
  -1  -7 -14 17671.4 1375.41   6
   1  -7  14 20020.9 1320.99   2
  -1  -7 -15 460.474 413.264   5
   1   7  15 301.740 320.602   1
   1  -7  15-28.9086 249.305   9
  -1  -7 -15 476.316 555.332   6
   1  -7  15 467.050 541.574   2
   1   7  15 119.537 292.151   7
  -1   7 -15 68.9636 462.994   3
  -1  -7 -16 2474.31 541.364   5
   1   7  16 1560.56 392.098   7
   1  -7  16 1592.28 358.883   9
   1   7  16 1978.80 393.110   1
  -1  -7 -16 2428.03 735.406   6
   1  -7  16 2900.06 701.329   2
  -1   7 -16 1381.23 572.029   3
  -1  -7 -17 612.295 636.985   6
   1   7  17-49.1159 286.135   1
  -1  -7 -17 254.348 375.274   5
  -1   7 -17-149.790 544.014   3
   1   7  17 725.640 385.855   7
   1  -7  17 358.726 556.628   2
   1   7  18 6028.60 644.010   1
  -1   7 -18 5980.07 903.740   3
  -1  -7 -18 7459.21 1053.66   6
   1   7  18 6578.56 687.819   7
  -1  -7 -18 5864.85 721.689   5
   1  -7  18 7373.70 959.201   2
  -1  -7 -19 7727.75 1090.70   6
   1   7  19 7611.96 747.680   7
   1  -7  19 9104.73 1059.89   2
  -1   7 -19 6946.68 995.280   3
   1   7  19 7347.31 733.861   1
  -1   7 -20 5273.48 904.812   3
   1  -7  20 8268.73 1062.49   2
   1   7  20 5836.22 673.265   7
  -1  -7 -20 7116.57 1089.40   6
   1   7  20 6393.08 686.087   1
   1   7  21 3742.75 599.728   7
  -1  -7 -21 5476.92 1032.64   6
   1  -7  21 4481.97 851.437   2
  -1   7 -21 2937.01 825.620   3
   1   7  21 4548.60 638.573   1
  -1   7 -22 2070.56 718.101   3
   1   7  22 2678.22 562.459   7
   1   7  22 3291.31 563.895   1
  -1  -7 -22 4351.41 972.642   6
   1  -7  22 4010.34 840.814   2
   1   7  23-849.547 522.908   7
  -1   7 -23-64.6947 548.773   3
  -1  -7 -23 1109.08 696.255   6
   1   7  23 217.303 396.292   1
   1  -7  23 460.371 585.238   2
   1  -7  24 7500.93 1004.33   2
  -1  -7 -24 7075.92 1108.24   6
   1   7  24 3707.92 625.764   7
  -1   7 -24 5472.26 926.730   3
   1  -7  25 916.648 642.170   2
  -1   7 -25 978.545 735.761   3
  -1  -7 -25-569.141 715.175   6
   1   7  25-1135.71 671.848   7
  -1   8  25 392.912 512.642   1
  -1   8  24-356.925 515.913   1
   1  -8 -24 22.2399 638.149   6
   1   8 -24-21.6117 630.406   3
  -1  -8  24 1466.86 655.017   2
  -1  -8  23 2083.49 835.171   2
   1  -8 -23 389.384 520.767   6
  -1   8  23 482.070 495.426   1
   1   8 -23 11.7162 679.429   3
   1  -8 -22-577.948 584.392   5
  -1  -8  22 1908.29 840.806   2
   1  -8 -22-250.031 656.341   6
   1   8 -22 287.161 655.774   3
  -1   8  22 796.982 488.990   1
  -1  -8  21-58.4126 542.462   2
  -1   8  21 344.954 423.253   1
   1  -8 -21-52.2592 499.471   6
   1  -8 -21-383.589 493.347   5
   1   8 -21-128.581 633.605   3
  -1  -8  20 2185.51 528.576   9
  -1  -8  20 3203.98 806.890   2
   1  -8 -20 1817.41 552.124   5
  -1   8  20 3059.11 581.547   1
   1  -8 -20 2105.42 712.584   6
   1   8 -20 1611.91 634.346   3
  -1   8  19 933.176 461.206   1
  -1  -8  19-54.8171 350.197   9
   1   8 -19-100.619 534.892   3
   1  -8 -19-250.643 610.578   6
  -1  -8  19 955.530 575.298   2
   1  -8 -19-432.476 494.705   5
   1  -8 -18 21441.5 1395.80   5
  -1   8  18 22249.7 1278.28   1
  -1  -8  18 24244.1 1640.74   2
  -1  -8  18 21672.2 1302.49   9
   1   8 -18 22729.6 1549.15   3
   1  -8 -18 22338.9 1692.10   6
  -1  -8  17 1503.14 649.886   2
  -1  -8  17 1667.77 501.595   9
   1  -8 -17 1700.05 569.677   5
  -1   8  17 2711.33 445.567   7
  -1   8  17 2069.09 522.584   1
   1   8 -17 724.386 600.125   3
  -1  -8  16 18399.6 1177.52   9
  -1  -8  16 17577.6 1324.82   2
   1  -8 -16 16958.9 1220.60   5
  -1   8  16 18966.1 1119.07   1
  -1   8  16 16597.6 847.346   7
   1   8 -16 15976.8 1197.87   3
  -1  -8  15 1824.57 487.245   9
   1  -8 -15 1415.51 438.344   5
   1   8 -15 604.633 555.169   3
  -1  -8  15 992.435 417.563   2
  -1   8  15 1732.61 342.710   7
  -1   8  15 2073.77 450.658   1
  -1  -8  14 4232.24 623.919   2
   1   8 -14 3837.41 640.543   3
  -1  -8  14 5299.16 667.120   9
  -1   8  14 4886.75 642.098   1
  -1   8  14 4187.34 446.464   7
   1  -8 -14 4778.54 693.548   5
  -1  -8  13 2989.13 559.719   9
  -1   8  13 3625.93 538.497   1
   1  -8 -13 3849.97 612.867   5
   1   8 -13 2643.27 503.035   3
  -1   8  13 3400.17 415.877   7
  -1  -8  13 2495.28 502.317   2
  -1  -8  12 487.120 397.618   2
  -1   8  12 895.316 358.469   1
  -1   8  12 1283.98 310.113   7
  -1  -8  12 1428.76 475.501   9
   1  -8 -12 1389.65 457.609   5
   1   8 -12 921.221 402.509   3
  -1   8  11 1559.76 436.526   1
  -1  -8  11 1710.28 492.647   9
  -1  -8  11 1023.03 385.646   2
   1  -8 -11 1963.62 509.196   5
  -1   8  11 1641.52 312.558   7
   1   8 -11 1585.05 459.090   3
   1   8 -10 1739.10 501.032   3
  -1   8  10 2064.39 339.004   7
  -1   8  10 2269.14 455.446   1
  -1  -8  10 1866.25 412.083   2
  -1  -8  10 2208.08 513.745   9
   1  -8 -10 2341.30 532.073   5
   1   8  -9-40.5681 375.154   3
  -1  -8   9-339.708 458.795   5
   1  -8  -9 666.950 459.116   5
  -1   8   9 288.705 331.201   1
  -1  -8   9-23.0370 360.932   2
  -1  -8   9 620.058 467.889   9
  -1   8   9 443.494 263.025   7
  -1  -8   8 637.871 402.762   5
  -1   8   8 1483.65 299.397   7
   1   8  -8 2261.57 496.529   3
  -1   8   8 2459.41 475.794   1
  -1  -8   8 1312.44 362.462   2
   1  -8  -8 2359.16 524.439   5
   1   8  -7 11559.5 839.225   3
  -1   8   7 11844.6 648.343   7
  -1   8   7 11914.8 817.727   1
  -1  -8   7 11073.4 752.803   2
  -1  -8   7 9912.75 888.065   5
   1  -8  -7 11721.4 882.089   5
  -1   8   6 30670.1 1225.54   1
  -1  -8   6 29669.9 1139.97   2
   1  -8  -6 28022.1 1281.28   5
   1   8  -6 28822.7 1245.79   3
  -1  -8   6 31105.8 1425.24   5
  -1  -8   5 22652.6 923.891   2
   1  -8  -5 23802.1 1172.13   5
  -1   8   5 23185.2 1082.11   1
   1   8  -5 22434.6 1076.99   3
  -1   8   5 22706.8 857.397   3
  -1  -8   5 22982.9 1228.19   5
   1   8  -4 20100.4 763.136   4
   1   8  -4 21131.5 1037.35   3
   1  -8  -4 21507.5 1103.54   5
  -1   8   4 21483.6 1036.01   1
  -1  -8   4 21136.0 1180.95   5
  -1   8   4 21082.0 833.185   3
  -1  -8   4 20315.3 823.683   2
  -1   8   4 22944.6 1357.09   8
   1   8  -3 24928.2 788.576   4
  -1  -8   3 25409.9 992.103   6
  -1  -8   3 26653.5 1318.45   5
  -1   8   3 25650.7 1115.96   1
   1  -8  -3 26296.9 1225.34   5
  -1   8   3 28153.9 1481.21   8
  -1  -8   3 25604.5 852.853   2
   1   8  -3 26039.0 1094.37   3
  -1   8   3 25948.3 927.077   3
   1   8  -2 426.292 284.820   3
  -1   8   2 1141.74 503.371   8
   1  -8  -2 327.194 342.896   5
  -1   8   2 623.616 355.667   1
  -1  -8   2 743.316 198.351   2
  -1  -8   2 1195.50 480.294   5
   1   8  -2 657.428 178.308   4
  -1   8   2 666.472 237.527   3
  -1  -8   2 795.577 289.405   6
  -1   8   1 48011.5 1292.31   3
  -1  -8   1 51210.2 1756.37   5
  -1   8   1 49140.2 1528.12   1
  -1  -8   1 49110.0 1596.76   6
  -1   8   1 53851.0 2008.88   8
   1   8  -1 46325.2 893.527   4
   1   8  -1 49256.4 1423.06   3
   1  -8  -1 49311.8 1041.64   2
   1  -8  -1 49715.1 1635.89   5
   1   8   0 19824.9 917.914   3
  -1  -8   0 20267.7 1112.76   6
  -1   8   0 22998.8 1354.44   8
   1  -8   0 20804.9 790.097   2
  -1   8   0 20331.0 1002.45   1
  -1  -8   0 21703.8 1188.80   5
  -1   8   0 19913.7 863.441   3
   1  -8   0 19965.8 1062.40   5
  -1  -8  -1 20790.9 1177.41   6
  -1   8  -1 24602.8 1373.05   8
   1  -8   1 21515.1 878.276   2
  -1   8  -1 21043.6 904.565   3
   1   8   1 21142.0 930.393   3
  -1  -8  -1 21583.4 1193.05   5
  -1   8  -1 20501.1 1020.40   1
   1  -8   1 21220.6 1076.67   5
  -1   8  -2 116130. 2921.95   8
  -1   8  -2 110732. 2296.55   1
  -1   8  -2 109691. 2082.88   3
   1  -8   2 111339. 2397.97   5
  -1  -8  -2 110498. 2780.81   6
   1  -8   2 111147. 2163.07   2
   1   8   2 113079. 2349.02   1
   1   8   2 113304. 2072.40   3
  -1  -8  -2 113107. 2599.63   5
   1  -8   3 18492.8 1011.45   5
  -1   8  -3 20149.1 1265.63   8
  -1   8  -3 17510.7 993.797   1
  -1  -8  -3 17869.2 1193.22   6
  -1   8  -3 19096.6 925.034   3
   1  -8   3 17906.3 954.907   2
   1   8   3 20195.8 887.737   3
   1   8   3 19838.0 1012.56   1
  -1  -8  -3 18188.2 1096.09   5
   1  -8   4 38208.0 1432.41   5
   1  -8   4 35070.0 1367.31   2
  -1   8  -4 37934.2 1682.41   8
   1   8   4 37589.1 1353.12   1
   1   8   4 37260.5 1207.73   3
  -1   8  -4 37133.3 1304.54   3
  -1  -8  -4 37964.2 1760.92   6
  -1  -8  -4 36866.2 1500.42   5
   1   8   5 27671.2 1046.43   7
   1  -8   5 25140.5 1212.85   2
  -1  -8  -5 28976.5 1572.72   6
  -1   8  -5 28855.4 1447.71   8
  -1   8  -5 27193.4 1150.86   3
   1   8   5 29223.2 1188.91   1
   1  -8   5 28888.6 1253.20   5
  -1  -8  -5 26046.2 1274.19   5
  -1   8  -6 1248.11 430.031   8
   1  -8   6 691.401 296.188   2
   1   8   6 1143.44 382.431   1
  -1  -8  -6 867.993 376.031   5
   1   8   6 1334.81 342.831   7
  -1  -8  -6 2013.70 612.497   6
  -1   8  -6 1157.87 356.535   3
   1  -8   6 1338.05 443.108   5
   1   8   7 212.177 288.751   7
   1  -8   7 114.250 319.556   5
   1   8   7 286.937 310.225   1
  -1  -8  -7-11.5640 399.212   6
  -1   8  -7-551.458 441.222   3
   1  -8   7-224.401 317.191   2
  -1  -8  -7-84.1324 395.717   5
  -1   8  -7 94.9188 337.918   8
   1   8   8 699.464 368.301   1
  -1   8  -8 683.412 398.444   8
   1  -8   8 799.858 368.722   5
  -1  -8  -8 599.824 496.971   6
   1   8   8 480.217 306.365   7
   1  -8   8 478.388 328.924   2
  -1  -8  -8 839.567 397.017   5
  -1   8  -8-147.951 444.013   3
  -1   8  -9 257.860 380.662   8
   1   8   9 144.571 305.398   7
  -1  -8  -9 249.448 474.397   6
  -1   8  -9-521.965 365.597   3
   1  -8   9 345.542 359.027   5
   1   8   9 571.753 354.801   1
  -1  -8  -9 62.1960 354.600   5
   1  -8   9 205.003 352.239   2
   1   8  10 4802.80 559.996   1
   1   8  10 4484.99 509.262   7
  -1  -8 -10 4441.01 635.611   5
  -1  -8 -10 5520.97 890.416   6
  -1   8 -10 6164.42 810.531   3
  -1   8 -10 5075.98 628.220   8
   1  -8  10 5202.87 725.032   2
   1  -8  10 4251.16 563.041   5
   1  -8  11-225.637 350.858   5
   1   8  11 414.120 317.860   7
  -1  -8 -11-132.072 345.952   5
  -1   8 -11 449.145 354.934   8
  -1   8 -11 1507.97 609.369   3
  -1  -8 -11 163.380 536.041   6
   1   8  11 358.459 318.575   1
   1  -8  11 839.859 478.390   2
   1   8  12 5589.27 612.120   1
   1  -8  12 6593.20 667.389   9
   1   8  12 6048.09 591.857   7
  -1  -8 -12 5445.44 897.469   6
   1  -8  12 5720.10 749.634   2
  -1   8 -12 6581.18 841.104   3
  -1  -8 -12 5345.37 681.083   5
  -1   8 -12 6130.38 632.591   8
   1  -8  12 5075.03 640.854   5
   1   8  13 5036.57 587.060   1
  -1   8 -13 4714.92 756.696   3
   1  -8  13 4672.08 599.890   9
  -1  -8 -13 3980.65 643.520   5
  -1  -8 -13 5189.29 892.084   6
   1  -8  13 5257.26 828.960   2
   1   8  13 3710.72 508.894   7
   1   8  14 24952.8 1162.41   1
   1   8  14 27101.9 1156.46   7
   1  -8  14 31625.7 1691.68   2
   1  -8  14 27019.4 1259.77   9
  -1  -8 -14 29923.0 1899.82   6
  -1   8 -14 26524.2 1572.23   3
  -1  -8 -14 26888.2 1471.31   5
   1  -8  15 8514.11 768.220   9
   1  -8  15 8628.03 979.743   2
  -1   8 -15 7652.52 970.941   3
   1   8  15 7508.84 711.938   1
  -1  -8 -15 7748.45 861.486   5
  -1  -8 -15 9096.10 1164.80   6
   1   8  15 7645.88 686.264   7
   1   8  16 5761.83 631.636   7
  -1  -8 -16 6438.38 1010.88   6
   1  -8  16 7348.27 932.637   2
  -1  -8 -16 6396.22 802.796   5
   1   8  16 6205.60 653.497   1
   1  -8  16 5543.83 620.799   9
  -1   8 -16 4983.93 876.604   3
   1  -8  17 11998.1 1131.03   2
   1   8  17 10565.9 823.675   7
  -1  -8 -17 11564.2 1297.54   6
   1   8  17 8671.48 755.159   1
  -1  -8 -17 9986.61 968.732   5
  -1   8 -17 9668.78 1087.08   3
   1   8  18 27.8406 347.991   1
  -1   8 -18 201.402 583.855   3
  -1  -8 -18 910.456 743.347   6
   1   8  18 638.513 443.653   7
   1  -8  18 422.419 562.416   2
   1   8  19 10918.1 873.696   1
   1   8  19 11326.1 889.591   7
  -1  -8 -19 14842.1 1494.87   6
  -1   8 -19 11053.1 1234.93   3
   1  -8  19 13744.6 1270.86   2
  -1   8 -20 622.349 567.486   3
  -1  -8 -20 1391.06 812.068   6
   1   8  20 960.530 468.873   7
   1  -8  20 1456.81 692.433   2
   1   8  20 1457.26 474.407   1
   1   8  21 1978.06 535.355   7
   1   8  21 2230.91 536.054   1
   1  -8  21 2779.26 807.094   2
  -1   8 -21 2243.84 666.590   3
  -1  -8 -21 3264.22 938.886   6
  -1  -8 -22 3908.91 990.720   6
   1   8  22 2782.00 562.125   7
  -1   8 -22 1918.32 617.078   3
   1  -8  22 2854.68 773.438   2
   1   8  22 2391.68 561.955   1
   1   8  23-788.691 528.673   7
  -1  -8 -23 1617.28 790.528   6
   1   8  23 251.064 417.714   1
  -1   8 -23-61.5815 546.983   3
   1  -8  23 437.018 641.785   2
   1   8  24-712.681 510.518   7
  -1   9  23 8472.07 971.902   1
  -1  -9  23 10091.8 1228.99   2
  -1   9  22 1721.56 634.604   1
   1  -9 -22 609.478 623.535   6
   1   9 -22 878.264 588.513   3
  -1  -9  22 2783.51 914.824   2
   1  -9 -21 6454.80 1006.82   5
  -1  -9  21 5928.53 949.010   2
   1  -9 -21 3997.18 850.038   6
  -1   9  21 4985.49 796.762   1
   1   9 -21 3865.51 860.058   3
  -1   9  20 931.619 522.048   1
  -1  -9  20 1410.07 708.342   2
   1  -9 -20 1500.61 676.612   5
   1  -9 -20 507.653 661.725   6
   1   9 -20-770.509 736.526   3
  -1  -9  19 2050.75 568.863   9
  -1   9  19 1788.56 595.468   1
  -1  -9  19 2434.66 711.362   2
   1   9 -19 876.714 548.319   3
   1  -9 -19 1018.55 653.722   6
   1  -9 -19 2601.93 753.827   5
   1  -9 -18 509.512 492.009   6
  -1  -9  18 344.447 359.130   9
  -1   9  18 68.6757 351.879   1
  -1  -9  18 727.480 508.923   2
   1  -9 -18 915.544 575.091   5
  -1  -9  17 1581.07 536.035   9
  -1   9  17 1854.69 468.429   1
   1   9 -17 1004.49 554.156   3
  -1  -9  17 1991.93 668.305   2
   1  -9 -17 2450.38 744.953   5
   1  -9 -17 1390.28 652.667   6
  -1   9  16 37.0607 375.759   1
  -1  -9  16-106.779 408.212   9
   1  -9 -16 1099.67 616.478   5
  -1  -9  16-476.163 537.293   2
   1   9 -16-111.543 517.140   3
  -1   9  15 358.575 271.073   7
   1  -9 -15 1636.64 594.784   5
  -1  -9  15 121.864 517.465   2
  -1  -9  15 1190.02 476.620   9
   1   9 -15-247.335 600.108   3
  -1   9  15 510.841 453.271   1
   1  -9 -14 1181.23 596.016   5
  -1  -9  14 646.854 452.999   9
   1   9 -14 588.181 517.051   3
  -1   9  14 442.914 438.213   1
  -1   9  14 632.510 310.765   7
  -1  -9  14 238.384 450.122   2
  -1  -9  13 10999.8 968.805   9
  -1   9  13 10362.6 684.877   7
   1  -9 -13 11346.3 1038.13   5
  -1  -9  13 10145.2 982.460   2
   1   9 -13 10283.7 971.293   3
  -1   9  13 10777.7 904.094   1
   1   9 -12 422.952 470.126   3
  -1  -9  12 383.694 465.236   9
  -1   9  12 491.399 295.232   7
  -1   9  12 748.647 376.107   1
   1  -9 -12 1048.39 562.182   5
  -1  -9  12-342.398 438.608   2
  -1  -9  11 18375.2 1183.19   2
  -1   9  11 20227.0 1149.38   1
  -1   9  11 18606.5 883.273   7
  -1  -9  11 20088.2 1245.18   9
   1  -9 -11 19888.2 1277.27   5
   1   9 -11 19488.7 1247.11   3
   1   9 -10 1116.72 529.895   3
  -1   9  10 1016.37 336.167   7
  -1   9  10 1008.19 463.584   1
  -1  -9  10 1068.12 503.988   9
   1  -9 -10 1723.82 586.468   5
  -1  -9  10 1131.77 414.594   2
  -1  -9   9 11430.9 871.052   2
  -1  -9   9 12642.5 1019.10   9
   1   9  -9 12517.9 986.436   3
  -1   9   9 11114.3 686.386   7
  -1   9   9 11800.8 873.624   1
   1  -9  -9 11855.5 998.963   5
  -1  -9   9 11159.1 971.643   5
  -1   9   8 2524.91 488.890   1
  -1  -9   8 2088.71 531.113   5
   1   9  -8 3206.59 603.804   3
  -1   9   8 2405.55 391.497   7
   1  -9  -8 2810.67 578.692   5
  -1  -9   8 2390.71 455.727   2
   1   9  -7 1771.69 505.363   3
   1  -9  -7 1632.04 503.161   5
  -1   9   7 1277.32 327.885   7
  -1  -9   7 1270.42 338.104   2
  -1  -9   7 980.182 472.470   5
  -1   9   7 1613.44 479.025   1
   1   9  -6 1828.70 519.522   3
  -1  -9   6 1191.64 430.867   5
   1  -9  -6 1207.75 485.459   5
   1   9  -6 1079.30 256.428   4
  -1  -9   6 1050.15 303.343   2
  -1   9   6 1643.37 485.187   1
  -1  -9   5 1451.79 508.809   5
  -1  -9   5 1787.05 315.355   2
  -1   9   5 1826.31 339.266   3
   1  -9  -5 2322.98 555.443   5
   1   9  -5 1069.32 266.148   4
  -1   9   5 2170.93 492.357   1
   1   9  -5 2014.88 488.930   3
  -1   9   4 485.142 375.401   1
   1   9  -4 872.440 413.644   3
  -1   9   4 387.979 263.633   3
  -1  -9   4 534.689 458.248   5
  -1  -9   4 569.461 219.980   2
   1  -9  -4 606.787 407.543   5
   1   9  -3 12393.8 823.684   3
   1  -9  -3 13190.7 972.036   5
  -1   9   3 12751.4 729.743   3
  -1  -9   3 12993.6 992.857   5
  -1   9   3 12945.3 887.616   1
  -1  -9   3 11779.5 599.903   2
   1   9  -2-71.5161 328.296   3
  -1   9   2 268.292 364.187   1
  -1   9   2-21.7677 240.196   3
   1  -9  -2 83.5740 392.750   5
  -1  -9   2 54.1941 408.728   5
  -1   9   1 1720.10 635.610   8
   1  -9  -1 1136.83 394.583   5
  -1  -9   1 1551.05 389.728   6
  -1   9   1 957.879 413.707   1
   1   9  -1 1085.21 336.823   3
  -1  -9   1 1833.11 524.425   5
  -1   9   1 1005.41 277.306   3
   1  -9   0-36.9072 358.424   5
   1   9   0-54.9654 287.406   3
  -1  -9   0 735.739 501.180   5
  -1   9   0 1415.11 571.565   8
  -1  -9   0 463.861 292.494   6
  -1   9   0 117.507 343.130   1
  -1   9   0 31.8587 258.880   3
  -1   9  -1 11322.0 1085.26   8
   1   9   1 10311.2 738.351   3
  -1   9  -1 9379.66 680.192   3
  -1   9  -1 9582.35 783.645   1
   1   9   1 10124.8 794.092   1
   1  -9   1 10773.7 867.334   5
  -1  -9  -1 10252.1 878.808   6
  -1  -9  -1 11304.5 967.863   5
  -1  -9  -2 3016.78 627.029   5
   1  -9   2 3395.36 416.036   2
  -1   9  -2 2956.47 460.571   3
  -1   9  -2 2518.40 461.178   1
   1  -9   2 1852.48 437.258   5
  -1   9  -2 3357.73 681.901   8
   1   9   2 2905.29 448.118   3
  -1  -9  -2 2370.02 505.685   6
   1   9   2 2508.61 475.182   1
   1   9   3 5258.38 597.238   1
  -1   9  -3 4180.06 535.959   3
  -1   9  -3 4664.42 751.554   8
   1  -9   3 4126.96 491.621   2
   1  -9   3 3424.15 561.645   5
  -1  -9  -3 4553.53 696.343   5
  -1  -9  -3 4407.84 678.289   6
  -1   9  -3 3569.35 540.654   1
   1   9   3 4360.25 529.655   3
  -1   9  -4 1158.97 407.870   3
  -1   9  -4 893.826 482.628   8
  -1   9  -4 804.033 384.077   1
   1  -9   4 1053.13 465.394   5
   1  -9   4 977.809 339.045   2
   1   9   4 821.228 386.834   1
  -1  -9  -4 122.584 460.310   5
   1   9   4 1272.78 403.252   3
  -1  -9  -4 145.124 344.993   6
  -1   9  -5 31024.8 1623.92   8
   1   9   5 29840.9 1308.59   1
   1  -9   5 27863.0 1345.88   5
  -1   9  -5 29434.6 1269.36   3
   1   9   5 28309.3 1158.37   7
   1  -9   5 28354.1 1299.08   2
  -1  -9  -5 27805.3 1657.32   6
  -1  -9  -5 29399.1 1461.85   5
  -1   9  -6 1076.96 541.174   8
   1   9   6 316.398 355.759   7
  -1   9  -6 237.425 421.193   3
   1  -9   6 287.285 321.909   2
   1  -9   6 813.628 456.276   5
  -1  -9  -6 133.208 404.518   5
   1   9   6 338.532 403.286   1
  -1  -9  -6 569.345 535.398   6
  -1  -9  -7 76743.4 2380.78   5
  -1   9  -7 75070.5 2126.58   3
   1  -9   7 73723.0 2125.00   5
  -1  -9  -7 82071.2 2911.64   6
  -1   9  -7 80029.8 2506.21   8
   1  -9   7 73282.2 2255.21   2
   1   9   7 76074.3 2043.45   1
   1   9   7 76259.9 1851.23   7
   1  -9   8 1039.02 449.584   2
   1   9   8 2309.18 477.587   7
  -1  -9  -8 1043.73 513.125   5
   1   9   8 1912.74 507.980   1
   1  -9   8 1715.02 508.342   5
  -1   9  -8 2109.29 566.745   3
  -1   9  -8 2808.35 656.936   8
  -1  -9  -8 2066.39 718.899   6
   1  -9   9 65314.5 2241.30   2
  -1   9  -9 70417.2 2287.05   8
  -1  -9  -9 59643.8 2174.45   5
   1   9   9 61709.9 1698.11   7
  -1  -9  -9 68418.2 2778.94   6
  -1   9  -9 61068.1 2026.57   3
   1   9   9 64205.8 1879.49   1
   1  -9   9 57932.0 1923.20   5
  -1  -9 -10 868.247 625.927   6
   1  -9  10 513.565 394.993   5
   1   9  10 387.902 375.489   7
  -1   9 -10-298.304 503.549   3
  -1  -9 -10 474.352 392.943   5
   1  -9  10 594.709 458.800   2
   1   9  10 648.058 397.888   1
  -1   9 -10 1206.59 491.160   8
   1  -9  11 14723.2 1169.33   2
  -1   9 -11 12903.9 1032.33   3
  -1  -9 -11 15655.4 1418.90   6
   1   9  11 14154.0 941.307   1
   1   9  11 13659.6 851.318   7
  -1   9 -11 15644.4 1064.69   8
  -1  -9 -11 13547.4 1114.50   5
   1  -9  11 12920.1 956.573   5
   1   9  12 86.4824 316.363   1
  -1   9 -12 733.235 389.918   8
   1   9  12 181.766 333.731   7
  -1  -9 -12 384.500 475.713   6
  -1  -9 -12 369.483 426.113   5
   1  -9  12 389.342 402.171   9
   1  -9  12 152.737 379.986   5
   1  -9  12 656.924 445.235   2
  -1   9 -12-942.795 717.695   3
  -1  -9 -13 1630.19 526.674   5
  -1   9 -13 1252.64 567.569   3
   1  -9  13 1912.56 506.450   9
   1   9  13 1476.32 454.921   1
  -1  -9 -13 1553.74 614.295   6
   1   9  13 2055.56 432.372   7
   1  -9  13 1884.39 558.432   2
   1   9  14 1218.49 418.685   1
   1   9  14 1297.57 410.365   7
  -1  -9 -14 2058.46 805.623   6
   1  -9  14 1579.10 444.822   9
  -1   9 -14 2244.26 710.449   3
   1  -9  14 1925.87 637.348   2
  -1  -9 -14 1255.98 541.950   5
  -1  -9 -15 115.795 651.943   6
  -1  -9 -15 583.640 462.365   5
   1   9  15 287.714 378.531   1
   1   9  15 796.894 364.469   7
   1  -9  15 647.373 353.479   9
   1  -9  15 337.071 442.821   2
  -1   9 -15 631.020 563.960   3
  -1  -9 -16 3888.68 719.297   5
   1   9  16 3327.38 548.384   7
  -1  -9 -16 4213.83 915.137   6
   1  -9  16 5083.85 829.684   2
  -1   9 -16 4368.28 859.204   3
   1   9  16 4529.40 621.232   1
   1   9  17 398.066 390.175   1
  -1  -9 -17 339.374 593.215   6
  -1   9 -17 1241.62 698.570   3
   1   9  17-19.1443 387.275   7
   1  -9  17 808.533 618.392   2
  -1  -9 -17 151.162 460.810   5
  -1   9 -18 7817.90 1046.00   3
   1  -9  18 8137.52 1060.47   2
  -1  -9 -18 8442.82 1239.08   6
   1   9  18 6860.72 751.858   1
   1   9  18 8116.64 812.489   7
  -1  -9 -19 2756.02 828.494   6
   1   9  19 2964.61 575.561   7
  -1   9 -19 3071.65 824.218   3
   1  -9  19 3343.44 774.424   2
   1   9  19 2078.46 534.961   1
  -1   9 -20 2229.51 802.046   3
  -1  -9 -20 3690.39 867.971   6
   1  -9  20 4788.41 867.826   2
   1   9  20 3657.33 636.291   7
   1   9  20 2747.09 559.522   1
   1   9  21 3600.39 666.077   1
   1   9  21 2673.47 599.251   7
  -1  -9 -21 2611.58 828.738   6
  -1   9 -21 2423.52 830.319   3
   1  -9  21 3377.47 807.046   2
   1   9  22 72.0649 340.551   7
  -1   9 -22-716.752 736.522   3
  -1  -9 -22 560.964 695.673   6
   1   9  22 622.367 385.631   1
   1  -9  22 269.353 593.658   2
   1   9  23 462.533 454.171   1
   1 -10 -21 620.705 552.690   5
  -1 -10  21 1696.01 711.516   2
   1 -10 -20 5381.98 963.801   5
   1  10 -20 5035.33 1027.88   3
   1 -10 -20 5070.05 1054.19   6
  -1 -10  20 5386.23 922.569   2
  -1  10  20 5467.36 821.908   1
  -1  10  19 922.225 489.817   1
   1 -10 -19 1764.28 762.485   5
   1 -10 -19 1558.06 758.961   6
  -1 -10  19 715.826 498.548   9
  -1 -10  19 2341.67 755.724   2
   1  10 -19 1011.08 612.780   3
  -1 -10  18 19171.7 1515.44   2
   1 -10 -18 20950.0 1822.37   6
  -1  10  18 17589.9 1231.93   1
   1  10 -18 19627.5 1547.43   3
   1 -10 -18 21148.8 1614.64   5
  -1 -10  18 20253.0 1393.29   9
   1  10 -17 25.1280 514.324   3
  -1 -10  17 563.350 448.430   9
  -1 -10  17 356.089 458.539   2
   1 -10 -17 452.931 638.540   5
   1 -10 -17 1085.77 778.995   6
  -1  10  17 516.512 395.734   1
  -1  10  16 16061.5 1147.88   1
   1 -10 -16 17767.7 1644.09   6
  -1 -10  16 15051.2 1284.07   2
   1  10 -16 16229.5 1376.90   3
  -1 -10  16 17430.5 1279.32   9
   1 -10 -16 17891.4 1418.41   5
   1  10 -15-548.831 597.117   3
  -1 -10  15 341.008 410.204   2
  -1 -10  15 432.368 412.632   9
  -1  10  15 950.519 473.990   1
   1 -10 -15 895.180 606.468   5
  -1 -10  14 4408.30 709.701   2
   1  10 -14 6075.30 917.301   3
   1 -10 -14 6311.49 957.354   5
  -1 -10  14 5236.33 790.221   9
  -1  10  14 4905.52 708.016   1
   1  10 -13-353.185 515.404   3
  -1  10  13 484.868 354.078   7
  -1  10  13 433.635 449.894   1
  -1 -10  13-210.446 456.239   2
  -1 -10  13 300.328 399.507   9
   1 -10 -13 457.880 495.384   5
  -1 -10  12 777.443 383.045   2
  -1 -10  12 1492.03 526.823   9
  -1  10  12 708.657 333.577   7
   1 -10 -12 1866.70 680.811   5
  -1  10  12 1147.61 496.545   1
   1  10 -12 1278.31 569.601   3
  -1  10  11 1031.23 359.748   7
  -1  10  11 1830.11 545.813   1
   1 -10 -11 1164.12 532.749   5
  -1 -10  11 1047.47 431.058   2
   1  10 -11 1613.41 576.507   3
  -1 -10  11 1505.61 589.478   9
  -1  10  10-16.7459 404.437   1
  -1  10  10 562.632 301.988   7
   1  10 -10 886.570 559.767   3
  -1 -10  10 1065.21 496.416   9
  -1 -10  10 564.417 349.019   2
   1 -10 -10 518.057 458.236   5
  -1 -10   9 6313.79 674.568   2
  -1 -10   9 7043.55 839.326   9
   1  10  -9 6926.29 822.635   3
   1 -10  -9 6981.47 855.858   5
  -1  10   9 6223.71 736.719   1
  -1 -10   9 5983.37 811.949   5
  -1  10   9 7301.33 642.049   7
   1 -10  -8 572.955 524.919   5
   1  10  -8 798.642 529.672   3
  -1  10   8 165.231 417.591   1
  -1  10   8 127.281 275.266   7
  -1 -10   8 365.111 466.806   5
  -1 -10   8 394.566 311.825   2
   1 -10  -7 5938.77 786.531   5
  -1  10   7 6392.44 705.075   1
  -1 -10   7 5750.06 566.547   2
   1  10  -7 7148.56 804.822   3
  -1  10   7 6079.90 598.072   7
  -1 -10   7 5437.05 765.398   5
  -1 -10   6 4697.51 738.924   5
   1 -10  -6 4566.30 712.359   5
   1  10  -6 6649.94 768.321   3
  -1  10   6 4410.51 507.095   7
  -1  10   6 5506.13 692.628   1
   1  10  -5 5824.16 709.359   3
   1 -10  -5 5694.36 750.718   5
  -1  10   5 5967.96 709.989   1
  -1  10   5 5989.80 577.732   3
  -1 -10   5 5911.96 792.722   5
   1  10  -4 8875.63 785.218   3
  -1 -10   4 9475.33 950.378   5
  -1  10   4 9608.10 830.706   1
  -1  10   4 8481.76 652.046   3
   1 -10  -4 9452.65 887.082   5
   1  10  -3 400.867 341.359   3
   1 -10  -3 326.555 429.575   5
  -1  10   3 852.946 320.085   3
  -1  10   3 950.585 396.516   1
  -1 -10   3 656.614 458.442   5
  -1  10   2-36.6098 258.956   3
   1 -10  -2-143.399 482.051   5
   1  10  -2 392.173 343.736   3
  -1  10   2 106.286 359.188   1
  -1 -10   2-2.87763 408.740   5
   1 -10  -1 1040.43 407.325   5
  -1 -10   1 1490.41 536.903   5
  -1  10   1 700.415 337.013   1
   1  10  -1 999.915 387.516   3
  -1  10   1 1387.80 374.219   3
   1 -10   0 7746.12 774.336   5
  -1 -10   0 9208.15 968.280   5
  -1  10   0 7830.99 648.545   3
   1  10   0 7561.07 793.048   1
   1  10   0 7877.42 707.553   3
  -1  10   0 7904.33 764.358   1
   1  10   1 303.424 351.948   3
  -1 -10  -1 563.406 375.665   6
  -1  10  -1 335.883 334.517   1
   1 -10   1-434.930 484.696   5
  -1  10  -1 175.885 307.608   3
   1  10   1 673.292 431.332   1
  -1 -10  -1 698.158 497.329   5
   1  10   2 36994.2 1550.84   1
   1 -10   2 37059.9 1643.60   5
   1  10   2 36709.4 1382.03   3
  -1 -10  -2 35502.5 1717.06   6
  -1  10  -2 36072.0 1368.40   3
  -1  10  -2 35335.6 1536.41   1
  -1 -10  -2 38730.7 1778.51   5
   1  10   3 413.955 356.369   3
   1 -10   3 1737.12 583.709   5
  -1  10  -3 689.059 449.913   1
  -1 -10  -3 176.654 385.204   6
   1  10   3 228.504 337.769   1
  -1 -10  -3 1040.03 586.432   5
  -1  10  -3 695.389 403.898   3
   1  10   4 31480.1 1278.21   3
   1 -10   4 30363.8 1493.74   5
  -1 -10  -4 31463.7 1631.77   5
   1  10   4 29922.4 1414.18   1
  -1  10  -4 30891.0 1357.89   3
  -1 -10  -4 27932.0 1663.04   6
  -1  10  -4 30520.1 1448.89   1
  -1 -10  -5 3478.55 666.687   5
   1  10   5 2899.04 556.441   1
  -1 -10  -5 2337.32 586.834   6
  -1  10  -5 2828.22 594.057   1
   1  10   5 2464.01 482.015   7
   1 -10   5 3448.03 669.582   5
  -1  10  -5 2932.96 544.434   3
   1  10   6 3626.59 520.759   7
  -1  10  -6 4048.50 620.360   3
   1  10   6 3681.19 616.527   1
   1 -10   6 3567.90 628.306   5
  -1  10  -6 3706.69 636.391   1
  -1 -10  -6 3368.36 716.485   6
   1 -10   6 3746.57 558.702   2
  -1 -10  -6 3256.34 607.805   5
  -1  10  -7 720.794 457.950   3
   1  10   7 316.004 405.550   1
   1  10   7 8.65496 361.256   7
   1 -10   7-34.7198 362.006   5
  -1 -10  -7-5.89618 424.300   6
  -1 -10  -7-682.949 604.120   5
   1 -10   7 113.018 296.541   2
  -1  10  -8 5243.81 726.823   3
  -1 -10  -8 4128.57 695.757   5
   1  10   8 5332.92 614.865   7
  -1 -10  -8 6043.18 931.838   6
   1 -10   8 4530.79 672.999   5
   1  10   8 5385.45 694.755   1
   1 -10   8 4709.21 643.186   2
   1  10   9 2734.65 530.937   1
  -1  10  -9 2373.20 566.379   3
   1  10   9 2647.42 497.897   7
   1 -10   9 2276.84 535.094   5
  -1 -10  -9 1880.49 584.219   5
  -1 -10  -9 2905.13 794.317   6
   1 -10   9 2612.93 533.905   2
   1  10  10 10283.2 890.213   1
  -1  10 -10 9081.65 894.919   3
   1 -10  10 8132.59 870.610   2
   1  10  10 9484.48 799.312   7
  -1 -10 -10 10468.5 1275.59   6
  -1 -10 -10 9149.74 979.963   5
   1 -10  10 8187.69 841.693   5
   1  10  11 2327.11 534.182   1
   1  10  11 3186.38 541.930   7
  -1 -10 -11 3748.61 844.738   6
   1 -10  11 2367.26 565.744   5
   1 -10  11 2578.75 589.403   2
  -1 -10 -11 3632.07 696.270   5
  -1  10 -11 2870.47 668.501   3
   1  10  12 17869.8 1054.41   7
   1 -10  12 16337.8 1156.23   5
   1 -10  12 18342.8 1329.27   2
  -1 -10 -12 21121.3 1720.55   6
   1 -10  12 17713.7 1167.36   9
   1  10  12 17368.3 1109.04   1
  -1 -10 -12 17270.8 1337.74   5
  -1  10 -12 17307.2 1282.21   3
   1  10  13 487.454 408.306   7
   1 -10  13 550.921 538.848   2
   1 -10  13 864.424 492.903   9
   1  10  13 1293.07 490.180   1
  -1 -10 -13 1010.97 666.800   6
  -1  10 -13-344.038 518.760   3
  -1 -10 -13 520.384 451.558   5
   1  10  14 19114.0 1077.56   7
   1 -10  14 20428.0 1451.00   2
  -1  10 -14 17980.3 1367.12   3
  -1 -10 -14 21881.5 1803.62   6
   1  10  14 18267.7 1156.00   1
  -1 -10 -14 20146.7 1500.39   5
   1 -10  14 18732.7 1184.61   9
   1  10  15 685.854 460.688   1
  -1 -10 -15 423.134 683.300   6
   1 -10  15 1206.41 501.556   9
   1  10  15 814.375 447.206   7
   1 -10  15 968.921 614.981   2
  -1 -10 -15 1060.82 587.554   5
  -1  10 -15-1055.73 704.469   3
   1 -10  16 12506.3 1198.41   2
  -1  10 -16 9011.17 1037.42   3
  -1 -10 -16 10760.5 1139.85   5
   1  10  16 11197.1 904.298   7
  -1 -10 -16 12918.9 1469.17   6
   1  10  16 11041.3 971.045   1
   1  10  17 1049.82 464.588   7
  -1 -10 -17 524.649 456.934   5
  -1 -10 -17 1349.90 708.792   6
   1  10  17 903.292 377.455   1
  -1  10 -17 60.9772 575.275   3
   1 -10  18 242.658 482.503   2
   1  10  18-257.313 373.258   7
  -1 -10 -18 271.867 582.950   6
   1  10  18 254.796 407.093   1
  -1  10 -19-860.948 748.342   3
   1  10  19 1101.14 526.141   7
  -1 -10 -19 76.3344 570.304   6
   1  10  19-244.884 417.953   1
   1 -10  19 5.81654 528.683   2
  -1 -10 -20 1155.84 780.297   6
   1  10  20 1907.09 583.021   7
   1  10  20 854.796 444.112   1
  -1  10 -20-333.247 687.470   3
   1 -10  20 1344.55 739.436   2
   1  10  21 980.788 526.201   1
   1  10  21 615.921 406.001   7
   1 -10  21 1478.57 712.591   2
  -1 -11  20 3120.09 825.391   2
   1 -11 -20 3749.21 864.094   5
   1 -11 -19 2733.23 787.347   5
  -1 -11  19 2037.18 656.955   2
  -1 -11  18 710.128 475.896   9
   1 -11 -18 832.427 721.769   5
  -1 -11  18 1114.50 532.418   2
   1  11 -18 571.411 597.588   3
   1 -11 -18 323.955 617.540   6
  -1  11  18 354.925 526.376   1
   1  11 -17 2666.47 738.798   3
  -1 -11  17 2240.46 618.574   2
   1 -11 -17 2023.00 720.686   5
   1 -11 -17 2400.95 727.981   6
  -1  11  17 2437.52 663.802   1
  -1 -11  17 1832.47 592.187   9
   1  11 -16 903.152 722.989   3
  -1 -11  16 39.1004 421.380   2
  -1 -11  16-39.3466 429.280   9
   1 -11 -16-39.4548 581.199   6
  -1  11  16 267.861 491.148   1
   1 -11 -16 226.949 487.424   5
   1 -11 -15 3628.92 920.118   6
   1 -11 -15 3250.89 787.015   5
   1  11 -15 3514.93 847.426   3
  -1  11  15 3776.79 743.203   1
  -1 -11  15 3325.22 727.022   9
  -1 -11  15 2387.77 563.347   2
   1  11 -14 2964.92 824.798   3
   1 -11 -14 1847.70 748.735   5
  -1 -11  14 1710.05 580.473   2
  -1  11  14 1689.04 594.996   1
  -1 -11  14 1265.51 567.005   9
   1 -11 -14 1297.82 697.982   6
   1  11 -13 7341.92 1013.93   3
   1 -11 -13 6101.39 908.176   5
  -1  11  13 5897.82 827.046   1
  -1 -11  13 5176.78 777.080   9
  -1 -11  13 5783.46 797.876   2
   1  11 -12 2199.25 771.416   3
  -1 -11  12 1409.55 562.828   9
  -1 -11  12 1429.08 479.906   2
   1 -11 -12 1999.97 755.787   5
  -1  11  12 1452.55 406.331   7
  -1  11  12 1256.91 570.855   1
  -1  11  11 7425.51 705.599   7
   1  11 -11 7249.12 935.853   3
  -1  11  11 6127.70 833.951   1
  -1 -11  11 7931.61 948.930   9
   1 -11 -11 6593.54 921.299   5
  -1  11  10 2530.13 483.309   7
  -1 -11  10 3061.32 697.818   9
   1 -11 -10 2060.67 668.238   5
   1  11 -10 3045.72 691.300   3
  -1  11  10 2317.39 595.087   1
  -1  11   9 2422.08 451.101   7
  -1 -11   9 3790.09 779.591   9
   1 -11  -9 3340.95 757.650   5
  -1  11   9 3225.09 639.590   1
   1  11  -9 4288.06 789.584   3
  -1 -11   9 2639.30 618.623   5
   1 -11  -8 4742.79 817.398   5
   1  11  -8 4864.39 777.393   3
  -1  11   8 3735.74 663.917   1
  -1  11   8 3528.04 518.131   7
  -1 -11   8 4586.12 789.224   9
  -1 -11   8 3050.52 666.129   5
   1 -11  -7-266.662 508.739   5
  -1  11   7 28.7577 343.660   7
   1  11  -7 1263.13 577.676   3
  -1  11   7 103.272 403.486   1
  -1 -11   7-250.244 427.787   5
  -1  11   6 3880.96 550.820   7
   1  11  -6 3991.07 673.863   3
  -1 -11   6 4208.30 750.593   5
  -1  11   6 3978.18 654.791   1
   1 -11  -6 4422.85 759.998   5
   1  11  -5 2698.93 610.525   3
  -1  11   5 2713.08 541.384   1
  -1 -11   5 2827.87 677.434   5
   1 -11  -5 2556.35 673.098   5
   1 -11  -4-438.096 517.473   5
   1  11  -4 257.314 420.287   3
  -1  11   4-78.9120 372.559   1
  -1  11   4 411.454 342.761   3
  -1 -11   4 498.729 511.083   5
   1 -11  -3 3938.68 676.494   5
   1  11  -3 4542.14 639.997   3
  -1 -11   3 4302.10 737.172   5
  -1  11   3 4186.02 673.291   1
  -1  11   3 4366.24 557.193   3
   1  11  -2 735.367 383.636   3
   1 -11  -2 48.6877 484.458   5
  -1  11   2 695.840 443.716   1
  -1  11   2 971.606 369.914   3
  -1 -11   2 1138.60 593.632   5
   1  11  -2 919.141 528.986   1
   1  11  -1 1320.99 452.587   3
  -1  11   1 1373.82 502.893   1
  -1 -11   1 1691.46 595.667   5
  -1  11   1 1295.99 391.194   3
   1  11  -1 1159.66 511.892   1
   1 -11  -1 696.123 459.187   5
   1 -11   0-850.646 578.451   5
  -1  11   0 423.877 324.195   3
   1  11   0 153.621 329.717   3
  -1 -11   0 1025.90 574.778   5
   1  11   0 232.894 390.811   1
  -1  11   0-159.969 426.395   1
  -1  11  -1 456.592 357.354   3
  -1 -11  -1 229.076 437.838   5
   1  11   1 693.732 384.107   1
   1  11   1 453.000 382.176   3
   1 -11   1 740.171 527.808   5
  -1  11  -1 468.998 374.116   1
  -1  11  -2 1866.70 415.989   3
   1  11   2 1694.35 461.517   3
   1 -11   2 2251.11 563.741   5
   1  11   2 2215.02 527.539   1
  -1 -11  -2 2515.61 677.025   5
  -1  11  -2 1929.43 558.717   1
  -1  11  -3 7859.91 850.963   1
  -1  11  -3 7557.73 746.157   3
   1  11   3 7662.42 735.326   3
   1 -11   3 7614.82 892.387   5
   1  11   3 7272.93 789.128   1
  -1 -11  -3 8129.64 982.249   5
  -1  11  -4 10931.8 891.105   3
  -1 -11  -4 11807.8 1124.23   6
   1  11   4 11932.4 989.689   1
   1 -11   4 11785.7 1072.74   5
  -1  11  -4 10711.8 999.194   1
  -1 -11  -4 13223.0 1261.18   5
   1  11   5 13989.4 956.529   7
  -1 -11  -5 11338.6 1158.74   6
   1  11   5 13139.3 1044.72   1
  -1  11  -5 14745.2 1107.97   1
  -1  11  -5 13886.2 1019.72   3
  -1 -11  -5 12661.3 1181.76   5
   1 -11   5 12539.2 1095.31   5
   1  11   6 9859.46 840.646   7
  -1  11  -6 10818.0 930.542   3
  -1 -11  -6 9650.47 1112.97   6
   1  11   6 9847.80 938.571   1
  -1  11  -6 10717.3 1008.28   1
  -1 -11  -6 10865.2 1117.05   5
   1 -11   6 10922.3 1009.49   5
   1  11   7 7758.17 744.108   7
  -1  11  -7 8649.56 872.694   3
   1 -11   7 8394.43 912.185   5
  -1 -11  -7 9293.97 1144.54   6
  -1  11  -7 9282.08 959.690   1
   1  11   7 8970.30 887.870   1
  -1 -11  -7 8516.09 1004.82   5
  -1  11  -8 3464.57 719.428   1
   1 -11   8 2373.47 640.324   5
   1  11   8 2650.34 614.862   1
  -1 -11  -8 2706.90 727.084   5
  -1 -11  -8 3503.21 838.138   6
   1  11   8 3237.42 575.098   7
  -1  11  -8 3391.41 689.696   3
  -1  11  -9 12595.2 1091.82   3
  -1 -11  -9 13305.8 1413.34   6
  -1 -11  -9 9772.80 1072.08   5
   1  11   9 11635.7 903.706   7
   1  11   9 12026.9 1007.86   1
   1 -11   9 9382.23 919.757   5
  -1  11 -10 947.017 532.861   3
   1  11  10 665.271 410.528   1
   1  11  10 934.843 473.107   7
  -1 -11 -10-152.149 623.879   5
  -1 -11 -10 775.844 612.037   6
   1 -11  10 519.939 414.552   5
   1  11  11 4123.28 589.310   7
   1  11  11 4495.41 697.318   1
  -1 -11 -11 3986.35 764.993   5
  -1 -11 -11 4902.93 978.367   6
  -1  11 -11 4811.34 762.272   3
   1 -11  11 4307.94 662.789   2
   1 -11  11 4245.74 728.413   5
  -1  11 -12 3876.59 791.917   3
   1 -11  12 3386.62 629.456   9
   1  11  12 3531.07 566.470   7
  -1 -11 -12 3984.20 897.375   6
  -1 -11 -12 2996.56 732.812   5
   1 -11  12 3227.58 628.318   2
   1  11  12 3559.53 678.628   1
   1 -11  12 2655.02 589.236   5
   1 -11  13 934.556 489.524   9
   1  11  13 676.037 460.107   7
   1 -11  13 303.114 444.068   2
  -1 -11 -13-367.129 623.490   5
  -1  11 -13 146.711 566.012   3
  -1 -11 -13 526.618 643.055   6
   1  11  13 321.494 458.602   1
  -1  11 -14 1119.41 671.293   3
   1 -11  14 1205.81 497.853   9
   1  11  14 1293.36 454.644   1
   1  11  14 1648.61 509.539   7
  -1 -11 -14 1101.49 585.916   5
  -1 -11 -14 2428.38 866.521   6
   1 -11  14 1672.02 560.635   2
  -1 -11 -15 667.391 659.961   6
   1  11  15 781.025 505.569   1
  -1 -11 -15-792.380 724.029   5
   1  11  15 413.100 373.981   7
  -1  11 -15-767.549 657.970   3
   1 -11  15-250.589 525.711   2
   1  11  16 269.887 402.025   7
   1  11  16 624.898 558.317   1
  -1 -11 -16-530.736 712.756   5
  -1 -11 -16 39.0655 662.108   6
   1 -11  16-184.057 540.544   2
  -1  11 -16 430.628 478.519   3
  -1  11 -17 208.405 629.884   3
  -1 -11 -17-153.638 708.353   6
   1  11  17-53.7881 453.344   7
   1 -11  17-390.555 551.619   2
   1  11  17 558.808 471.484   1
   1  11  18 646.665 422.906   1
  -1 -11 -18 584.222 691.635   6
   1  11  18-188.984 414.195   7
   1 -11  18 322.254 489.049   2
   1 -11  19-193.525 548.048   2
   1  11  19 1520.22 566.220   7
  -1 -12  18 6171.04 933.189   9
   1 -12 -17-15.8911 618.798   5
  -1 -12  17 428.950 481.615   9
  -1 -12  16 5160.23 846.536   9
   1 -12 -16 5489.04 1012.08   5
  -1 -12  15 1707.81 658.127   9
   1  12 -15 2713.64 775.952   3
   1 -12 -15 1379.53 676.145   5
   1 -12 -15 2520.37 803.165   6
  -1  12  14 3925.43 782.535   1
   1 -12 -14 2740.38 824.524   5
   1 -12 -14 3604.00 888.100   6
  -1 -12  14 3890.77 758.558   9
   1  12 -14 5037.19 864.952   3
  -1  12  13 2334.02 631.176   1
   1  12 -13 2691.54 698.717   3
   1 -12 -13 2170.51 741.658   5
   1 -12 -13 2285.03 816.104   6
  -1 -12  13 1816.06 604.511   9
  -1 -12  12 3414.00 659.462   9
   1 -12 -12 3734.50 919.563   6
  -1  12  12 3703.32 687.397   1
   1 -12 -12 3345.46 789.876   5
   1  12 -12 5397.31 897.841   3
   1 -12 -11 1376.37 802.161   6
   1  12 -11 2132.73 769.804   3
   1 -12 -11 693.256 578.369   5
  -1  12  11 455.691 453.094   1
  -1 -12  11 1138.47 526.101   9
   1 -12 -10 2693.98 773.431   5
  -1  12  10 2413.80 660.071   1
  -1  12  10 2387.38 473.493   7
  -1 -12  10 2577.50 687.666   9
   1  12  -9 1504.07 610.211   3
  -1  12   9 114.891 337.084   7
  -1  12   9-259.225 528.977   1
   1 -12  -9-195.998 580.324   5
  -1 -12   9 700.106 490.196   9
  -1 -12   8 1396.52 550.899   9
  -1 -12   8 886.449 572.713   5
  -1  12   8-42.8377 494.378   1
  -1  12   8 877.063 411.180   7
   1 -12  -8 78.6013 440.653   5
   1  12  -8 583.050 572.924   3
  -1 -12   7 1538.63 600.025   5
  -1  12   7 2402.70 480.031   7
   1 -12  -7 2018.31 687.015   5
   1  12  -7 1704.01 555.419   3
  -1  12   7 2509.93 590.094   1
   1 -12  -6-738.403 622.230   5
  -1  12   6-141.377 404.083   1
  -1  12   6-38.4680 363.263   7
   1  12  -6 380.434 425.862   3
  -1 -12   6 315.397 510.882   5
   1 -12  -5 709.360 496.367   5
  -1  12   5 672.485 490.135   1
   1  12  -5 632.623 490.569   3
  -1 -12   5-34.7782 575.921   5
   1  12  -4 1921.94 582.597   3
  -1  12   4 1253.59 392.006   3
  -1  12   4 943.866 495.327   1
   1 -12  -4 895.049 488.319   5
  -1 -12   4 856.979 505.642   5
   1  12  -4 1165.39 614.870   1
   1  12  -3 6983.57 848.802   3
  -1 -12   3 5774.89 899.348   5
   1 -12  -3 6082.67 864.738   5
  -1  12   3 5937.95 805.851   1
  -1  12   3 5658.48 648.020   3
   1  12  -3 6628.81 887.711   1
  -1 -12   2 4077.52 767.232   5
  -1  12   2 4340.33 583.546   3
   1  12  -2 4722.63 850.126   1
   1 -12  -2 3825.60 722.523   5
  -1  12   2 4513.79 701.518   1
   1  12  -2 4278.49 675.331   3
  -1  12   1 10591.6 860.952   3
   1  12  -1 12052.3 958.118   3
  -1  12   1 12830.9 1090.99   1
   1 -12  -1 12488.9 1159.65   5
   1  12  -1 10468.1 1022.30   1
  -1 -12   1 13026.9 1258.21   5
  -1  12   0 6777.38 716.869   3
  -1 -12   0 6604.46 944.345   5
   1  12   0 6772.52 763.623   3
  -1  12   0 6923.53 866.137   1
   1  12   0 6781.56 861.884   1
   1 -12   0 7661.07 1005.99   5
   1  12   1 1819.73 509.596   3
  -1 -12  -1 1480.93 606.105   5
   1  12   1 2057.76 668.220   1
  -1  12  -1 1253.22 428.773   3
   1 -12   1 2460.74 719.836   5
  -1  12  -1 1252.36 530.145   1
   1  12   2 8355.26 817.537   3
  -1  12  -2 7876.03 783.067   3
   1 -12   2 9660.64 1075.17   5
  -1  12  -2 10487.2 1003.32   1
   1  12   2 8799.52 957.813   1
  -1 -12  -2 9400.43 1119.84   5
  -1  12  -3 2097.92 496.922   3
  -1 -12  -3 3332.25 780.065   5
   1  12   3 2974.82 591.993   3
   1 -12   3 2399.88 637.399   5
  -1  12  -3 2645.24 651.560   1
   1  12   3 2214.36 573.675   1
   1  12   4 9464.84 944.012   1
   1  12   4 8666.54 819.701   7
  -1 -12  -4 11650.8 1238.35   5
  -1  12  -4 9358.50 852.404   3
  -1  12  -4 9804.41 990.324   1
   1 -12   4 8762.16 1042.75   5
  -1  12  -5 3086.23 743.480   1
   1 -12   5 3229.22 735.210   5
  -1  12  -5 3027.82 647.954   3
   1  12   5 2180.38 534.731   7
   1  12   5 3137.19 628.118   1
  -1 -12  -5 3982.14 854.608   5
  -1  12  -6 4409.79 731.501   3
   1  12   6 3359.33 663.993   1
  -1 -12  -6 4175.15 857.719   5
   1 -12   6 2936.52 676.002   5
  -1  12  -6 2616.46 667.030   1
   1  12   6 2874.23 561.868   7
   1  12   7 1365.41 487.830   7
  -1  12  -7 1671.28 569.529   1
  -1  12  -7 2213.44 592.976   3
  -1 -12  -7 2383.63 777.106   5
  -1 -12  -7 1624.93 663.315   6
   1 -12   7 1208.14 564.372   5
   1  12   7 1268.05 534.041   1
   1 -12   8 2563.17 619.225   5
   1  12   8 2750.51 603.917   1
  -1  12  -8 4168.61 753.489   1
   1  12   8 3329.58 655.073   7
  -1 -12  -8 2333.25 704.551   6
  -1  12  -8 4728.10 797.646   3
  -1 -12  -8 3188.03 797.645   5
  -1  12  -9 1012.86 579.708   3
  -1  12  -9 1204.12 605.179   1
   1  12   9 337.013 449.266   1
  -1 -12  -9 387.310 598.485   6
  -1 -12  -9 331.332 578.751   5
   1 -12   9 374.352 494.336   5
   1  12   9 759.314 453.440   7
   1  12  10 2800.51 634.105   7
  -1  12 -10 3286.22 724.428   3
  -1  12 -10 3553.41 757.325   1
   1 -12  10 2073.82 632.749   5
  -1 -12 -10 3590.17 909.652   5
  -1 -12 -10 2376.46 758.776   6
   1  12  10 2225.21 534.652   1
  -1  12 -11 573.693 547.765   3
  -1 -12 -11 334.713 636.087   5
   1  12  11 335.765 354.041   1
   1 -12  11 679.268 546.941   9
   1 -12  11 191.144 513.739   5
   1  12  11 243.591 448.011   7
  -1  12 -11 800.148 561.937   1
  -1 -12 -11-156.222 647.360   6
  -1 -12 -12 1043.70 603.962   6
   1 -12  12 980.990 524.363   5
   1  12  12 1489.64 481.640   7
   1  12  12 1249.02 506.342   1
   1 -12  12 1639.99 532.828   9
  -1 -12 -12 1478.10 678.032   5
  -1  12 -12 1696.95 656.490   3
   1 -12  13 673.428 527.895   9
  -1  12 -13 525.411 584.650   3
   1  12  13 452.375 480.506   1
  -1 -12 -13-979.351 746.114   5
  -1 -12 -13 430.818 666.129   6
   1  12  13 689.350 489.243   7
  -1  12 -14 3599.40 812.297   3
  -1 -12 -14 3623.36 927.911   6
  -1 -12 -14 1967.92 615.008   5
   1  12  14 3102.74 616.858   7
   1 -12  14 3403.07 670.339   9
   1  12  14 3075.57 705.193   1
  -1  12 -15 2454.19 660.575   3
   1  12  15 3051.05 722.113   1
  -1 -12 -15 1158.55 636.584   5
   1  12  15 3016.42 611.467   7
  -1 -12 -15 3612.32 1063.16   6
  -1 -12 -16-142.662 770.779   5
   1  12  16 1589.04 575.668   7
   1  12  17 2565.65 568.291   7
   1 -13 -13 2665.85 933.823   6
   1 -13 -12-10.7197 548.073   5
  -1 -13  12 1678.10 688.989   9
   1 -13 -12 1213.08 690.955   6
   1 -13 -11 1390.04 747.563   5
   1 -13 -11 1674.41 820.470   6
   1  13 -11 1831.10 755.630   3
  -1 -13  11 1145.93 598.071   9
   1  13 -10 5898.54 895.444   3
  -1  13  10 3126.48 672.584   1
   1 -13 -10 4260.77 833.374   5
  -1 -13  10 3915.30 789.001   9
   1 -13 -10 5309.02 1072.01   6
  -1 -13   9 607.521 555.057   9
   1  13  -9-240.623 551.729   3
  -1  13   9 36.3674 558.874   1
   1 -13  -9-608.650 748.103   5
   1 -13  -9 429.492 605.063   6
   1  13  -8 10165.6 1062.33   3
  -1 -13   8 8666.42 1074.34   5
  -1  13   8 9203.48 1068.65   1
   1 -13  -8 10271.6 1359.83   6
  -1 -13   8 8932.79 1086.51   9
   1 -13  -8 8216.21 1105.13   5
  -1 -13   7 916.092 704.834   9
  -1  13   7-75.5246 406.478   7
   1 -13  -7 531.076 562.243   5
  -1 -13   7 439.939 599.388   5
   1  13  -7 547.292 530.115   3
  -1  13   7 118.762 372.932   1
  -1  13   6 6482.69 734.920   7
   1 -13  -6 6861.33 958.084   5
  -1 -13   6 5966.30 971.376   5
   1  13  -6 7836.27 928.280   3
  -1  13   6 7598.77 967.327   1
   1  13  -6 8010.50 997.221   1
   1  13  -5 795.956 542.803   3
  -1  13   5-233.387 378.687   7
   1  13  -5 647.315 532.676   1
   1 -13  -5 15.6953 468.659   5
  -1  13   5 226.297 514.614   1
  -1 -13   5 567.731 529.248   5
   1 -13  -4 1751.70 611.680   5
   1  13  -4 2281.37 662.683   3
  -1 -13   4 1947.07 733.288   5
   1  13  -4 1980.62 707.890   1
  -1  13   4 1786.04 524.009   1
   1  13  -3 525.521 516.313   1
   1 -13  -3 546.469 622.425   5
   1  13  -3 644.259 535.290   3
  -1  13   3 83.1750 530.927   1
  -1  13   3 524.101 360.920   3
  -1 -13   3-42.7452 559.311   5
  -1  13   2 562.384 416.024   3
  -1  13   2-369.095 469.510   1
  -1 -13   2-27.9549 513.243   5
   1 -13  -2 569.583 596.585   5
   1  13  -2 471.664 569.683   1
   1  13  -2 1237.47 557.384   3
   1  13  -1 696.251 526.113   1
  -1  13   1 1128.56 594.674   1
  -1 -13   1 630.949 606.923   5
   1  13  -1 1322.97 550.565   3
   1 -13  -1 1730.11 752.266   5
  -1  13   1 834.518 404.825   3
  -1  13   0 1133.88 507.161   1
  -1 -13   0 962.366 631.721   5
   1  13   0 1054.34 602.092   1
   1 -13   0 2059.11 665.184   5
   1  13   0 1263.04 518.297   3
  -1  13   0 1122.37 489.456   3
  -1  13  -1 2370.67 521.200   3
   1  13   1 2324.40 588.769   3
  -1  13  -1 2445.44 685.004   1
   1  13   1 3263.44 672.721   1
   1 -13   1 2664.70 726.823   5
  -1 -13  -1 3483.17 806.553   5
  -1  13  -2 740.756 482.636   3
  -1 -13  -2 838.165 557.425   5
   1  13   2 863.055 490.915   3
   1 -13   2 1016.03 638.780   5
   1  13   2 320.130 519.626   1
  -1  13  -2 492.439 496.056   1
  -1 -13  -3 4263.15 819.044   5
  -1  13  -3 3554.42 656.358   3
   1 -13   3 4767.45 901.194   5
   1  13   3 2895.89 642.594   7
   1  13   3 4678.27 821.871   1
  -1  13  -3 4544.82 787.831   1
   1 -13   4 1497.94 595.951   5
  -1  13  -4 988.590 537.811   3
   1  13   4 316.031 435.788   7
   1  13   4 983.402 497.512   1
  -1  13  -4 1147.69 607.988   1
  -1 -13  -4 1094.61 597.849   5
  -1 -13  -5 957.043 631.851   5
   1 -13   5 1601.93 691.975   5
   1  13   5 652.514 528.706   1
   1  13   5 659.746 461.190   7
  -1  13  -5 835.495 570.043   1
  -1  13  -5 1375.39 570.565   3
  -1 -13  -6 1199.33 699.752   5
   1 -13   6 792.296 580.293   5
   1  13   6 630.554 519.062   1
  -1  13  -6 1363.59 566.948   1
  -1  13  -6 209.097 462.130   3
   1  13   6 600.899 512.116   7
   1  13   7-337.836 517.731   1
   1 -13   7-244.915 410.717   5
  -1  13  -7 123.744 435.742   3
  -1  13  -7 322.796 431.551   1
  -1 -13  -7 1309.48 775.703   5
   1  13   7 921.223 458.999   7
  -1  13  -8 971.827 520.972   1
   1  13   8 1112.55 568.252   7
  -1 -13  -8 1019.84 717.008   5
   1  13   8 600.000 551.768   1
   1 -13   8 529.646 476.324   5
  -1  13  -8 1854.06 682.787   3
  -1 -13  -9 820.501 580.541   5
   1  13   9 811.147 470.622   7
  -1  13  -9 1622.16 642.722   3
   1 -13   9 674.077 508.085   5
   1  13   9 407.925 513.226   1
  -1  13  -9 952.430 528.893   1
  -1 -13 -10 3032.66 867.064   6
  -1  13 -10 3189.30 710.067   1
  -1 -13 -10 3230.88 920.522   5
  -1  13 -10 4396.54 894.283   3
   1 -13  10 1817.90 644.489   5
   1  13  10 2533.18 638.092   7
  -1 -13 -11 3428.45 955.041   6
  -1  13 -11 4359.53 850.450   3
   1 -13  11 2901.22 701.605   5
   1  13  11 3190.67 640.749   7
   1 -13  11 3668.68 767.835   9
  -1 -13 -11 3029.87 831.225   5
  -1  13 -11 3789.77 787.229   1
   1 -13  12 2041.61 566.074   9
   1  13  12 3433.47 703.148   7
  -1 -13 -12 1776.69 837.889   6
  -1 -13 -13 4346.21 1014.34   5
   1  13  13 4193.75 665.406   7
  -1 -13 -13 6027.80 1170.22   6
   1 -13  13 4062.77 763.443   9
  -1 -13 -14 1064.40 639.310   5
  -1  14   5 2231.21 505.224   7
   1  14  -5 2060.27 674.937   3
  -1  14   4-556.938 547.412   7
   1  14  -4 71.4603 555.079   3
   1  14  -3 8862.19 1005.56   3
  -1  14   2 101.834 458.679   1
   1  14  -2-137.986 382.250   3
  -1  14   1 8858.31 1087.08   1
   1  14  -1 7872.90 890.248   3
   1  14   0 248.283 405.809   3
  -1  14   0-43.3347 468.647   1
  -1  14  -1 1757.43 529.502   3
  -1  14  -1 2408.81 687.539   1
   1  14   1 1958.18 555.521   3
  -1  14  -2 427.185 387.085   3
  -1  14  -2 760.519 650.896   1
  -1  14  -3 46.0391 400.026   3
  -1  14  -3 314.263 556.450   1
   1  14   3-732.198 620.685   7
   1  14   4-433.579 559.726   7
  -1  14  -4 294.845 563.319   1
  -1  14  -4 832.573 464.375   3
  -1  14  -5 107.276 397.606   3
  -1  14  -5 637.537 489.467   1
   1  14   5-50.0357 437.540   7
  -1  14  -6 3070.05 714.246   3
   1  14   6 3150.07 667.913   7
  -1  14  -6 3729.70 765.645   1
  -1  14  -7 75.1422 508.147   3
  -1  14  -7 390.457 448.028   1
  -1  14  -8 5620.15 873.059   1
  -2   0  30 196.976 399.608   2
  -2   0  29-148.779 441.150   2
  -2   0  28 951.558 529.726   2
  -2   0  27 402.481 495.342   2
  -2   0  26 882.660 516.318   2
   2   0 -26 1634.07 565.163   3
  -2   0  25-277.580 481.262   2
   2   0 -25-57.6541 395.929   3
  -2   0  24 213.420 350.578   9
   2   0 -24 569.012 377.333   6
   2   0 -24-145.931 371.986   3
  -2   0  24 196.169 441.786   2
   2   0 -23-5.06558 373.161   3
  -2   0  23 96.8936 437.662   2
  -2   0  23-110.089 354.382   9
   2   0 -23 112.150 282.765   6
  -2   0  22 7946.84 759.792   9
  -2   0  22 5899.05 766.677   2
   2   0 -22 7246.40 692.433   6
   2   0 -22 6900.52 775.144   3
  -2   0  21 384.407 393.918   2
  -2   0  21 178.321 313.516   9
   2   0 -21-44.5670 294.706   6
   2   0 -21 538.053 420.052   3
  -2   0  20 6365.63 656.765   9
   2   0 -20 6395.80 624.069   6
   2   0 -20 7278.92 759.897   3
  -2   0  20 5579.28 688.061   2
   2   0 -19 38.5611 255.196   6
  -2   0  19 320.923 367.102   2
   2   0 -19 480.207 378.165   3
  -2   0  19-15.5623 298.327   9
  -2   0  18 3926.77 559.485   2
  -2   0  18 4350.90 565.959   9
   2   0 -18 4311.17 605.461   3
  -2   0  18 3731.36 541.342   1
  -2   0  17 386.432 387.871   2
   2   0 -17 1179.44 429.633   3
  -2   0  17 861.520 394.785   9
  -2   0  17 668.831 366.750   1
  -2   0  16 95491.0 2269.72   1
  -2   0  16 96679.9 2223.35   2
   2   0 -16 98370.9 2278.39   3
  -2   0  16 98238.4 2170.16   9
  -2   0  15 1139.41 531.353   1
  -2   0  15 1236.21 451.218   9
  -2   0  15 288.021 373.755   2
   2   0 -15 233.384 299.333   3
  -2   0  14 321953. 3701.27   2
   2   0 -14 318894. 3786.67   3
  -2   0  14 326077. 3747.84   9
  -2   0  14 323162. 3964.31   1
  -2   0  13 389.947 373.035   1
   2   0 -13 157.264 233.544   3
  -2   0  13 359.689 352.895   9
  -2   0  13 239.762 279.513   2
   2   0 -12 119142. 2085.17   3
  -2   0  12 121854. 2280.57   1
  -2   0  12 122733. 2032.67   2
  -2   0  12 119637. 2150.83   9
  -2   0  11 79.8559 76.5764   8
   2   0 -11 224.965 193.331   3
  -2   0  11 318.043 220.562   2
  -2   0  11 162.847 240.313   1
  -2   0  11 150.615 269.189   9
  -2   0  10 15266.8 664.957   2
  -2   0  10 15597.4 784.020   1
  -2   0  10 14799.5 729.129   9
  -2   0  10 15851.8 447.343   8
   2   0 -10 14556.5 640.916   3
  -2   0   9-146.705 217.123   9
  -2   0   9 473.128 207.928   2
  -2   0   9 99.6296 83.2722   8
  -2   0   9 79.9969 231.786   1
   2   0  -9 10.9235 143.117   3
   2   0  -8 27167.2 716.663   3
  -2   0   8 27400.2 918.662   9
   2   0  -8 27092.4 759.633   4
  -2   0   8 27273.9 777.028   2
  -2   0   8 25278.8 924.464   1
  -2   0   8 27504.8 604.673   8
  -2   0   7-240.592 222.409   1
  -2   0   7 431.381 175.746   2
  -2   0   7 170.893 160.507   9
  -2   0   7 176.600 92.4514   8
   2   0  -7-75.8598 157.262   4
   2   0  -7 18.6227 95.8452   3
   2   0  -6 390.670 98.0324   3
   2   0  -6 121.692 79.3157   7
   2   0  -6 62.1649 121.296   4
  -2   0   6 522.517 202.757   1
  -2   0   6 282.186 185.916   9
   2   0  -5-107.819 98.3788   3
  -2   0   5 143.445 172.394   9
  -2   0   5-6.52064 112.623   8
  -2   0   5 57.0589 150.639   1
   2   0  -5 172.079 125.136   4
  -2   0   5 57.6627 60.7289   3
  -2   0   4 352564. 2754.06   9
   2   0  -4 362968. 2146.56   4
   2   0  -4 359919. 1464.34   3
  -2   0   4 346166. 2834.46   1
  -2   0   4 366531. 1674.17   3
   2   0  -3 158.728 47.9882   3
   2   0  -3 113.575 86.0748   4
  -2   0   3 128.152 43.0495   3
   2   0  -2 997518. 3245.43   4
   2   0  -2 999999. 2038.83   7
  -2   0   2 990986. 3784.04   6
   2   0  -1 353.099 65.3007   7
   2   0  -1 313.643 99.8462   4
  -2   0   1 338.306 65.1236   7
  -2   0   1 583.661 138.820   6
  -2   0   1 454.967 144.354   9
  -2   0   1 195.829 49.3498   3
   2   0   0 8996.62 333.586   1
  -2   0   0 9145.12 383.990   6
  -2   0   0 8433.68 336.482   9
   2   0   0 8359.67 245.911   7
   2   0   0 8758.32 304.054   4
  -2   0  -1 462.738 99.3710   9
   2   0   1 617.112 97.9064   1
   2   0   1 206.293 88.8314   4
  -2   0  -1 569.961 161.868   6
   2   0   1 493.160 98.2822   7
   2   0   2 933.769 119.780   9
   2   0   2 1072.18 143.484   7
   2   0   2 1167.46 96.6789   1
  -2   0  -2 1212.86 115.135   9
  -2   0  -2 1500.74 218.993   6
   2   0   2 1043.56 148.152   4
  -2   0  -3 322.045 152.997   6
  -2   0  -3 189.521 62.9086   9
   2   0   3 191.641 71.9914   9
   2   0   3 289.619 110.082   4
   2   0   3 397.387 125.370   7
   2   0   4 11713.7 410.547   4
  -2   0  -4 11611.0 215.208   9
  -2   0  -4 10861.8 514.695   6
   2   0   4 11871.0 455.316   7
   2   0   5 380.327 155.486   2
   2   0   5 8.78207 154.725   4
   2   0   5 160.182 143.256   7
  -2   0  -6 31394.5 961.590   6
   2   0   6 31428.9 805.248   2
   2   0   6 31556.9 845.491   7
   2   0   6 33009.4 406.269   1
   2   0   7 66.2093 64.3989   1
   2   0   7 136.259 138.164   2
   2   0   7-161.901 209.129   7
  -2   0  -7 277.634 219.994   6
  -2   0  -7 55.0406 51.2267   1
   2   0   8 103000. 1019.15   1
   2   0   8 103470. 1726.50   7
   2   0   8 103656. 1683.37   2
  -2   0  -8 105109. 1915.58   6
  -2   0  -8 99060.4 933.006   1
   2   0   9 380.031 187.655   2
  -2   0  -9 310.956 264.127   6
   2   0   9 59.9006 100.864   1
   2   0  10 6738.30 499.590   7
   2   0  10 8084.50 592.435   2
  -2   0 -10 7784.77 608.694   6
   2   0  10 7519.27 349.323   1
   2   0  11 139.426 124.157   1
  -2   0 -11 178.091 268.735   6
   2   0  11 458.960 304.988   2
   2   0  11 325.246 303.763   7
   2   0  12 83576.7 1308.39   1
   2   0  12 84748.3 1877.35   7
   2   0  12 84984.1 2006.35   2
  -2   0 -12 85411.0 782.116   5
  -2   0 -12 87069.2 2000.00   6
  -2   0 -12 82518.8 673.067   5
   2   0  13 257.350 175.013   1
  -2   0 -13 77.5890 64.8850   5
  -2   0 -13 44.8214 58.4361   5
   2   0  13 502.102 352.504   7
   2   0  13-151.705 330.367   2
  -2   0 -13 477.991 361.239   6
   2   0  14 4330.43 347.984   1
   2   0  14 4191.31 567.824   7
   2   0  14 4059.72 525.365   2
  -2   0 -14 4089.47 199.208   5
  -2   0 -14 4510.11 558.709   6
   2   0  15 596.687 258.519   1
   2   0  15 343.784 435.780   7
   2   0  15-117.276 356.256   2
  -2   0 -15 685.579 429.223   6
  -2   0 -15 180.833 101.686   5
   2   0  16 131341. 2952.57   2
  -2   0 -16 129931. 2707.13   6
   2   0  16 125159. 2619.50   7
  -2   0 -17 588.908 530.028   6
   2   0  17 171.349 458.887   2
   2   0  17 827.488 500.007   7
   2   0  18 69620.9 2271.69   2
  -2   0 -18 68286.8 2066.66   6
   2   0  18 65145.9 2020.92   7
   2   0  19 453.329 467.817   7
  -2   0 -19 407.518 403.057   6
   2   0  19 226.466 429.841   2
   2   0  20-88.0278 400.224   7
  -2   0 -20 530.289 423.800   6
   2   0  20 599.611 417.342   2
   2   0  21-96.3108 461.639   7
  -2   0 -21 188.082 427.006   6
   2   0  21 475.536 455.664   2
  -2   0 -22 2759.65 573.096   6
   2   0  22 3204.90 649.680   7
   2   0  22 3126.34 679.636   2
  -2   0 -23 23.9470 367.931   6
   2   0  23 331.807 509.657   7
   2   0  23 518.222 508.958   2
   2   0  24 825.126 533.812   2
   2   0  24 1223.04 576.835   7
  -2   0 -24 638.337 446.755   6
   2   0  25 548.336 520.568   7
  -2   0 -25 751.588 499.839   6
   2   0  25 398.439 460.039   2
   2   0  26 1235.02 664.127   7
  -2   0 -26 1237.28 539.471   6
   2   0  26 1164.77 576.148   2
   2   0  27 1143.93 659.197   7
  -2   0 -27 1034.49 536.120   6
   2   0  27 721.698 630.268   2
   2   0  28 4086.30 837.952   2
  -2   0 -29-480.263 577.869   3
   2   0  29 578.503 464.577   2
   2  -1 -31 356.553 473.144   4
  -2  -1  30-487.874 670.624   2
   2  -1 -30 230.565 447.106   4
  -2   1  30-491.377 457.212   2
  -2  -1  29 5649.14 949.621   2
  -2   1  29 4968.52 788.468   2
  -2  -1  28 167.141 533.607   2
   2   1 -28 567.068 500.968   3
  -2   1  28 543.498 463.621   2
   2   1 -27 11417.5 1104.74   3
  -2  -1  27 10210.0 1107.90   2
  -2   1  27 9246.29 1014.52   2
   2  -1 -26 1068.00 429.300   6
  -2  -1  26 854.406 487.857   2
   2   1 -26 2460.08 672.076   3
  -2   1  26 899.456 468.940   2
  -2   1  25 59.3190 358.185   2
   2  -1 -25 518.664 410.825   3
   2  -1 -25 235.913 353.218   6
  -2  -1  25-618.982 633.629   2
   2   1 -25 1315.85 634.576   3
   2  -1 -25 123.739 378.502   5
  -2   1  24 5051.37 742.418   2
  -2  -1  24 4626.10 760.221   2
   2   1 -24 7630.20 918.556   3
   2  -1 -24 5770.08 701.655   6
  -2   1  24 5423.62 681.786   9
   2  -1 -24 6330.68 744.006   3
  -2  -1  24 5822.83 690.137   9
  -2  -1  23 2743.73 531.064   9
  -2  -1  23 2284.16 588.396   2
  -2   1  23 2582.28 507.903   9
  -2   1  23 2456.94 559.570   2
   2   1 -23 3421.55 672.634   3
   2  -1 -23 2398.89 497.126   6
   2  -1 -23 2650.25 573.916   3
  -2   1  23 1317.96 458.290   1
  -2   1  22 5621.07 659.559   9
   2   1 -22 6638.35 829.543   3
  -2  -1  22 5990.31 677.426   9
  -2   1  22 5492.97 735.439   2
   2  -1 -22 5363.03 650.036   6
  -2  -1  22 4910.14 777.713   2
   2   1 -22 6500.45 628.926   6
   2  -1 -22 7327.24 770.575   3
  -2   1  22 4804.44 688.290   1
  -2  -1  21 10646.8 983.999   2
   2   1 -21 11903.0 1006.08   3
  -2   1  21 10441.7 843.663   9
  -2   1  21 10363.1 859.519   2
  -2   1  21 10709.3 899.977   1
   2  -1 -21 11034.0 850.175   6
   2  -1 -21 12834.9 950.105   3
   2   1 -21 11524.7 782.407   6
  -2  -1  21 11573.4 869.156   9
  -2   1  20 1824.18 480.010   1
  -2   1  20 1882.43 468.602   2
   2  -1 -20 1438.11 365.156   6
  -2  -1  20 1426.07 520.021   2
  -2  -1  20 1744.06 443.210   9
   2   1 -20 2052.19 394.944   6
  -2   1  20 2066.36 449.421   9
   2  -1 -20 2154.45 487.276   3
   2   1 -20 2286.08 544.978   3
  -2   1  19 12069.3 853.663   9
  -2   1  19 12225.8 896.688   1
  -2   1  19 11663.6 874.795   2
   2  -1 -19 12347.8 896.795   3
  -2  -1  19 11555.2 976.160   2
   2   1 -19 11539.7 733.149   6
   2   1 -19 12330.6 967.276   3
  -2  -1  19 11639.2 851.282   9
   2   1 -18-39.0109 225.832   6
  -2   1  18-150.802 369.811   1
   2   1 -18 45.9967 348.212   3
  -2   1  18 242.353 333.647   2
  -2  -1  18-182.359 389.460   2
   2  -1 -18 309.721 308.623   3
  -2   1  18-86.0664 284.090   9
  -2  -1  18-156.798 303.002   9
  -2  -1  17 10529.6 846.127   2
  -2   1  17 10563.7 775.977   9
   2  -1 -17 13213.3 839.355   3
  -2   1  17 11706.0 747.225   7
   2   1 -17 9981.77 647.960   6
  -2   1  17 11053.7 782.552   2
  -2  -1  17 11768.1 809.206   9
   2   1 -17 10127.5 825.512   3
  -2   1  17 10955.0 815.379   1
  -2  -1  16 6442.28 666.983   2
  -2  -1  16 5582.43 579.907   9
  -2   1  16 6342.41 558.022   7
  -2   1  16 5627.16 601.291   1
  -2   1  16 6557.41 623.644   9
   2   1 -16 4681.86 550.710   3
  -2   1  16 5880.84 574.549   2
   2  -1 -16 6229.96 583.508   3
   2   1 -15 11214.0 788.032   3
  -2  -1  15 12541.2 837.361   2
   2  -1 -15 12743.1 782.054   3
  -2  -1  15 12138.4 782.507   9
  -2   1  15 12165.8 732.336   2
  -2   1  15 12733.7 796.082   9
  -2   1  15 12166.1 805.722   1
  -2   1  15 12355.0 718.440   7
  -2  -1  14 293.523 267.459   9
  -2  -1  14 324.701 292.227   2
   2  -1 -14 598.666 257.858   3
  -2   1  14 739.596 293.018   9
  -2   1  14 787.148 239.676   7
  -2   1  14 347.781 275.808   1
  -2   1  14 1006.92 310.198   2
   2   1 -14-15.4409 328.265   3
  -2  -1  13 75788.8 1803.85   9
  -2   1  13 74947.0 1572.25   2
  -2   1  13 78563.6 1618.59   7
  -2   1  13 76137.7 1801.78   1
  -2  -1  13 74204.8 1815.94   2
   2   1 -13 72245.9 1785.14   3
  -2   1  13 72733.4 1734.73   9
  -2   1  12 13354.5 745.732   9
  -2   1  12 13910.3 780.116   1
  -2   1  12 15693.4 704.653   7
  -2  -1  12 13249.9 761.128   9
   2   1 -12 12895.4 723.898   3
  -2   1  12 13938.9 666.857   2
  -2   1  12 13057.3 485.588   8
  -2  -1  12 13107.6 764.951   2
  -2   1  11 38716.7 1016.63   2
  -2   1  11 40935.3 1053.83   7
   2  -1 -11 35891.1 1054.59   3
  -2  -1  11 39141.9 1184.35   2
   2   1 -11 37979.7 1156.82   3
  -2  -1  11 38893.5 1237.33   9
  -2   1  11 37315.1 834.050   8
  -2   1  11 37235.7 1199.68   1
  -2   1  11 38473.5 1174.07   9
  -2   1  10 3869.69 347.809   2
  -2   1  10 3391.15 397.734   9
  -2   1  10 3071.62 388.699   1
  -2  -1  10 3275.66 406.470   9
   2   1 -10 3025.90 343.336   3
  -2  -1  10 3350.70 148.099   8
  -2   1  10 3427.51 314.693   7
  -2  -1  10 3317.33 363.901   2
   2  -1 -10 2931.22 289.576   3
  -2   1  10 3300.80 272.379   8
  -2   1   9 257342. 2821.30   9
   2  -1  -9 257533. 2358.68   3
  -2   1   9 258627. 2255.62   8
  -2  -1   9 260744. 2665.65   2
  -2   1   9 251169. 2298.33   7
   2   1  -9 260611. 2588.93   3
  -2  -1   9 259359. 2986.68   9
   2  -1  -9 256850. 2327.53   4
  -2   1   9 256771. 2342.24   2
  -2  -1   9 261990. 1443.17   8
  -2   1   9 259775. 2878.29   1
  -2   1   8 3696.15 271.131   7
  -2   1   8 3945.23 298.316   8
  -2  -1   8 4568.25 376.972   2
   2  -1  -8 3871.11 269.971   3
  -2   1   8 4289.57 400.765   9
   2   1  -8 3798.69 318.097   3
   2  -1  -8 3892.16 292.647   4
  -2  -1   8 4170.98 209.720   8
  -2  -1   8 3584.70 375.288   9
  -2   1   8 4041.55 383.870   1
  -2  -1   7 152265. 2165.03   9
   2  -1  -7 152016. 1576.85   4
  -2  -1   7 151913. 1313.58   8
  -2   1   7 154190. 1721.73   8
   2  -1  -7 153811. 1381.98   3
  -2   1   7 150377. 1352.85   7
   2   1  -7 152324. 1676.21   3
  -2  -1   7 152184. 1813.70   2
   2   1  -7 154772. 1816.47   4
  -2   1   7 152989. 1987.07   9
   2  -1  -7 150147. 1075.48   7
  -2   1   7 156097. 2056.08   1
  -2   1   6 33457.2 799.695   8
  -2   1   6 33231.8 913.707   1
   2  -1  -6 33760.7 696.438   4
   2  -1  -6 33755.2 517.503   3
   2   1  -6 33477.2 800.848   4
  -2  -1   6 33583.6 806.825   2
   2  -1  -6 32565.5 409.227   7
  -2   1   6 33578.5 901.676   9
  -2  -1   6 32924.5 977.178   9
   2   1  -6 32620.1 709.442   3
  -2   1   5 15161.6 578.885   9
   2  -1  -5 15764.9 457.547   4
  -2   1   5 15189.3 546.195   8
  -2   1   5 14293.3 572.161   1
   2   1  -5 15357.5 508.951   4
   2   1  -5 14854.8 437.615   3
  -2  -1   5 14342.7 628.297   9
   2  -1  -4 14546.2 409.071   4
  -2   1   4 15018.5 545.995   9
  -2   1   4 14419.5 541.759   1
  -2   1   4 14713.2 556.708   8
   2   1  -4 15057.7 479.164   4
   2   1  -4 14989.8 403.140   3
  -2  -1   4 14235.7 612.904   9
  -2   1   3 7290.93 369.843   9
   2   1  -3 7603.59 272.410   3
  -2   1   3 7302.66 376.636   1
  -2  -1   3 7407.36 433.755   9
   2   1  -3 8264.62 334.310   4
  -2   1   3 7344.42 406.570   8
   2  -1  -3 7230.90 287.858   4
  -2  -1   3 7876.59 318.274   6
   2   1  -2 42015.7 696.101   4
  -2  -1   2 42757.8 940.823   9
  -2   1   2 43392.0 819.705   9
  -2  -1   2 44433.3 747.603   6
  -2   1   2 43118.0 967.494   8
  -2   1   2 42104.3 804.215   1
   2   1  -2 41724.0 608.759   3
   2  -1  -2 42644.9 655.856   4
  -2   1   1 104545. 703.836   7
   2   1  -1 107521. 977.507   3
  -2   1   1 106839. 1171.47   1
   2   1  -1 106892. 1083.91   4
  -2   1   1 111500. 1560.14   8
   2  -1  -1 108973. 1035.38   4
   2  -1  -1 107800. 921.368   7
  -2  -1   1 109942. 1220.06   6
  -2   1   1 109925. 1208.82   9
  -2  -1   1 107467. 1432.35   9
   2   1   0 27411.5 539.589   4
  -2  -1   0 27887.7 660.045   6
   2  -1   0 27064.3 549.080   7
   2  -1   0 26352.9 456.624   1
  -2   1   0 27061.8 696.234   6
   2   1   0 27014.5 490.609   7
  -2   1   0 27035.8 559.288   9
  -2   1   0 24931.8 456.517   7
  -2   1   0 26527.3 529.551   1
  -2  -1   0 27067.4 683.471   9
   2  -1   0 26920.8 528.374   4
  -2   1  -1 12163.7 346.879   9
  -2   1  -1 12330.4 319.316   1
   2   1   1 11972.3 366.304   4
   2  -1   1 12254.1 420.977   7
  -2  -1  -1 11496.9 431.768   9
  -2  -1  -1 11963.6 472.349   6
  -2   1  -1 12646.6 484.592   6
   2  -1   1 13011.6 394.173   4
   2  -1   1 12615.7 339.654   5
   2   1   1 12055.9 352.988   7
   2  -1   1 12597.0 268.237   1
  -2  -1  -2 1592.19 216.586   6
   2  -1   2 2152.99 234.051   7
   2  -1   2 1779.86 85.3184   1
  -2  -1  -2 1922.55 177.739   9
   2   1   2 1569.73 163.693   7
  -2   1  -2 1718.94 130.797   9
   2  -1   2 1705.25 171.249   4
  -2   1  -2 1674.81 106.819   1
  -2   1  -2 2015.86 235.432   6
   2  -1   2 1672.70 152.152   9
   2  -1   2 1714.74 129.148   5
   2   1   2 1655.07 157.815   4
   2   1   3 525153. 2457.95   4
   2   1   3 526893. 2610.74   7
   2  -1   3 525093. 2698.21   4
   2  -1   3 504637. 3144.58   7
  -2  -1  -3 512684. 3446.85   6
  -2  -1  -3 519107. 2482.77   9
   2   1   3 510734. 2140.67   5
   2  -1   3 514136. 1856.15   5
  -2   1  -3 526452. 3184.79   6
   2  -1   4 30105.0 842.063   7
   2  -1   4 31768.0 718.686   4
  -2  -1  -4 32652.2 945.738   6
   2   1   4 30397.6 632.964   4
   2   1   4 31714.4 465.063   5
   2  -1   4 31760.7 428.850   5
   2   1   4 31564.6 697.039   7
  -2   1  -4 31561.3 834.803   6
   2  -1   4 30998.5 734.771   2
  -2  -1  -4 31790.9 584.163   9
   2  -1   4 30426.7 465.560   9
   2  -1   5 2977.37 126.715   9
   2   1   5 2867.77 224.596   4
   2  -1   5 3066.13 275.984   2
  -2  -1  -5 3328.15 188.767   9
   2   1   5 2941.03 262.368   7
  -2  -1  -5 3609.35 376.780   6
   2  -1   5 3327.45 333.831   7
  -2   1  -5 3035.87 304.030   6
   2   1   5 3121.02 155.507   1
  -2   1  -5 2870.22 136.800   5
   2  -1   5 3157.50 140.017   5
   2   1   5 3700.52 126.949   5
   2   1   6 39722.1 885.073   7
   2  -1   6 39403.8 953.298   2
   2   1   6 38828.3 839.379   2
  -2  -1  -6 39160.1 1149.68   6
  -2   1  -6 38651.0 1004.74   6
   2  -1   6 38484.8 1059.25   7
   2   1   6 39781.3 560.434   1
  -2   1  -6 39487.3 463.818   5
   2  -1   6 39066.5 479.838   5
   2  -1   7 71520.2 1387.58   2
  -2   1  -7 70698.0 607.471   5
  -2   1  -7 70918.1 644.246   1
   2   1   7 71342.0 1223.89   2
   2   1   7 72303.1 1268.68   7
   2   1   7 71769.2 805.318   1
   2  -1   7 71748.3 1499.52   7
  -2   1  -7 70699.3 1415.55   6
  -2  -1  -7 72608.2 1636.41   6
   2   1   8 22974.6 773.729   7
  -2  -1  -8 23282.1 352.017   9
  -2   1  -8 22402.7 852.312   6
   2  -1   8 21975.5 832.140   2
   2   1   8 23371.2 767.537   2
   2  -1   8 23364.1 915.194   7
   2   1   8 23550.9 500.084   1
  -2   1  -8 21820.3 434.747   1
  -2  -1  -8 23317.2 976.419   6
  -2   1  -8 22591.2 356.685   5
   2   1   9 43289.4 1118.81   2
  -2  -1  -9 43504.4 504.391   9
  -2   1  -9 44540.5 1240.55   6
  -2   1  -9 43695.8 541.260   5
  -2   1  -9 41380.2 684.560   1
   2   1   9 42597.7 730.750   1
  -2  -1  -9 43355.4 1372.64   6
   2   1   9 44944.3 1117.99   7
   2  -1   9 44870.8 1274.14   2
   2  -1   9 44801.6 1300.13   7
   2  -1  10 6508.54 599.460   7
   2   1  10 6043.03 318.007   1
   2   1  10 7284.64 535.108   2
  -2   1 -10 5964.33 227.581   5
  -2  -1 -10 6645.70 211.616   5
  -2  -1 -10 6257.04 205.634   9
   2   1  10 6076.11 459.711   7
  -2   1 -10 6970.02 522.257   6
  -2  -1 -10 6504.40 592.782   6
   2  -1  10 6205.49 562.745   2
  -2  -1 -11 252747. 1369.80   5
  -2   1 -11 256627. 3161.22   6
   2  -1  11 248353. 3349.14   2
   2   1  11 245398. 3125.95   2
   2   1  11 247589. 2042.99   1
  -2  -1 -11 252649. 3512.46   6
   2   1  11 256039. 2944.45   7
  -2   1 -11 242061. 1585.28   5
   2  -1  11 246328. 3262.75   7
  -2  -1 -11 244384. 1381.45   9
   2  -1  12 5481.80 583.165   2
  -2  -1 -12 5596.25 616.725   6
  -2   1 -12 5914.45 575.510   6
  -2  -1 -12 4976.61 221.579   9
   2   1  12 4809.73 320.630   1
   2  -1  12 5155.52 607.314   7
  -2  -1 -12 5244.02 216.647   5
   2   1  12 4656.83 467.720   7
   2   1  12 5420.51 532.814   2
  -2   1 -12 5119.55 254.943   5
  -2  -1 -13 17879.0 423.196   5
   2   1  13 18526.1 977.652   2
   2   1  13 17627.5 854.613   7
   2  -1  13 18282.0 1040.52   2
   2  -1  13 16809.7 955.126   7
  -2   1 -13 18735.0 941.926   6
  -2  -1 -13 17420.5 989.872   6
   2   1  13 17430.3 624.747   1
  -2   1 -13 17867.1 512.287   5
  -2  -1 -13 17572.3 429.886   9
  -2  -1 -14 251.658 91.8365   5
   2   1  14-159.092 191.235   1
   2  -1  14 512.929 431.694   7
   2   1  14 82.7776 291.716   2
   2  -1  14-183.328 376.122   2
  -2   1 -14 538.925 341.246   6
  -2  -1 -14 76.7058 312.143   6
   2   1  14-764.771 512.979   7
   2   1  15 8042.02 734.636   2
  -2   1 -15 8361.42 693.427   6
   2  -1  15 6511.25 673.713   7
   2  -1  15 6940.15 728.418   2
   2   1  15 6494.83 458.016   1
  -2  -1 -15 6534.14 294.313   5
  -2  -1 -15 7241.08 697.630   6
   2   1  15 5939.28 612.826   7
   2   1  16 824.363 433.254   7
   2  -1  16 680.239 370.698   7
  -2   1 -16 928.937 390.316   6
  -2  -1 -16 986.719 418.473   6
   2  -1  16 154.318 449.963   2
   2   1  16 215.564 311.853   2
   2   1  16 614.856 223.136   1
  -2   1 -17 17882.8 1027.90   6
   2  -1  17 17484.1 1072.35   7
   2   1  17 16358.4 746.156   1
   2  -1  17 19551.6 1216.01   2
  -2  -1 -17 16805.2 1077.73   6
   2   1  17 16530.2 1034.07   7
   2   1  17 19023.9 1155.90   2
   2  -1  18 2470.94 533.839   2
   2   1  18 2487.68 345.440   1
  -2   1 -18 3125.88 550.755   6
   2   1  18 4062.57 634.245   2
   2   1  18 3131.21 555.242   7
   2  -1  18 2395.13 600.366   7
  -2  -1 -18 2708.74 539.374   6
   2  -1  19 9314.42 907.339   2
  -2  -1 -19 7758.11 798.989   6
   2   1  19 8773.25 840.205   2
   2   1  19 7401.95 759.258   7
   2  -1  19 7223.61 779.445   7
  -2   1 -19 8105.05 758.603   6
   2  -1  20 921.190 555.303   7
  -2  -1 -20 999.654 476.851   6
   2   1  20 936.445 469.458   7
   2   1  20 1356.92 502.509   2
  -2   1 -20 1567.96 499.207   6
   2  -1  20 1279.96 576.006   2
  -2  -1 -21 29540.0 1525.03   6
   2  -1  21 32400.2 1687.80   2
   2   1  21 29073.7 1476.87   7
   2  -1  21 28948.0 1475.46   7
  -2   1 -21 32161.5 1468.53   6
   2   1  21 32923.7 1626.52   2
  -2  -1 -22 2445.86 630.976   6
   2   1  22 1367.95 571.045   7
   2  -1  22 1764.18 589.712   7
  -2   1 -22 2041.94 567.573   6
   2   1  22 2150.83 610.249   2
   2  -1  22 2007.20 682.459   2
   2  -1  23 33006.3 1647.56   7
   2   1  23 31899.9 1627.37   7
  -2   1 -23 36596.3 1626.87   6
   2   1  23 37817.6 1803.77   2
   2  -1  23 34725.1 1811.24   2
  -2  -1 -23 36640.2 1739.94   6
   2   1  24 3279.87 677.743   2
  -2  -1 -24 2983.13 677.087   6
   2   1  24 2200.55 683.848   7
   2  -1  24 3419.79 738.655   7
   2  -1  24 3016.10 719.108   2
  -2   1 -24 2803.02 585.857   6
  -2  -1 -25 1167.71 556.289   6
  -2   1 -25 579.262 459.203   6
   2   1  25-28.0619 460.000   7
   2  -1  25 1162.96 633.365   2
   2   1  25 501.247 472.885   2
   2   1  26 1540.84 628.060   7
  -2   1 -26 828.300 538.277   3
  -2  -1 -26 1331.30 547.742   6
   2  -1  26 814.765 561.710   2
   2   1  26 1154.61 495.181   2
   2   1  27 683.660 567.986   7
  -2  -1 -27 1100.49 561.908   6
   2  -1  27 1301.58 623.032   2
  -2   1 -27 528.986 559.531   3
   2   1  27 1017.36 538.358   2
   2   1  28 1144.20 690.192   7
   2   1  28 964.170 595.125   2
  -2  -1 -28 267.305 425.411   6
  -2   1 -28 750.319 487.604   3
   2  -1  28 520.512 671.347   2
   2   1  29 2287.30 666.637   7
  -2  -1 -29 2293.26 657.578   6
   2  -1  29 1956.00 701.408   2
  -2  -2  29 1499.38 685.140   2
   2   2 -29 2677.10 672.946   3
   2  -2 -28 1441.45 595.443   6
   2   2 -28 157.686 492.091   3
   2  -2 -28-333.457 565.901   4
  -2  -2  28 320.061 572.790   2
  -2   2  27 600.048 422.781   2
   2  -2 -27 175.509 424.079   6
   2   2 -27 598.247 600.381   3
  -2  -2  27-804.848 613.831   2
  -2   2  26 345.155 430.725   1
   2  -2 -26-136.575 405.699   6
  -2  -2  26-414.344 432.506   2
  -2   2  26 4.51993 395.201   2
   2   2 -26-83.7815 426.713   3
  -2  -2  25 901.761 543.121   2
  -2   2  25 821.432 407.369   2
   2  -2 -25 333.405 413.988   6
   2   2 -25 1293.53 631.390   3
   2  -2 -25 588.877 378.406   5
  -2   2  25 155.187 433.921   1
  -2   2  24-232.804 402.865   1
  -2  -2  24-298.574 549.391   2
   2  -2 -24-266.961 377.559   5
  -2   2  24 274.196 352.555   2
   2  -2 -24 148.658 361.807   6
   2   2 -24 802.974 546.215   3
  -2  -2  23 2507.41 500.179   9
  -2  -2  23 2339.74 650.262   2
   2  -2 -23 2165.32 549.141   6
   2   2 -23 3596.18 720.975   3
   2  -2 -23 3092.83 572.344   3
  -2   2  23 2236.81 551.682   1
  -2   2  23 2913.28 571.571   2
   2  -2 -23 2463.63 525.673   5
  -2   2  22 1925.98 442.806   7
  -2  -2  22 583.426 468.920   2
   2  -2 -22 2390.08 519.120   3
  -2   2  22 2092.61 510.702   2
   2  -2 -22 1363.43 420.817   6
  -2  -2  22 2285.76 495.766   9
   2   2 -22 2360.09 614.022   3
   2  -2 -22 1802.37 471.684   5
  -2   2  22 1245.63 438.920   1
  -2  -2  21 9138.78 798.863   9
   2   2 -21 8592.02 925.271   3
  -2   2  21 7160.17 775.182   1
  -2   2  21 7779.48 676.131   7
  -2   2  21 7630.64 757.130   2
   2  -2 -21 9934.60 816.057   3
   2  -2 -21 7212.80 742.655   6
   2  -2 -21 7591.06 749.181   5
  -2   2  21 7835.45 734.758   9
  -2  -2  21 7622.14 867.024   2
  -2  -2  20 138.452 469.539   2
  -2  -2  20 363.015 347.432   9
  -2   2  20 402.977 414.824   1
  -2   2  20 865.665 378.755   7
  -2   2  20 363.792 325.335   2
   2   2 -20 94.2274 424.701   3
  -2   2  20 342.406 360.910   9
   2  -2 -20 613.610 412.562   5
  -2  -2  19 60152.6 1858.23   9
  -2  -2  19 55426.1 2116.62   2
  -2   2  19 59225.9 1670.76   7
  -2   2  19 56155.2 1702.25   2
  -2   2  19 58235.8 1886.26   1
   2   2 -19 59397.5 1498.65   6
   2   2 -19 54152.9 2027.13   3
  -2   2  19 60032.9 1849.33   9
   2   2 -18 10818.3 937.813   3
  -2  -2  18 10317.7 945.968   2
   2   2 -18 11623.5 657.522   6
  -2   2  18 11077.8 739.996   7
  -2   2  18 11538.7 864.717   9
  -2   2  18 10081.5 741.151   2
  -2  -2  18 11753.8 846.832   9
  -2   2  18 11048.2 878.520   1
  -2  -2  17 22688.6 1115.61   9
  -2   2  17 21074.7 1075.16   9
  -2   2  17 20391.8 979.307   2
  -2   2  17 19918.1 1096.62   1
  -2   2  17 21505.5 967.829   7
  -2  -2  17 20896.9 1244.65   2
   2   2 -17 21747.7 1228.05   3
   2   2 -17 22359.9 866.339   6
  -2   2  16 6414.85 622.734   1
  -2   2  16 7915.39 669.084   9
  -2  -2  16 7585.44 673.029   9
  -2   2  16 7711.39 585.552   7
  -2  -2  16 6944.38 703.432   2
  -2   2  16 7813.26 596.336   2
   2   2 -16 6976.81 729.049   3
   2   2 -16 7541.87 494.942   6
  -2   2  15 226.980 286.349   7
  -2  -2  15 245.462 344.853   9
   2   2 -15 182.684 181.890   6
  -2  -2  15-508.154 412.037   2
  -2   2  15 767.237 301.308   2
  -2   2  15 274.785 346.316   9
  -2   2  15 82.2134 313.338   1
   2   2 -15-173.369 365.850   3
  -2   2  14 155462. 2247.32   2
  -2  -2  14 171558. 2814.16   9
  -2   2  14 161351. 2675.36   9
  -2   2  14 167008. 2689.94   1
  -2   2  14 166230. 2324.82   7
  -2  -2  14 165890. 3014.80   2
   2   2 -14 161438. 2924.09   3
  -2   2  13-121.101 299.156   1
  -2  -2  13 183.912 338.995   2
  -2  -2  13 447.785 318.549   9
  -2   2  13 180.071 337.113   9
  -2   2  13 143.927 239.819   7
  -2   2  13 584.265 260.374   2
   2   2 -13-318.005 306.556   3
  -2   2  12 42978.4 1302.13   9
   2   2 -12 40542.5 1333.79   3
  -2  -2  12 43749.0 1409.44   2
  -2   2  12 43419.8 1064.52   7
  -2   2  12 42391.8 1292.70   1
  -2   2  12 42452.8 1063.48   2
  -2  -2  12 44501.5 1398.34   9
   2  -2 -12 40667.2 1036.56   4
  -2   2  12 42206.1 1020.27   8
  -2  -2  11 22866.9 986.465   9
   2  -2 -11 21573.2 715.908   4
   2   2 -11 22470.3 936.769   3
  -2   2  11 23386.1 733.518   7
  -2  -2  11 22372.3 969.134   2
  -2   2  11 23025.1 924.789   1
  -2   2  11 23071.7 773.889   8
  -2   2  11 23586.7 757.249   2
  -2   2  11 23020.5 934.610   9
  -2   2  10 3636.40 408.068   9
  -2   2  10 3556.80 388.596   1
  -2   2  10 4159.14 360.281   8
   2  -2 -10 3257.15 277.578   4
   2   2 -10 3638.57 392.254   3
  -2   2  10 3459.59 289.346   7
  -2  -2  10 3859.72 416.607   2
  -2  -2  10 4062.49 464.152   9
  -2   2   9 4768.23 426.533   9
  -2  -2   9 5136.79 449.828   2
   2   2  -9 5336.46 417.687   3
   2  -2  -9 4547.15 311.749   4
  -2  -2   9 5448.90 486.685   9
  -2   2   9 4858.06 287.149   7
  -2   2   9 4774.63 369.196   8
  -2   2   9 4821.02 425.942   1
  -2   2   8 84736.8 1534.32   1
  -2   2   8 83638.0 1563.08   9
  -2   2   8 83763.0 1477.76   8
   2  -2  -8 83500.2 1152.03   4
  -2  -2   8 81692.3 1519.72   2
   2   2  -8 81316.9 1453.28   3
  -2  -2   8 84290.7 1714.71   9
  -2   2   8 81590.8 997.868   7
   2  -2  -7 43675.9 536.663   7
   2  -2  -7 44966.7 805.629   4
  -2  -2   7 44685.5 1226.90   9
  -2   2   7 43942.7 620.592   7
  -2   2   7 46291.1 1085.44   1
  -2   2   7 45144.7 1077.29   8
   2   2  -7 43755.4 1002.74   3
  -2   2   7 45211.0 1100.14   9
  -2  -2   7 44811.2 1054.90   2
  -2   2   6 8218.70 477.689   8
  -2  -2   6 8094.34 444.753   2
   2  -2  -6 7931.57 324.204   4
  -2   2   6 8073.68 221.744   7
  -2  -2   6 8693.90 551.182   9
  -2   2   6 8847.21 480.303   1
   2   2  -6 8575.95 438.291   4
   2   2  -6 8590.62 407.165   3
  -2   2   6 8706.18 482.217   9
  -2   2   5 16048.8 249.824   7
   2  -2  -5 15816.3 428.053   4
   2   2  -5 16261.8 562.231   4
  -2  -2   5 16812.7 586.801   2
  -2   2   5 17137.1 668.701   8
  -2   2   5 16078.9 614.917   9
  -2  -2   5 15940.1 708.323   9
  -2   2   5 16721.1 613.716   1
   2  -2  -5 15848.8 577.628   5
   2   2  -5 16582.2 539.870   3
   2   2  -4 350461. 2397.05   4
  -2   2   4 336113. 2506.72   1
  -2  -2   4 342266. 3084.09   9
  -2   2   4 339001. 2912.48   8
  -2   2   4 338681. 1004.53   7
  -2   2   4 342077. 2620.64   9
   2  -2  -4 340249. 1871.43   4
   2   2  -4 351879. 2314.24   3
   2  -2  -4 341615. 2501.94   5
  -2  -2   4 355368. 1890.74   6
  -2   2   3 33970.5 942.182   8
   2   2  -3 34347.4 704.424   4
  -2  -2   3 33751.9 610.879   6
   2  -2  -3 32380.4 567.264   4
  -2   2   3 33227.3 787.550   9
   2  -2  -3 33468.5 758.094   5
   2   2  -3 33959.4 684.719   3
  -2   2   3 32732.9 756.658   1
  -2  -2   3 34122.6 954.731   9
  -2   2   2 555681. 3010.09   9
   2  -2  -2 582507. 2373.28   4
  -2   2   2 555865. 3787.02   8
  -2  -2   2 572378. 3756.56   9
  -2   2   2 570964. 1594.20   3
   2   2  -2 577336. 2704.82   4
  -2   2   2 555983. 2905.52   1
  -2  -2   2 577419. 2664.14   6
   2   2  -2 578811. 2715.09   3
   2  -2  -2 576994. 2991.31   5
   2  -2  -1 109545. 1255.47   5
   2   2  -1 109319. 1134.43   4
  -2  -2   1 109628. 1589.25   9
  -2   2   1 109610. 1197.62   1
  -2  -2   1 109160. 1261.93   6
  -2   2   1 113266. 962.422   3
  -2   2   1 104433. 1147.02   7
  -2   2   1 110555. 1709.24   8
   2   2  -1 108741. 1168.66   3
   2  -2  -1 109907. 1060.82   4
  -2  -2   0 1575.31 239.884   9
  -2   2   0 1461.68 149.637   1
  -2   2   0 1309.62 240.888   8
   2   2   0 1339.69 152.656   3
   2   2   0 1453.23 154.958   4
  -2  -2   0 1469.61 182.716   6
   2  -2   0 1357.17 166.796   5
  -2   2   0 1552.09 153.851   3
   2  -2   0 1669.23 164.939   4
   2  -2   1 244378. 1715.50   4
  -2  -2  -1 247554. 2276.32   9
   2   2   1 248675. 1653.97   4
  -2   2  -1 243760. 1535.09   1
  -2   2  -1 253037. 2629.65   8
   2   2   1 246169. 1764.85   7
  -2   2  -1 251652. 2212.90   6
   2  -2   1 252203. 1739.62   5
  -2  -2  -1 246779. 2258.26   6
   2   2   2 16612.5 432.922   4
   2  -2   2 16047.0 479.072   4
  -2  -2  -2 16062.4 552.114   5
  -2   2  -2 16369.9 587.176   6
  -2   2  -2 16453.7 375.984   1
   2   2   2 16832.7 486.833   7
  -2  -2  -2 17320.1 661.199   6
  -2   2  -2 16506.5 692.776   8
   2  -2   2 16992.8 444.721   5
   2   2   3 31950.4 601.140   4
   2   2   3 31899.2 690.251   7
  -2  -2  -3 31578.0 951.193   6
   2  -2   3 30399.9 707.953   4
  -2   2  -3 30210.3 805.364   6
  -2  -2  -3 29876.8 731.307   5
   2  -2   3 31235.8 747.362   2
   2  -2   3 29454.0 828.691   7
  -2   2  -3 30808.1 473.587   1
  -2   2  -3 31583.3 945.376   8
   2  -2   3 30588.6 578.653   5
   2   2   4 3855.44 270.103   7
   2   2   4 3918.03 229.890   4
  -2  -2  -4 3721.76 260.645   5
   2  -2   4 4078.56 321.050   2
  -2   2  -4 3552.10 349.697   8
  -2  -2  -4 4041.88 390.174   6
  -2   2  -4 3865.35 321.965   6
  -2   2  -4 3960.13 168.062   1
   2  -2   4 3797.12 214.470   5
   2  -2   4 3678.28 349.023   7
   2  -2   5 31104.1 857.815   2
  -2   2  -5 30674.9 946.767   8
   2   2   5 31192.6 744.211   7
   2  -2   5 30883.8 960.651   7
  -2  -2  -5 31108.1 1076.31   6
  -2   2  -5 30329.2 843.151   6
   2   2   5 30931.0 648.091   4
   2   2   5 32218.1 608.600   1
   2  -2   5 32061.1 594.614   5
  -2  -2  -5 31437.0 710.699   5
   2   2   6 132580. 1612.97   7
  -2  -2  -6 133923. 2303.96   6
   2   2   6 133248. 1457.94   4
   2  -2   6 135941. 1279.02   5
  -2   2  -6 131800. 1793.44   6
   2  -2   6 136729. 2118.80   7
  -2   2  -6 136732. 1993.42   8
   2   2   6 134693. 1258.30   1
   2   2   6 129866. 1445.68   2
   2  -2   6 132612. 1878.22   2
  -2  -2  -6 133779. 1447.73   5
   2   2   7 1208.60 155.643   1
  -2   2  -7 1379.55 254.294   8
  -2  -2  -7 793.062 258.972   6
   2  -2   7 971.749 189.199   2
   2   2   7 1204.06 183.556   2
  -2   2  -7 1287.17 245.925   6
  -2  -2  -7 1177.16 156.757   5
   2   2   7 882.306 186.866   7
   2  -2   7 1139.65 302.868   7
   2  -2   7 1180.55 143.815   5
   2  -2   8 2614.16 172.539   9
   2  -2   8 2847.82 401.916   7
   2  -2   8 3150.41 416.778   2
   2   2   8 2353.26 259.981   2
   2   2   8 2662.39 216.808   1
  -2  -2  -8 2611.33 396.496   6
  -2   2  -8 2747.29 324.837   6
   2  -2   8 2282.69 191.866   5
   2   2   8 2981.18 331.170   7
  -2  -2  -8 2341.62 200.707   5
   2  -2   9 3179.75 440.676   2
   2  -2   9 2879.26 419.243   7
   2   2   9 3229.35 357.603   7
   2  -2   9 3481.02 203.247   9
   2   2   9 2130.26 249.582   2
  -2  -2  -9 2378.19 404.613   6
  -2   2  -9 2716.64 326.743   6
   2   2   9 2605.42 223.445   1
  -2  -2  -9 2592.63 208.359   5
   2  -2  10 4338.20 224.202   9
  -2   2 -10 4249.75 417.122   6
   2   2  10 5202.66 455.205   2
   2   2  10 4817.05 424.861   7
   2  -2  10 4549.61 517.585   2
   2   2  10 4470.29 288.606   1
   2  -2  10 4075.17 486.365   7
  -2  -2 -10 4337.47 524.400   6
  -2  -2 -10 4379.69 272.789   5
   2   2  11 55229.1 1006.85   1
   2   2  11 55805.5 1335.37   7
   2  -2  11 53382.2 1626.49   2
   2   2  11 55014.0 1435.08   2
   2  -2  11 55268.5 1637.58   7
  -2  -2 -11 52613.7 914.985   5
  -2  -2 -11 54149.2 1740.74   6
  -2   2 -11 55883.8 1421.67   6
   2  -2  11 55530.5 790.401   9
   2  -2  12 72977.0 1939.42   7
   2  -2  12 68417.8 1928.99   2
   2   2  12 69867.1 1198.40   1
  -2  -2 -12 67532.7 1044.09   5
  -2   2 -12 71832.9 1666.95   6
   2   2  12 69134.9 1590.38   7
  -2  -2 -12 68441.2 1975.48   6
   2   2  12 69738.9 1753.67   2
   2  -2  12 70869.5 900.282   9
   2   2  13 151799. 2728.06   2
   2  -2  13 150563. 3017.34   2
   2   2  13 156717. 2442.06   7
   2  -2  13 150699. 2845.88   7
  -2  -2 -13 154166. 3006.61   6
   2  -2  13 152149. 1332.10   9
   2   2  13 149429. 1840.26   1
  -2   2 -13 157370. 2556.02   6
  -2  -2 -13 148580. 1582.46   5
   2  -2  14 7060.00 732.451   2
  -2  -2 -14 7115.05 744.238   6
   2   2  14 6995.03 628.287   7
   2  -2  14 8532.37 815.331   7
  -2   2 -14 6650.92 574.850   6
   2   2  14 7402.91 457.261   1
  -2  -2 -14 7072.25 366.279   5
   2   2  14 7922.86 693.593   2
  -2  -2 -15 3998.47 298.773   5
   2  -2  15 5113.53 678.160   7
   2   2  15 5073.78 399.820   1
   2   2  15 3854.78 522.196   7
   2  -2  15 4774.26 623.578   2
   2   2  15 4842.42 563.036   2
  -2  -2 -15 5093.61 655.310   6
  -2   2 -15 4344.60 495.257   6
  -2  -2 -16 56173.0 1934.85   6
  -2   2 -16 54502.0 1637.85   6
   2   2  16 55999.3 1856.85   2
   2   2  16 50909.6 1254.85   1
   2   2  16 52817.2 1640.57   7
   2  -2  16 55369.8 1992.82   2
  -2   2 -16 52402.5 1288.74   8
   2  -2  16 54173.9 1816.55   7
   2   2  17-172.512 455.108   7
  -2  -2 -17 1171.58 510.592   6
   2   2  17 423.549 218.699   1
  -2   2 -17 510.912 353.807   6
   2  -2  17 1009.88 557.043   7
  -2   2 -17 1041.14 278.013   8
   2  -2  17 858.623 505.637   2
   2   2  17 376.968 332.205   2
   2   2  18 41239.9 1584.96   7
   2  -2  18 45819.3 1754.79   7
   2   2  18 47479.0 1810.32   2
   2  -2  18 46475.3 1930.04   2
  -2  -2 -18 42192.9 1767.84   6
  -2   2 -18 44134.2 1558.33   6
   2   2  18 41668.7 1231.41   1
   2   2  19 12413.6 713.744   1
  -2   2 -19 13459.5 916.725   6
   2  -2  19 13294.1 1106.50   2
   2   2  19 13463.5 992.487   2
   2   2  19 12902.3 994.202   7
  -2  -2 -19 13013.6 1033.86   6
   2  -2  19 12869.8 1042.71   7
   2   2  20 318.844 454.138   7
  -2  -2 -20 560.867 442.659   6
  -2   2 -20 571.006 365.334   6
   2  -2  20 472.058 559.898   2
   2   2  20 73.3042 354.135   2
   2   2  21 12076.2 998.064   2
   2  -2  21 11101.9 1073.81   2
  -2   2 -21 11144.6 876.184   6
   2   2  21 10453.1 929.363   7
  -2  -2 -21 11890.9 1032.94   6
  -2  -2 -22 203.077 470.822   6
  -2   2 -22 1179.19 609.865   3
  -2   2 -22 114.437 303.520   6
   2   2  22 635.295 430.249   2
   2   2  22 270.361 500.799   7
   2  -2  22 412.123 517.893   2
   2   2  23 752.873 510.539   7
   2  -2  23 673.562 467.777   2
  -2  -2 -23 1010.60 529.940   6
   2   2  23 601.750 468.640   2
  -2   2 -23 412.446 366.209   6
  -2   2 -23 1265.27 600.589   3
  -2  -2 -24 25.5501 460.125   6
   2  -2  24-17.6939 568.047   2
  -2   2 -24 677.286 553.605   3
   2   2  24 253.690 448.997   7
   2   2  24 567.177 455.042   2
  -2   2 -25 213.914 567.300   3
   2   2  25-259.930 494.763   7
  -2  -2 -25 513.020 536.087   6
   2  -2  25 307.232 540.611   2
   2   2  25 191.769 398.280   2
   2   2  26-391.903 548.183   7
  -2  -2 -26 393.602 559.638   6
  -2   2 -26 42.0597 539.476   3
   2  -2  26 333.753 523.795   2
   2  -2  27 2088.67 786.931   2
  -2  -2 -27 757.321 533.037   6
   2   2  27 704.218 585.825   7
  -2   2 -27 506.874 579.382   3
  -2  -2 -28 1485.76 570.897   6
   2   2  28 1500.08 643.173   7
  -2   2 -28 1768.52 722.626   3
   2  -2  28 1764.38 675.635   2
   2   2  29 2519.95 757.034   7
  -2  -2 -29 2598.11 726.603   6
  -2  -2 -30 1458.38 702.311   6
   2   3 -30-55.5522 463.619   3
   2  -3 -29 1535.67 620.720   6
   2   3 -29 940.073 587.711   3
  -2   3  29 1201.48 549.090   1
   2  -3 -28 1755.72 612.100   6
  -2  -3  28 1568.29 620.720   2
   2   3 -28 1144.64 665.408   3
  -2   3  28 1158.26 515.699   1
  -2   3  27 4088.65 767.622   1
  -2  -3  27 3641.69 834.177   2
   2  -3 -27 3360.37 711.452   6
   2   3 -27 3909.64 765.016   3
  -2  -3  26 2601.15 774.667   2
  -2   3  26 2611.98 640.097   1
   2  -3 -26 3550.32 705.057   6
   2   3 -26 3892.81 805.588   3
   2   3 -25 881.585 554.875   3
  -2  -3  25 711.885 704.603   2
   2  -3 -25 982.780 510.451   6
   2  -3 -25 49.7448 434.611   4
  -2   3  25 1052.12 429.166   1
   2  -3 -25 966.437 435.472   5
  -2   3  24 26601.1 1499.45   1
   2   3 -24 30537.8 1774.63   3
  -2  -3  24 27992.1 1773.72   2
   2  -3 -24 28287.4 1575.17   6
   2  -3 -24 26059.3 1347.13   4
   2  -3 -24 26696.8 1395.93   5
  -2   3  23 1881.61 498.022   2
  -2  -3  23 1272.37 671.859   2
  -2  -3  23 1380.73 484.593   9
   2  -3 -23 10.2512 404.923   4
  -2   3  23 741.293 497.599   1
   2  -3 -23 957.309 466.837   6
   2   3 -23 1705.99 633.326   3
   2  -3 -23 1663.82 513.714   5
  -2  -3  22 14647.9 1250.75   2
  -2  -3  22 17652.8 1102.17   9
  -2   3  22 14800.9 971.101   2
  -2   3  22 14602.6 1097.97   1
   2  -3 -22 14083.6 1094.10   6
   2   3 -22 16260.7 1293.24   3
   2  -3 -22 16269.4 1082.01   5
  -2  -3  21 4231.43 619.145   9
  -2   3  21 2932.55 577.841   1
  -2   3  21 3437.34 530.408   2
   2   3 -21 3270.44 674.249   3
  -2  -3  21 3475.48 702.487   2
   2  -3 -21 3337.75 570.941   5
  -2   3  20 3916.12 483.500   7
  -2  -3  20 3835.12 657.113   2
  -2   3  20 4143.71 526.423   2
   2   3 -20 3713.34 626.093   3
  -2  -3  20 3909.58 543.955   9
  -2   3  20 3521.69 587.031   1
   2  -3 -20 3539.94 543.977   5
  -2   3  19 3020.24 410.761   7
  -2   3  19 2947.40 506.390   1
  -2   3  19 3797.49 499.049   2
  -2  -3  19 2941.20 609.826   2
  -2  -3  19 3828.98 544.025   9
   2   3 -19 2490.71 555.653   3
   2  -3 -19 3004.65 508.864   5
  -2  -3  18 1299.59 399.681   9
  -2  -3  18 1141.06 475.176   2
  -2   3  18 2257.97 403.386   2
  -2   3  18 948.207 363.683   1
  -2   3  18 1004.05 293.532   7
   2   3 -18 929.746 386.330   3
   2  -3 -18 1778.41 415.098   5
  -2  -3  17 293.108 323.616   9
  -2   3  17 1045.29 338.148   2
  -2   3  17 437.193 258.766   7
  -2  -3  17-147.407 437.052   2
  -2   3  17 137.873 350.761   1
   2  -3 -17 1244.82 248.522   4
   2   3 -17 68.0700 380.099   3
   2  -3 -17 560.076 316.763   5
  -2  -3  16 16139.7 973.739   9
  -2  -3  16 15399.5 1064.02   2
  -2   3  16 14909.1 901.037   1
  -2   3  16 15604.4 760.006   2
  -2   3  16 15484.8 766.867   7
   2   3 -16 14221.7 997.995   3
   2   3 -16 15037.8 612.948   6
   2  -3 -16 13640.9 702.763   4
   2  -3 -16 14137.3 878.422   5
   2  -3 -15 4638.12 400.607   4
  -2   3  15 5442.02 460.152   2
  -2   3  15 4872.20 568.365   1
   2   3 -15 5317.49 360.286   6
  -2  -3  15 4456.93 574.159   2
  -2  -3  15 5252.73 594.304   9
  -2   3  15 5601.75 458.344   7
   2  -3 -15 5022.76 558.182   5
   2   3 -15 4976.33 630.674   3
  -2  -3  14 27208.0 1202.15   9
  -2  -3  14 24903.2 1238.90   2
   2   3 -14 25119.6 1217.26   3
   2  -3 -14 24690.8 842.549   4
  -2   3  14 27014.6 1116.41   1
   2   3 -14 26802.1 711.690   6
  -2   3  14 26472.9 883.585   7
   2  -3 -14 24650.3 1051.84   5
   2  -3 -13 17147.6 867.670   5
  -2   3  13 17410.3 667.044   7
  -2   3  13 17622.0 890.928   1
  -2   3  13 18213.0 790.347   8
   2  -3 -13 17063.0 669.565   4
   2   3 -13 17326.4 550.031   6
  -2  -3  13 19257.9 982.098   9
   2   3 -13 17737.9 996.062   3
  -2  -3  13 17140.4 1029.16   2
  -2   3  12 97180.3 1932.63   1
  -2   3  12 97207.6 1781.59   8
  -2  -3  12 98773.1 2234.46   2
   2   3 -12 96767.6 2097.18   3
   2   3 -12 97956.8 1187.34   6
  -2  -3  12 99480.8 2119.38   9
  -2   3  12 91401.6 1423.47   7
   2  -3 -12 95888.9 1470.56   4
   2  -3 -12 94594.8 1899.76   5
  -2  -3  11 1216.68 346.869   9
  -2  -3  11 735.922 277.497   2
   2  -3 -11 1215.09 313.325   5
   2   3 -11 867.275 118.308   6
  -2   3  11 1170.36 260.206   8
  -2   3  11 815.676 159.481   7
  -2   3  11 1243.35 350.282   1
   2  -3 -11 1030.96 197.757   4
   2   3 -11 1261.37 356.263   3
  -2   3  10 4668.55 417.348   8
  -2  -3  10 4136.31 462.563   2
   2  -3 -10 4327.95 424.669   5
  -2   3  10 5162.01 483.573   1
  -2   3  10 4358.80 269.405   7
  -2  -3  10 4798.96 496.523   9
  -2  -3  10 4214.15 180.986   8
   2  -3 -10 4664.83 314.584   4
   2   3 -10 4280.98 220.203   6
   2   3 -10 5020.35 475.575   3
  -2  -3   9 30292.4 1124.58   9
  -2   3   9 28854.4 978.730   8
  -2   3   9 31136.6 998.538   1
  -2   3   9 28357.8 605.196   7
  -2  -3   9 29614.8 1054.64   2
   2   3  -9 29954.6 1012.10   3
   2   3  -9 28312.5 499.483   6
   2  -3  -9 29252.2 967.767   5
   2  -3  -9 29849.1 691.650   4
  -2  -3   8 2061.59 319.208   2
  -2  -3   8 2591.76 381.757   9
   2  -3  -8 2232.60 209.781   4
   2   3  -8 2167.26 140.762   6
  -2   3   8 2226.89 353.699   1
  -2   3   8 1990.18 165.794   7
  -2   3   8 2340.07 328.852   8
   2   3  -8 2944.68 365.912   3
   2  -3  -8 2044.54 302.109   5
  -2   3   7 73621.1 1564.72   8
  -2   3   7 71438.1 799.884   7
  -2   3   7 76054.0 1418.01   1
  -2  -3   7 75684.2 1449.64   2
   2   3  -7 75844.5 1415.93   3
   2  -3  -7 76164.0 971.246   4
   2  -3  -7 75243.4 1421.84   5
  -2  -3   7 76887.6 1691.27   9
   2   3  -7 74452.3 764.533   6
  -2   3   6 88458.7 827.140   7
   2  -3  -6 90506.7 997.977   4
  -2  -3   6 92489.3 1516.30   2
   2  -3  -6 88669.9 756.563   3
   2   3  -6 93721.6 1507.48   3
  -2   3   6 92269.8 1514.20   1
  -2  -3   6 92292.6 1811.04   9
   2   3  -6 92993.3 1504.56   4
   2  -3  -6 91665.7 1504.15   5
   2   3  -6 91534.2 896.024   6
  -2   3   6 92147.3 1740.56   8
  -2  -3   5 172.027 64.5509   6
  -2  -3   5 406.713 197.500   2
  -2   3   5 278.160 161.901   1
   2  -3  -5 315.393 191.964   5
   2   3  -5-42.7207 166.850   4
   2  -3  -5 617.439 119.351   4
  -2   3   5 188.082 182.520   8
   2   3  -5 84.0129 146.829   3
   2   3  -5 126.580 63.0230   6
  -2   3   5 136.729 64.6699   7
  -2  -3   5 271.132 235.717   9
   2  -3  -5 17.4324 51.8429   3
   2   3  -4 140652. 1358.50   6
   2  -3  -4 149124. 1189.64   4
  -2  -3   4 151582. 1699.22   2
   2   3  -4 155745. 1699.14   4
  -2   3   4 148276. 859.337   3
  -2   3   4 150673. 1775.60   1
   2   3  -4 153985. 1763.87   3
  -2  -3   4 155497. 1189.43   6
  -2   3   4 148959. 2194.98   8
  -2  -3   4 149472. 2213.98   9
   2  -3  -4 152009. 1803.62   5
   2  -3  -4 156586. 1095.07   3
  -2   3   3 79365.6 1603.23   8
   2  -3  -3 80234.8 888.019   3
  -2   3   3 79154.3 688.972   3
  -2   3   3 78128.2 1229.53   1
   2  -3  -3 77262.0 867.566   4
  -2  -3   3 78240.6 1566.25   9
   2   3  -3 79728.6 1210.99   3
   2   3  -3 80083.7 1135.35   4
  -2  -3   3 79806.1 946.697   6
   2  -3  -3 81103.4 1272.11   5
  -2   3   2 334.906 72.0919   3
   2  -3  -2 445.896 155.868   5
  -2  -3   2 294.493 102.958   6
  -2   3   2 373.801 205.210   8
  -2  -3   2 267.618 196.042   9
   2   3  -2 601.593 154.325   4
   2  -3  -2 190.208 85.2283   4
  -2   3   2 505.937 155.451   1
   2   3  -2 426.076 152.260   3
   2  -3  -1 802.809 170.851   5
   2  -3  -1 773.988 128.252   4
   2   3  -1 777.108 141.815   4
  -2   3   1 658.982 153.672   1
  -2   3   1 674.851 233.426   8
   2   3  -1 585.111 152.821   3
  -2  -3   1 716.726 173.800   6
  -2   3   1 720.745 115.729   3
  -2  -3   1 737.991 243.445   9
   2  -3   0 946.489 163.815   5
   2   3   0 939.227 172.971   3
   2   3   0 702.536 128.806   4
  -2   3   0 796.154 239.619   8
   2  -3   0 765.838 128.348   4
  -2  -3   0 881.980 191.703   6
  -2   3   0 1305.62 162.961   3
  -2   3   0 869.300 153.998   1
  -2  -3   0 887.461 230.049   5
  -2   3  -1 20248.1 826.964   8
   2   3   1 19571.8 477.408   4
   2  -3   1 20761.2 589.377   5
   2  -3   1 19352.9 528.992   4
  -2  -3  -1 19395.2 712.482   6
  -2   3  -1 19727.4 593.359   3
   2   3   1 19220.7 572.369   3
  -2  -3  -1 19186.1 731.985   5
  -2   3  -1 19573.2 528.464   1
  -2   3  -2 69273.1 1526.13   8
   2   3   2 68625.4 879.130   4
  -2   3  -2 68819.9 1215.52   3
   2   3   2 68933.8 1077.81   7
  -2   3  -2 67582.6 947.529   1
  -2  -3  -2 67950.7 1430.82   6
   2  -3   2 68559.0 1116.69   2
   2  -3   2 70823.4 1064.77   5
  -2  -3  -2 66225.0 1320.67   5
   2  -3   3 1211.43 204.641   2
  -2  -3  -3 1034.51 237.873   6
  -2   3  -3 1241.84 148.062   1
   2   3   3 1221.30 202.550   7
   2   3   3 1058.47 131.315   4
   2  -3   3 1031.70 160.804   5
  -2   3  -3 1232.81 225.874   3
  -2   3  -3 1164.11 267.228   8
  -2  -3  -3 1230.96 220.011   5
  -2  -3  -4 31721.8 1105.11   6
  -2   3  -4 28647.4 834.012   6
  -2   3  -4 30750.0 966.222   3
   2   3   4 32186.3 778.031   7
   2  -3   4 31061.8 867.288   2
   2  -3   4 32293.0 715.833   5
  -2   3  -4 32152.4 1060.53   8
  -2   3  -4 31702.2 634.948   1
  -2  -3  -4 30389.5 884.131   5
   2   3   4 31637.3 613.128   4
   2   3   5 13994.9 547.235   7
  -2  -3  -5 14114.2 784.571   6
   2  -3   5 14361.4 631.055   2
   2   3   5 14409.4 435.714   4
  -2   3  -5 14340.1 714.142   3
  -2   3  -5 13977.8 607.002   6
   2  -3   5 14966.7 497.504   5
  -2   3  -5 14591.7 731.427   8
   2   3   5 15063.6 508.471   1
  -2  -3  -5 14732.8 613.103   5
   2   3   6 117914. 1571.45   7
   2  -3   6 115816. 1435.40   5
  -2   3  -6 117998. 2033.64   8
  -2  -3  -6 112400. 1667.70   5
   2   3   6 118342. 1317.68   4
   2  -3   6 115493. 1900.39   2
  -2   3  -6 116919. 2094.86   3
   2   3   6 117192. 1291.12   2
   2   3   6 117666. 1384.48   1
  -2  -3  -6 118475. 2346.38   6
  -2   3  -6 112700. 1688.74   6
  -2  -3  -7 103604. 2293.03   6
   2   3   7 104149. 1351.57   2
   2  -3   7 102065. 1924.16   2
   2   3   7 108414. 1562.52   7
  -2   3  -7 101988. 1657.99   6
   2  -3   7 103565. 1403.12   5
  -2   3  -7 103819. 2068.22   3
   2   3   7 106971. 1338.55   1
  -2  -3  -7 101971. 1561.98   5
  -2   3  -7 106052. 1917.75   8
   2  -3   8 195358. 2794.32   2
   2   3   8 207088. 2249.01   7
  -2   3  -8 200676. 3002.44   3
   2   3   8 203633. 2066.51   2
  -2   3  -8 197575. 2625.68   8
  -2   3  -8 198419. 2377.72   6
  -2  -3  -8 200751. 3263.78   6
   2   3   8 201405. 1876.96   1
  -2  -3  -8 204211. 2198.01   5
   2  -3   8 204001. 1992.78   5
   2   3   9 10524.2 561.092   7
  -2   3  -9 10945.4 639.953   8
   2  -3   9 10977.2 743.740   2
  -2  -3  -9 11055.6 794.952   6
  -2   3  -9 11542.7 612.611   6
   2   3   9 10332.4 526.525   2
   2   3   9 11447.6 479.553   1
  -2  -3  -9 11096.8 521.122   5
   2  -3   9 10371.9 472.657   5
   2   3  10 475.680 176.609   1
   2   3  10 808.548 240.213   2
   2   3  10 300.545 236.930   7
  -2  -3 -10 467.478 173.170   5
  -2   3 -10 551.466 236.380   8
   2  -3  10 625.643 150.286   9
  -2   3 -10 1033.06 289.155   6
   2  -3  10 826.464 351.072   2
  -2  -3 -10 78.3799 378.117   6
   2  -3  11 147371. 1631.09   9
  -2   3 -11 152828. 2276.37   6
   2   3  11 152798. 1820.33   1
  -2   3 -11 147374. 2266.96   8
   2  -3  11 153093. 2875.87   2
   2   3  11 153702. 2195.08   7
   2   3  11 150533. 2352.46   2
  -2  -3 -11 155747. 3081.41   6
  -2  -3 -11 154099. 1926.81   5
  -2  -3 -12 620.788 204.665   5
  -2   3 -12 327.902 206.124   8
   2   3  12 620.762 322.765   7
   2  -3  12 206.662 121.956   9
   2   3  12 142.920 207.734   2
  -2  -3 -12-52.3643 383.037   6
   2  -3  12-346.560 377.411   2
  -2   3 -12 300.628 260.693   6
   2   3  12 18.3849 166.465   1
   2  -3  13 48014.7 960.658   9
  -2  -3 -13 48225.2 1809.94   6
  -2   3 -13 47868.9 1286.08   8
   2   3  13 47470.2 1510.37   2
   2   3  13 47230.4 1352.59   7
   2   3  13 45691.6 1087.85   1
  -2   3 -13 48766.8 1385.42   6
   2  -3  13 49270.0 1785.03   2
  -2  -3 -13 47673.8 1097.67   5
  -2   3 -14 6240.56 478.811   8
   2   3  14 6295.60 583.373   7
  -2  -3 -14 6021.49 426.282   5
   2   3  14 6449.44 458.752   1
   2  -3  14 6372.28 708.423   2
   2  -3  14 5876.67 361.646   9
  -2   3 -14 6324.68 564.273   6
  -2  -3 -14 6458.95 732.572   6
   2   3  14 6161.90 594.720   2
  -2   3 -15-119.521 247.073   6
  -2   3 -15 110.901 184.012   8
   2   3  15 180.089 196.555   1
  -2  -3 -15 276.609 184.427   5
  -2  -3 -15 66.6749 409.918   6
   2  -3  15-587.220 461.591   2
   2   3  15-281.668 330.769   2
  -2   3 -15 491.018 483.281   3
   2   3  15-1.90042 323.317   7
  -2   3 -16 18614.5 791.506   8
   2   3  16 18236.9 1037.24   2
   2   3  16 17657.9 958.086   7
  -2   3 -16 18308.5 1220.77   3
   2   3  16 16919.7 764.235   1
  -2  -3 -16 17214.8 1143.29   6
  -2   3 -16 18138.8 940.471   6
   2  -3  16 17584.6 1192.13   2
  -2   3 -17 8202.20 669.507   6
   2   3  17 7998.26 747.294   2
  -2   3 -17 9193.66 921.844   3
   2   3  17 7550.22 548.019   1
   2   3  17 7062.51 678.740   7
  -2  -3 -17 7824.01 838.384   6
   2  -3  17 7746.43 871.387   2
  -2  -3 -18 12246.5 1025.40   6
   2   3  18 10864.6 830.887   7
   2   3  18 11652.3 680.744   1
  -2   3 -18 12263.9 802.860   6
   2  -3  18 13031.4 1091.99   2
  -2   3 -18 11498.6 1024.26   3
   2   3  18 11720.7 862.918   2
   2   3  19 2846.10 385.470   1
   2   3  19 2162.92 446.591   7
  -2  -3 -19 2915.28 615.950   6
  -2   3 -19 2840.65 462.014   6
  -2   3 -19 3982.14 724.318   3
   2   3  19 3047.06 524.781   2
   2  -3  19 3308.54 668.738   2
   2   3  20-1068.46 615.594   7
  -2  -3 -20-215.718 388.359   6
  -2   3 -20 778.442 552.490   3
  -2   3 -20 239.271 300.651   6
   2  -3  20 356.904 495.630   2
   2   3  20 113.649 307.772   2
   2   3  20-177.802 273.771   1
   2  -3  21 4328.78 725.515   2
  -2  -3 -21 3680.30 686.234   6
   2   3  21 5042.08 739.570   7
  -2   3 -21 4497.59 559.832   6
  -2   3 -21 4557.92 782.358   3
   2   3  21 4754.42 642.966   2
  -2   3 -22 6989.63 922.927   3
   2   3  22 7389.87 787.205   2
   2   3  22 6894.51 852.581   7
  -2  -3 -22 7366.11 914.386   6
   2  -3  22 7784.09 948.224   2
   2  -3  23 9625.43 1054.21   2
  -2  -3 -23 8865.38 1006.24   6
  -2   3 -23 9088.99 1000.06   3
   2   3  23 8480.19 929.572   7
   2   3  24 3888.78 728.512   7
  -2  -3 -24 6159.83 868.044   6
  -2   3 -24 5753.42 875.649   3
   2  -3  24 5525.75 860.978   2
   2   3  25-48.0083 444.285   7
  -2  -3 -25 7.31394 422.727   6
  -2   3 -25 618.013 556.573   3
   2  -3  25 432.914 605.189   2
  -2  -3 -26 5699.04 871.811   6
   2   3  26 5661.08 800.009   7
   2  -3  26 6398.15 934.068   2
  -2   3 -26 7011.11 1008.28   3
  -2   3 -27 722.755 656.646   3
  -2  -3 -27 784.808 553.363   6
   2   3  27 68.9255 542.405   7
   2  -3  27 704.350 637.621   2
   2   3  28 1136.25 674.019   7
  -2  -3 -28 2378.77 761.802   6
  -2   3 -28 1299.84 708.045   3
   2  -3  28 1193.99 686.146   2
  -2  -3 -29 1046.61 627.103   6
  -2   4  29 4597.24 789.040   1
   2  -4 -29 5559.95 850.962   6
   2   4 -29 5796.80 967.168   3
  -2  -4  28 125.351 581.618   2
  -2   4  28 148.519 479.835   1
   2  -4 -28 249.015 424.313   6
   2   4 -28 58.4521 486.872   3
  -2  -4  27 1741.51 647.248   2
   2  -4 -27 2168.73 617.998   6
  -2   4  27 2342.99 655.434   1
   2   4 -27 1867.84 696.897   3
  -2  -4  26 442.626 572.135   2
   2  -4 -26-330.614 473.449   6
  -2   4  26 83.3366 469.611   1
   2   4 -26 110.922 484.150   3
   2  -4 -25-91.6651 355.566   5
  -2  -4  25 743.436 623.009   2
   2  -4 -25-453.923 497.661   6
  -2   4  25 491.714 437.532   1
   2   4 -25-72.4069 556.211   3
   2  -4 -24 97.0757 340.592   5
  -2   4  24 62.4684 376.602   1
  -2  -4  24 299.702 577.623   2
   2  -4 -24-71.8040 461.883   6
   2   4 -24-133.522 603.241   3
   2  -4 -23 4200.06 656.367   5
  -2  -4  23 4731.41 646.313   9
  -2   4  23 4390.42 703.949   1
   2  -4 -23 4262.77 719.056   6
  -2  -4  23 3645.80 780.995   2
   2   4 -23 3039.51 670.939   3
   2  -4 -22 208.377 383.063   5
  -2   4  22-608.453 497.185   1
  -2  -4  22 468.366 581.795   2
   2  -4 -22-474.001 531.944   6
  -2  -4  22 91.4350 349.716   9
   2   4 -22 295.105 511.774   3
  -2   4  21 7538.47 830.797   1
  -2  -4  21 9606.36 845.237   9
   2  -4 -21 7613.61 626.377   4
   2   4 -21 7786.20 920.560   3
  -2  -4  21 8408.60 981.011   2
   2  -4 -21 8542.47 840.393   5
   2  -4 -20 296.380 364.467   5
  -2  -4  20 518.620 371.393   9
  -2   4  20 121.100 356.051   1
   2  -4 -20 216.316 245.103   4
  -2  -4  20 300.142 516.788   2
   2   4 -20-412.400 442.927   3
  -2   4  19 43075.1 1659.76   1
   2   4 -19 41963.7 1912.03   3
  -2  -4  19 44576.2 2040.54   2
  -2   4  19 43865.4 1399.87   7
   2  -4 -19 42240.8 1307.30   4
  -2  -4  19 49194.8 1732.17   9
   2  -4 -19 43504.7 1659.29   5
   2  -4 -18 634.094 396.675   5
   2   4 -18 406.856 434.392   3
  -2   4  18 732.657 393.518   1
  -2   4  18 1142.60 339.960   7
  -2  -4  18 593.257 340.756   9
   2  -4 -18 314.194 224.830   4
  -2  -4  18-183.573 460.147   2
   2  -4 -17 37385.3 1112.23   4
   2  -4 -17 38601.6 1484.07   5
  -2  -4  17 39449.2 1793.54   2
  -2   4  17 38167.7 1482.53   1
   2   4 -17 38060.6 1716.61   3
  -2  -4  17 42602.0 1574.40   9
  -2   4  17 39032.4 1212.53   7
   2  -4 -16 324.874 346.759   5
  -2  -4  16-489.768 544.036   2
  -2   4  16 129.798 350.670   1
  -2   4  16-375.820 305.071   7
  -2  -4  16 112.901 338.585   9
   2  -4 -16-69.5884 213.247   4
   2   4 -16 391.965 393.521   3
   2  -4 -15 1078.31 365.874   5
   2  -4 -15 1363.44 252.618   4
  -2  -4  15 1811.31 418.916   9
  -2   4  15 1756.29 426.984   1
  -2   4  15 1167.00 220.633   7
   2   4 -15 2211.05 546.941   3
   2  -4 -14 114.070 286.910   5
  -2   4  14 158.490 181.917   7
   2  -4 -14 451.997 192.087   4
  -2  -4  14 680.705 384.415   9
  -2   4  14 679.193 351.985   1
   2   4 -14 727.860 435.596   3
  -2  -4  14 1110.65 413.720   2
   2  -4 -13 3326.72 475.103   5
  -2   4  13 3587.91 317.635   7
   2   4 -13 4190.06 614.566   3
  -2   4  13 4119.08 519.601   1
   2  -4 -13 3920.10 318.135   4
  -2  -4  13 3507.98 499.250   9
  -2  -4  13 3280.41 511.508   2
  -2  -4  12 7426.95 667.029   9
  -2   4  12 7303.34 408.284   7
  -2  -4  12 7603.31 685.242   2
   2  -4 -12 7551.21 407.504   4
  -2   4  12 7883.07 627.156   8
   2   4 -12 8657.76 715.293   3
   2  -4 -12 7146.24 606.809   5
  -2   4  12 7789.72 630.364   1
  -2   4  11 8833.83 644.714   8
  -2  -4  11 8213.63 672.804   2
  -2   4  11 8443.18 408.640   7
  -2   4  11 9422.18 662.560   1
   2  -4 -11 8959.60 415.783   4
   2   4 -11 9995.04 733.822   3
  -2  -4  11 8728.90 683.153   9
   2  -4 -11 9029.46 631.566   5
   2  -4 -10 930.729 295.651   5
   2  -4 -10 818.576 152.198   4
  -2  -4  10 659.718 338.191   9
  -2   4  10 654.496 124.995   7
  -2  -4  10 623.785 276.149   2
  -2   4  10 653.791 264.591   8
  -2   4  10 711.283 289.323   1
  -2  -4   9 1170.78 275.335   2
  -2  -4   9 1154.07 368.332   9
  -2   4   9 1328.09 168.466   7
  -2   4   9 1311.79 308.490   8
   2  -4  -9 1200.30 316.789   5
   2  -4  -9 1293.16 161.299   4
  -2   4   9 1353.97 242.409   1
   2   4  -9 930.937 246.770   3
  -2   4   8 12726.3 652.723   1
   2  -4  -8 12388.0 390.106   4
  -2   4   8 12352.9 733.295   8
  -2  -4   8 12725.1 766.488   9
   2   4  -8 12146.9 661.500   3
  -2   4   8 11892.9 395.447   7
  -2  -4   8 12685.1 695.470   2
   2  -4  -8 12960.2 672.435   5
  -2   4   7 52774.1 1263.62   1
  -2   4   7 53514.8 1484.12   8
   2  -4  -7 54539.2 748.913   4
  -2  -4   7 53044.6 1309.49   2
  -2  -4   7 54961.6 1520.80   9
   2  -4  -7 53626.3 1274.94   5
   2   4  -7 53507.1 1299.51   3
  -2   4   7 51069.9 771.061   7
   2  -4  -6 5896.32 253.463   4
  -2  -4   6 6535.04 460.761   2
  -2   4   6 5228.97 487.918   8
  -2  -4   6 6341.46 551.693   9
  -2   4   6 5594.82 258.773   7
   2   4  -6 6041.11 420.173   4
  -2   4   6 6048.32 444.053   1
   2   4  -6 6359.13 460.383   3
   2  -4  -6 6314.06 470.387   5
   2  -4  -5 1273.54 253.289   5
   2   4  -5 1495.30 266.444   3
  -2  -4   5 1371.07 326.931   9
   2  -4  -5 1287.00 126.479   4
  -2   4   5 1267.37 238.876   1
  -2   4   5 1172.48 300.863   8
   2   4  -5 1106.10 203.009   4
  -2  -4   5 1478.65 110.025   6
   2  -4  -4 2130.30 290.119   5
  -2   4   4 2634.46 358.307   8
   2   4  -4 2303.82 306.596   3
   2   4  -4 2203.84 240.887   4
  -2   4   4 2329.71 286.088   1
  -2  -4   4 2189.22 157.350   6
   2  -4  -4 2449.99 162.619   4
  -2   4   4 2074.25 155.908   3
  -2  -4   4 2432.95 273.260   2
  -2  -4   4 2134.91 363.545   9
  -2   4   3 70201.0 851.129   3
  -2  -4   3 73119.3 1677.84   9
   2   4  -3 74207.6 1314.65   3
   2  -4  -3 71459.0 1316.64   5
   2  -4  -3 69072.9 837.855   4
  -2  -4   3 68346.8 971.993   6
   2   4  -3 72013.3 1145.33   4
  -2   4   3 69192.7 1276.06   1
  -2   4   3 71853.7 1703.84   8
   2   4  -2 37985.8 925.922   3
   2   4  -2 38255.0 794.589   4
  -2  -4   2 38278.7 1209.95   5
  -2   4   2 39044.5 680.793   3
  -2  -4   2 37789.1 817.139   6
  -2   4   2 38062.2 1247.99   8
  -2   4   2 38359.8 926.828   1
   2  -4  -2 39546.0 972.426   5
   2  -4  -2 37919.0 647.486   4
  -2   4   1 115736. 2157.51   8
   2   4  -1 112943. 1266.37   4
   2  -4  -1 114339. 1204.77   4
   2  -4  -1 115251. 1618.42   5
  -2  -4   1 110728. 1553.93   6
  -2   4   1 112190. 1518.72   1
  -2   4   1 113228. 1257.78   3
   2   4  -1 113906. 1558.83   3
  -2  -4   1 113919. 2028.71   5
  -2   4   0 73884.9 1736.00   8
  -2   4   0 71613.7 1094.97   3
   2   4   0 71701.0 966.835   4
  -2  -4   0 70525.9 1381.49   6
  -2   4   0 71756.5 1194.83   1
   2   4   0 72485.6 1231.11   3
  -2  -4   0 73278.5 1608.93   5
   2  -4   0 73225.8 1098.57   2
   2  -4   0 73814.5 1281.48   5
  -2  -4  -1 588770. 4336.53   6
   2   4   1 607527. 3495.10   3
  -2   4  -1 605639. 3509.92   3
   2   4   1 604809. 2701.76   4
   2  -4   1 594502. 3350.97   2
  -2  -4  -1 589310. 4489.54   5
  -2   4  -1 588199. 4914.64   8
  -2   4  -1 592604. 3347.84   1
   2  -4   1 621315. 3659.61   5
  -2   4  -2 37301.9 1258.00   8
   2   4   2 36850.4 659.245   4
   2  -4   2 35295.5 891.724   2
  -2  -4  -2 35201.9 1142.62   6
  -2   4  -2 36788.9 944.639   3
  -2   4  -2 36017.4 822.602   1
   2  -4   2 36486.7 887.817   5
  -2  -4  -2 36366.0 1112.61   5
   2   4   2 37706.7 891.267   3
   2  -4   3 239142. 2452.14   2
   2  -4   3 246489. 2276.97   5
   2   4   3 245068. 1668.88   4
   2   4   3 247764. 2262.91   7
  -2   4  -3 246301. 3185.96   8
  -2   4  -3 241556. 2112.07   1
  -2  -4  -3 238995. 3161.02   6
  -2   4  -3 240480. 2597.38   3
  -2  -4  -3 242439. 2836.62   5
  -2  -4  -4 527.217 229.234   5
  -2  -4  -4 123.830 244.927   6
   2   4   4 471.420 200.784   7
   2   4   4 413.455 120.964   4
   2  -4   4 448.934 184.649   5
  -2   4  -4 520.186 269.738   8
  -2   4  -4-184.976 256.677   3
  -2   4  -4 113.777 127.520   1
   2  -4   4-61.6741 226.558   2
  -2  -4  -5 558.889 246.547   5
   2   4   5 300.587 181.256   7
   2   4   5 929.304 141.833   4
   2  -4   5 394.138 138.217   5
   2  -4   5 318.778 231.804   2
  -2  -4  -5 853.384 366.211   6
   2   4   5 150.673 140.763   1
  -2   4  -5 486.400 240.534   8
  -2   4  -5 292.197 209.135   3
   2   4   6 7632.52 334.788   4
  -2  -4  -6 7272.07 702.716   6
  -2   4  -6 7494.45 471.803   6
  -2   4  -6 7610.46 591.948   8
   2   4   6 7665.02 331.756   2
   2   4   6 7734.39 458.306   7
   2  -4   6 9015.76 611.505   2
  -2   4  -6 8367.68 611.378   3
   2   4   6 7805.29 423.901   1
   2  -4   6 7402.00 424.057   5
  -2  -4  -6 7234.79 485.741   5
   2   4   7 19732.1 577.421   2
  -2   4  -7 21786.1 954.663   8
   2  -4   7 20286.2 949.173   2
  -2  -4  -7 21218.4 1131.95   6
   2  -4   7 21162.8 737.398   5
  -2   4  -7 20439.6 760.326   6
   2   4   7 20706.4 740.620   7
  -2   4  -7 20170.8 977.762   3
   2   4   7 21163.6 684.613   1
  -2  -4  -7 20400.9 811.365   5
  -2  -4  -8-161.973 226.467   5
   2  -4   8 178.250 163.483   5
  -2   4  -8 255.034 206.156   6
   2   4   8 72.1604 221.006   7
   2   4   8 128.073 163.672   1
  -2  -4  -8-67.5419 353.669   6
   2  -4   8 560.770 315.014   2
   2   4   8-110.682 150.428   2
  -2   4  -8 1.92547 283.247   3
  -2   4  -8 185.569 252.425   8
   2  -4   9 2504.22 433.174   2
   2   4   9 2799.42 289.193   1
  -2   4  -9 3266.39 426.114   8
   2   4   9 3113.28 320.910   2
  -2   4  -9 2447.95 444.204   3
   2   4   9 1942.35 310.162   7
  -2  -4  -9 2303.11 515.698   6
  -2  -4  -9 2556.10 323.550   5
   2  -4   9 2477.39 283.903   5
  -2   4  -9 2425.63 323.447   6
  -2  -4 -10 449.349 391.125   6
   2  -4  10 181.182 163.238   5
  -2   4 -10 506.951 296.473   8
   2   4  10 75.5517 250.908   7
  -2  -4 -10 206.606 202.643   5
   2   4  10 282.632 193.364   2
   2   4  10 146.652 169.398   1
   2  -4  10-70.2229 301.342   2
  -2   4 -10-12.8287 179.763   6
  -2   4 -10 138.732 357.608   3
  -2   4 -11 16555.8 832.929   8
   2   4  11 16341.5 759.270   7
   2   4  11 15707.1 760.193   2
  -2   4 -11 17322.2 1077.76   3
   2  -4  11 15810.7 621.914   9
  -2  -4 -11 17329.4 1157.66   6
   2   4  11 16173.1 658.624   1
  -2   4 -11 17107.6 778.755   6
   2  -4  11 16582.9 1017.35   2
  -2  -4 -11 16320.5 746.944   5
   2   4  12 6976.34 549.010   7
  -2   4 -12 6647.77 770.772   3
   2   4  12 6858.82 552.407   2
   2  -4  12 6115.46 700.611   2
   2   4  12 6886.49 470.688   1
  -2   4 -12 6826.19 574.909   8
  -2  -4 -12 6696.76 791.831   6
  -2   4 -12 7053.80 542.778   6
   2  -4  12 6578.65 417.621   9
  -2  -4 -12 6515.28 493.293   5
  -2   4 -13 75038.8 2251.52   3
   2   4  13 80213.8 1898.15   2
   2  -4  13 82228.4 2359.01   2
  -2   4 -13 81176.7 1779.47   8
  -2  -4 -13 84307.4 2492.98   6
   2   4  13 77949.7 1491.88   1
   2  -4  13 76950.9 1393.41   9
  -2   4 -13 80758.6 1743.06   6
   2   4  13 82741.7 1776.52   7
  -2  -4 -13 78470.3 1649.93   5
   2   4  14 107.152 194.747   1
   2  -4  14 55.5881 141.991   9
  -2  -4 -14 432.033 225.103   5
  -2   4 -14 446.925 244.562   8
   2  -4  14-67.5756 474.071   2
  -2  -4 -14 496.404 483.610   6
   2   4  14-14.1622 247.234   2
  -2   4 -14 523.851 274.438   6
   2   4  14 1094.38 403.025   7
  -2   4 -14 126.508 399.089   3
  -2  -4 -15 348.347 222.647   5
   2   4  15 268.346 353.488   7
  -2   4 -15 387.821 272.016   6
  -2  -4 -15 244.180 459.207   6
  -2   4 -15 204.220 222.952   8
   2   4  15-274.918 285.576   2
   2   4  15 35.0889 211.345   1
   2  -4  15-419.752 478.970   2
  -2   4 -16 1112.07 285.975   8
   2   4  16 838.579 364.276   7
  -2  -4 -16 1874.73 567.306   6
   2  -4  16 1185.76 497.561   2
  -2   4 -16 1101.45 318.120   6
   2   4  16 1515.95 327.778   1
   2   4  16 986.841 318.537   2
  -2   4 -16 1228.44 524.246   3
   2  -4  17 27653.8 1546.53   2
   2   4  17 25226.2 1181.11   2
   2   4  17 25117.4 1168.41   7
  -2   4 -17 24394.3 1070.19   6
  -2  -4 -17 25553.1 1480.66   6
  -2   4 -17 26608.3 1481.98   3
   2   4  17 24464.7 974.604   1
   2  -4  18 20049.6 1358.92   2
   2   4  18 18223.5 1017.02   2
   2   4  18 17141.3 1021.88   7
   2   4  18 17731.6 865.415   1
  -2  -4 -18 17864.8 1278.90   6
  -2   4 -18 17580.6 932.589   6
  -2   4 -18 19512.6 1329.51   3
   2  -4  19 9629.12 993.222   2
   2   4  19 7457.11 739.657   7
  -2   4 -19 8448.50 929.760   3
  -2  -4 -19 8800.20 948.168   6
   2   4  19 8955.70 652.459   1
   2   4  20 262.543 267.265   1
   2   4  20-199.399 455.640   7
  -2  -4 -20-156.752 437.344   6
   2  -4  20 584.947 583.345   2
  -2   4 -20 1146.03 642.818   3
   2  -4  21 30021.5 1696.91   2
  -2   4 -21 27568.2 1630.26   3
  -2  -4 -21 28730.2 1666.47   6
   2   4  21 26020.0 1380.01   7
  -2  -4 -22 1938.46 573.946   6
  -2   4 -22 3377.80 761.021   3
   2  -4  22 2714.74 741.038   2
  -2   4 -23 1167.63 650.515   3
  -2  -4 -23 197.667 486.019   6
   2  -4  23 1043.95 550.546   2
   2   4  23 1645.58 620.156   7
  -2  -4 -24 879.778 542.492   6
   2   4  24 624.065 580.049   7
  -2   4 -24 890.137 564.826   3
   2  -4  24 786.514 643.507   2
   2   4  25-298.888 516.913   7
  -2  -4 -25-42.4785 445.686   6
   2  -4  25-500.928 440.352   2
  -2   4 -25-78.4523 491.642   3
   2   4  26 186.158 528.845   7
   2  -4  26 1843.02 778.383   2
  -2  -4 -26 431.392 525.294   6
  -2   4 -26 916.637 703.559   3
  -2  -4 -27 1720.68 641.225   6
   2   4  27 1307.08 627.169   7
  -2   4 -27 1839.81 740.926   3
   2  -4  27 2221.40 673.066   2
  -2  -4 -28 2047.31 751.107   6
   2   4  28 639.916 578.167   7
   2  -5 -28 1470.07 655.509   6
   2   5 -28 1068.96 593.471   3
  -2   5  28 1348.44 542.069   1
  -2  -5  27 308.777 528.341   2
  -2   5  27 329.869 415.309   1
   2   5 -27-1088.27 672.620   3
   2  -5 -27 250.173 504.069   6
  -2  -5  26 5648.44 1025.23   2
  -2   5  26 5835.64 878.979   1
   2  -5 -26 5259.24 922.767   6
   2   5 -26 4866.18 925.923   3
  -2  -5  25 2026.78 827.031   2
   2  -5 -25 666.811 486.089   6
  -2   5  25 864.073 518.016   1
   2   5 -25 508.675 569.020   3
  -2   5  24 11242.7 1057.14   1
  -2  -5  24 11925.8 1240.26   2
   2  -5 -24 10567.8 1093.10   6
   2   5 -24 9939.13 1073.39   3
   2  -5 -24 12230.3 1066.60   5
   2  -5 -23 977.435 499.547   5
  -2  -5  23 1118.18 705.149   2
  -2   5  23-205.505 448.102   1
  -2  -5  23 704.396 411.197   9
   2  -5 -23-68.0455 413.858   6
   2   5 -23 180.573 490.789   3
  -2  -5  22 10115.0 1182.13   2
  -2  -5  22 9955.17 890.994   9
   2  -5 -22 8395.13 991.418   6
   2  -5 -22 10011.0 978.576   5
  -2   5  22 8757.28 887.855   1
   2   5 -22 8423.99 986.834   3
   2  -5 -21 994.313 468.328   5
  -2  -5  21 508.465 416.641   9
  -2   5  21 546.485 383.647   1
   2   5 -21 927.893 514.949   3
  -2  -5  21-244.300 542.811   2
  -2   5  20 1953.82 489.921   1
   2   5 -20 1653.18 593.351   3
  -2  -5  20 2712.15 672.540   2
  -2  -5  20 2106.78 498.060   9
   2  -5 -20 2195.69 545.005   5
   2  -5 -19 977.435 407.673   5
  -2  -5  19 250.768 536.339   2
  -2  -5  19 2081.48 547.541   9
  -2   5  19 932.220 395.858   1
   2   5 -19 727.192 492.163   3
   2  -5 -18 2144.25 497.616   5
  -2  -5  18 2241.42 483.379   9
  -2  -5  18 1851.75 589.600   2
  -2   5  18 2292.56 501.680   1
   2   5 -18 2167.18 594.171   3
   2  -5 -17 366.311 330.521   5
  -2  -5  17 1194.94 428.355   9
  -2   5  17 550.144 368.431   1
  -2  -5  17 215.665 436.607   2
  -2   5  17 194.047 252.138   7
   2   5 -17 1049.51 534.804   3
   2  -5 -16 1756.65 468.525   5
  -2  -5  16 1871.81 487.611   9
  -2   5  16 1858.07 462.082   1
  -2   5  16 1069.05 247.150   7
  -2  -5  16 1051.30 402.094   2
   2  -5 -16 1511.28 261.067   4
   2   5 -16 2896.43 661.466   3
   2  -5 -15 1014.08 409.527   5
  -2   5  15 655.490 217.631   7
   2  -5 -15 892.306 208.821   4
  -2  -5  15 584.219 352.100   9
   2   5 -15 1593.51 540.224   3
  -2  -5  15 735.803 387.625   2
  -2   5  15 1120.64 427.902   1
  -2  -5  14 6054.05 714.822   2
   2  -5 -14 6551.99 392.534   4
  -2  -5  14 6114.89 657.272   9
  -2   5  14 6071.03 432.508   7
  -2   5  14 6324.02 644.317   1
   2   5 -14 7071.17 792.893   3
   2  -5 -14 6260.30 643.296   5
   2  -5 -13 3137.72 510.764   5
  -2   5  13 3222.24 328.923   7
  -2  -5  13 1702.69 432.975   2
   2  -5 -13 2479.19 242.994   4
   2   5 -13 3831.82 659.920   3
  -2  -5  13 2554.85 486.948   9
  -2   5  13 3279.71 518.306   1
   2  -5 -12 102569. 1271.94   4
  -2  -5  12 106036. 2512.59   2
  -2   5  12 103144. 2254.04   8
  -2   5  12 97656.1 1443.59   7
  -2   5  12 106855. 2135.61   1
  -2  -5  12 104236. 2378.77   9
   2   5 -12 104650. 2361.44   3
   2  -5 -12 102162. 2175.75   5
   2  -5 -11 394.331 299.475   5
  -2   5  11 2.90411 238.914   8
  -2  -5  11-37.9279 322.760   9
  -2  -5  11 176.045 315.006   2
  -2   5  11 182.308 144.040   7
   2  -5 -11 12.9280 110.942   4
  -2   5  11-246.273 293.868   1
   2   5 -11-254.064 396.924   3
   2  -5 -10 98.6816 268.487   5
  -2   5  10 535.331 164.362   7
  -2   5  10 404.416 281.481   8
  -2  -5  10 875.189 373.431   9
  -2   5  10 747.013 299.083   1
   2  -5 -10 536.675 129.229   4
  -2  -5  10 279.502 269.788   2
   2   5 -10 33.8857 362.471   3
  -2   5   9 18761.0 963.621   8
   2  -5  -9 16734.5 433.901   4
  -2   5   9 17339.5 542.096   7
  -2  -5   9 18347.4 918.013   2
  -2   5   9 18707.8 840.651   1
  -2  -5   9 18311.4 1008.18   9
   2   5  -9 18028.6 889.160   3
   2  -5  -9 17017.2 847.506   5
   2   5  -8 11835.7 716.183   3
  -2   5   8 11331.8 777.357   8
  -2  -5   8 11812.1 705.151   2
  -2   5   8 10550.4 425.314   7
  -2   5   8 11300.7 674.360   1
  -2  -5   8 12171.3 819.446   9
   2  -5  -8 10356.3 322.823   4
   2  -5  -8 11648.8 685.741   5
   2   5  -7 57.6211 253.192   3
   2  -5  -7 307.786 242.014   5
  -2   5   7 264.067 255.263   1
   2  -5  -7 117.605 83.4620   4
  -2  -5   7 226.798 226.238   2
  -2   5   7 100.917 278.474   8
  -2   5   7 422.092 139.143   7
  -2   5   6 49382.5 861.762   7
   2   5  -6 50661.4 1229.79   4
  -2   5   6 50931.7 1558.31   8
   2  -5  -6 51293.3 674.661   4
  -2   5   6 51373.8 1285.66   1
   2   5  -6 50116.4 1328.42   3
  -2  -5   6 48977.5 1554.75   9
  -2  -5   6 50274.2 1251.76   2
   2  -5  -6 50350.7 1299.03   5
   2  -5  -5 1916.06 338.378   5
   2   5  -5 1681.42 346.894   3
  -2   5   5 1717.08 393.653   8
   2   5  -5 1242.33 239.438   4
  -2  -5   5 2080.54 313.901   2
  -2   5   5 1768.35 344.775   1
   2  -5  -5 1334.00 129.956   4
  -2  -5   5 1409.99 420.440   9
  -2  -5   5 1578.68 125.955   6
  -2   5   5 1342.04 164.016   3
  -2   5   4 286661. 3747.78   8
   2   5  -4 295046. 2612.83   4
   2  -5  -4 286587. 1672.80   4
   2   5  -4 291145. 2959.12   3
  -2  -5   4 289297. 2645.47   2
  -2  -5   4 287987. 1912.00   6
  -2   5   4 288459. 2872.16   1
  -2   5   4 296277. 2010.38   3
  -2  -5   4 293496. 3636.32   9
   2  -5  -4 296194. 3005.17   5
  -2  -5   4 297144. 3714.28   5
   2   5  -3 8993.49 549.250   3
   2  -5  -3 7945.12 295.105   4
   2   5  -3 8596.05 439.000   4
  -2   5   3 8090.57 683.485   8
  -2   5   3 7576.70 340.886   3
  -2   5   3 8464.50 530.881   1
  -2  -5   3 7503.58 375.994   6
   2  -5  -3 8754.01 553.750   5
  -2  -5   3 7747.37 638.380   5
   2  -5  -2 1364.00 289.291   5
  -2   5   2 715.777 319.259   8
   2   5  -2 846.726 186.958   4
  -2  -5   2 491.102 247.027   5
   2  -5  -2 1179.17 182.563   2
  -2   5   2 1025.62 174.825   3
  -2  -5   2 1191.21 199.583   6
   2   5  -2 902.451 230.388   3
  -2   5   2 963.241 229.203   1
  -2  -5   1 11009.7 556.280   6
  -2   5   1 10899.4 544.490   1
   2   5  -1 10860.5 419.769   4
  -2   5   1 11446.1 779.248   8
   2  -5  -1 10839.9 455.849   2
  -2   5   1 10600.1 445.638   3
   2   5  -1 11000.1 561.910   3
   2  -5  -1 11548.8 589.894   5
  -2  -5   1 10775.2 707.325   5
  -2  -5   0 1573.83 357.308   5
   2   5   0 1436.84 171.806   4
  -2   5   0 1650.67 369.488   8
  -2   5   0 1341.13 248.249   1
  -2  -5   0 1230.39 251.380   6
   2  -5   0 1577.28 218.228   2
   2   5   0 1674.36 277.861   3
   2  -5   0 1703.21 276.900   5
  -2   5   0 1472.96 206.480   3
   2   5   1 43032.2 757.892   4
   2   5   1 44128.9 1057.22   3
   2  -5   1 43489.8 1026.39   2
  -2   5  -1 44340.1 1515.04   8
  -2  -5  -1 40558.2 1256.35   6
  -2   5  -1 44908.9 1012.45   3
  -2   5  -1 43502.8 1056.25   1
   2  -5   1 44258.5 1109.16   5
  -2  -5  -1 42349.6 1330.02   5
  -2   5  -2 57266.4 1701.16   8
   2   5   2 53605.2 834.358   4
   2  -5   2 54692.5 1237.44   2
  -2  -5  -2 53981.6 1571.98   6
  -2   5  -2 56282.1 1222.04   3
  -2   5  -2 54637.9 1171.69   1
   2   5   2 56135.1 1185.65   3
   2  -5   2 55944.5 1244.74   5
  -2  -5  -2 57473.6 1547.33   5
  -2   5  -3 12351.0 822.353   8
  -2   5  -3 12818.7 642.617   3
   2  -5   3 11941.5 638.049   2
   2   5   3 11710.0 571.629   7
  -2  -5  -3 12135.4 803.866   6
  -2  -5  -3 12518.2 741.910   5
   2   5   3 11891.8 384.810   4
  -2   5  -3 11732.3 559.268   1
   2  -5   3 13093.5 630.498   5
   2   5   4 23609.1 798.268   7
  -2   5  -4 23876.5 1132.54   8
   2   5   4 25377.3 553.930   4
  -2  -5  -4 25061.7 1192.33   6
  -2   5  -4 24466.5 943.260   3
   2  -5   4 24011.6 953.071   2
   2  -5   4 23444.2 816.596   5
  -2   5  -4 22874.7 772.111   1
  -2  -5  -4 24855.8 1026.39   5
  -2   5  -5 20658.3 1057.53   8
   2   5   5 21102.3 501.646   4
  -2  -5  -5 22389.7 975.804   5
  -2  -5  -5 20801.3 1148.19   6
  -2   5  -5 19970.5 909.780   3
   2  -5   5 20509.8 933.053   2
   2   5   5 21189.2 778.332   7
   2  -5   5 20299.8 782.884   5
   2   5   5 20198.0 787.028   1
   2   5   6 114908. 1174.47   2
   2   5   6 115094. 1781.18   7
  -2   5  -6 115423. 2450.81   8
   2   5   6 111933. 1240.83   4
   2  -5   6 112464. 2243.50   2
  -2   5  -6 117435. 2250.78   3
  -2  -5  -6 117678. 2755.43   6
   2   5   6 119442. 1805.09   1
   2  -5   6 114635. 1840.95   5
  -2  -5  -6 115662. 2168.13   5
  -2  -5  -7 15420.8 1077.61   6
   2  -5   7 14653.2 890.313   2
   2   5   7 15195.5 714.241   7
   2   5   7 14496.4 462.567   2
  -2   5  -7 15756.0 923.285   8
  -2   5  -7 15633.8 879.779   3
   2   5   7 15798.1 676.043   1
  -2  -5  -7 14890.7 791.023   5
   2  -5   7 15852.0 727.989   5
  -2   5  -8 104570. 2291.37   8
  -2  -5  -8 102640. 2713.72   6
   2   5   8 100297. 1357.14   2
  -2   5  -8 99604.5 2287.03   3
   2   5   8 104749. 1685.52   1
   2   5   8 103643. 1758.88   7
  -2  -5  -8 101456. 2044.46   5
   2  -5   8 102627. 1810.84   5
   2  -5   8 101364. 2341.29   2
   2   5   9 15259.5 713.096   7
  -2  -5  -9 15399.1 819.155   5
   2  -5   9 14970.3 962.337   2
  -2  -5  -9 15739.5 1132.30   6
  -2   5  -9 14914.4 939.466   3
   2   5   9 15148.4 598.274   2
  -2   5  -9 16844.3 934.495   8
   2   5   9 14661.4 658.476   1
   2  -5   9 15197.0 721.767   5
   2  -5  10 2554.14 492.741   2
  -2   5 -10 3138.18 461.692   8
   2   5  10 2502.56 303.590   2
   2  -5  10 2097.14 321.528   5
  -2  -5 -10 3160.70 411.757   5
   2   5  10 2948.82 398.194   7
  -2   5 -10 2245.75 464.771   3
  -2  -5 -10 2573.15 584.180   6
  -2   5 -10 2739.50 332.532   6
   2   5  10 2759.17 338.127   1
  -2   5 -11 816.621 232.694   6
  -2   5 -11 1204.46 334.969   8
   2   5  11 1251.84 282.023   1
   2  -5  11 290.828 371.045   2
   2   5  11 1189.09 338.899   7
   2  -5  11 982.626 220.709   9
  -2  -5 -11 1411.11 481.038   6
   2   5  11 1362.14 254.672   2
  -2  -5 -11 1525.42 336.185   5
  -2   5 -11 410.314 378.495   3
   2  -5  11 680.160 216.337   5
   2   5  12 817.669 253.517   1
   2  -5  12 1049.81 237.677   9
   2   5  12 708.951 205.458   2
  -2   5 -12 465.054 210.439   6
  -2   5 -12 827.046 270.097   8
   2   5  12 584.320 268.561   7
  -2  -5 -12 644.306 264.186   5
  -2  -5 -12 1589.72 555.006   6
  -2   5 -12 393.956 406.834   3
   2  -5  12 491.447 438.554   2
   2   5  13 10890.7 699.632   7
   2  -5  13 10295.2 595.721   9
   2  -5  13 10989.6 938.057   2
   2   5  13 10501.0 622.461   1
  -2   5 -13 11521.3 740.002   8
   2   5  13 10434.4 639.983   2
  -2  -5 -13 11585.7 1083.88   6
  -2   5 -13 11205.4 656.156   6
  -2   5 -13 10932.0 949.981   3
  -2  -5 -13 10587.6 714.987   5
   2  -5  14 320.117 454.029   2
   2   5  14 113.685 218.447   1
  -2   5 -14-136.129 213.936   8
  -2  -5 -14 177.888 262.486   5
  -2   5 -14 1255.83 512.759   3
   2  -5  14 56.9931 183.082   9
  -2  -5 -14 429.213 511.985   6
   2   5  14 151.360 339.236   7
  -2   5 -14 127.500 235.111   6
  -2   5 -15 4087.26 442.021   8
   2   5  15 3971.87 544.608   7
  -2  -5 -15 3332.65 443.564   5
  -2  -5 -15 4359.30 752.013   6
  -2   5 -15 3707.95 427.902   6
   2  -5  15 3719.64 619.701   2
  -2   5 -15 3201.09 626.772   3
   2   5  15 3502.71 401.286   1
   2   5  16 3565.55 548.455   7
  -2  -5 -16 3592.22 684.860   6
   2  -5  16 3726.43 647.145   2
  -2   5 -16 3255.83 657.745   3
   2   5  16 3703.84 419.254   1
  -2  -5 -17 3372.41 684.313   6
   2   5  17 3450.03 537.628   7
   2  -5  17 3367.63 672.430   2
  -2   5 -17 3530.50 698.340   3
   2   5  17 3399.66 421.250   1
  -2  -5 -18 4144.69 756.310   6
   2   5  18 4785.74 625.439   7
   2   5  18 4815.19 524.870   1
   2  -5  18 4646.54 771.203   2
  -2   5 -18 4276.89 769.831   3
  -2  -5 -19 1838.57 560.306   6
   2   5  19 1993.42 463.956   7
  -2   5 -19 1833.76 625.235   3
   2   5  19 1980.53 400.664   1
   2  -5  19 1631.08 572.291   2
  -2  -5 -20 1660.55 571.316   6
   2   5  20 2132.43 527.876   7
   2   5  20 2595.83 450.550   1
   2  -5  20 2780.53 706.833   2
  -2   5 -20 2171.72 638.612   3
   2   5  21-48.1358 449.408   7
  -2  -5 -21 160.310 492.594   6
  -2   5 -21 579.023 543.672   3
   2  -5  21 639.966 524.733   2
  -2   5 -22 8833.43 1085.12   3
  -2  -5 -22 7873.47 1007.06   6
   2   5  22 6038.66 728.209   7
   2  -5  22 9281.55 1082.27   2
  -2  -5 -23 140.311 567.501   6
   2   5  23-1019.41 620.616   7
   2  -5  23 294.890 453.029   2
  -2  -5 -24 6868.51 993.573   6
  -2   5 -24 9240.63 1181.33   3
   2  -5  24 7894.36 1057.74   2
   2   5  25 1006.16 619.591   7
  -2  -5 -25 1180.99 654.670   6
  -2   5 -25 1944.30 744.507   3
   2  -5  25 1616.41 677.606   2
   2   5  26 10959.5 1117.82   7
   2  -5  26 12011.5 1289.61   2
  -2  -5 -26 10907.5 1253.77   6
  -2   5 -26 11321.7 1250.17   3
  -2  -5 -27 1073.69 711.627   6
   2   5  27 1058.79 648.031   7
  -2   6  27 850.027 471.473   1
   2  -6 -27 986.712 539.290   6
   2   6 -27 763.852 671.403   3
  -2  -6  26 1248.92 648.405   2
  -2   6  26 278.872 461.283   1
   2   6 -26-331.619 567.895   3
   2  -6 -26 567.683 506.481   6
  -2  -6  25 2058.28 757.990   2
  -2   6  25 633.368 486.516   1
   2  -6 -25 391.389 546.845   6
   2   6 -25 947.695 576.945   3
   2  -6 -24 211.230 454.814   5
  -2  -6  24 835.009 744.905   2
   2   6 -24-529.163 689.323   3
   2  -6 -24-316.215 533.709   6
  -2   6  24-568.585 532.449   1
  -2   6  23 1526.55 536.533   1
  -2  -6  23 1658.67 612.332   2
   2  -6 -23 1642.55 577.750   5
   2  -6 -23 786.862 493.015   6
   2   6 -23 373.834 592.886   3
  -2  -6  22 1352.02 453.812   9
   2  -6 -22 1247.98 517.895   5
  -2  -6  22 977.405 660.290   2
   2  -6 -22 544.850 481.483   6
  -2   6  22 1275.25 523.009   1
   2   6 -22 591.715 582.419   3
  -2  -6  21 7077.23 805.468   9
   2  -6 -21 6624.71 843.109   5
  -2   6  21 5778.31 783.365   1
   2   6 -21 6331.79 903.806   3
  -2  -6  21 5913.57 917.319   2
   2  -6 -20 1723.62 521.419   5
  -2  -6  20 2528.52 554.307   9
   2   6 -20 1696.38 610.606   3
  -2   6  20 2603.79 604.860   1
  -2  -6  20 1870.10 658.758   2
  -2   6  19 20680.6 1225.28   1
  -2  -6  19 23386.1 1309.74   9
  -2  -6  19 21063.2 1513.55   2
   2   6 -19 22006.3 1520.98   3
   2  -6 -19 19893.5 1264.50   5
   2  -6 -18 2710.95 583.624   5
  -2  -6  18 3632.21 607.405   9
  -2  -6  18 2241.37 601.208   2
  -2   6  18 3524.76 615.101   1
   2   6 -18 2786.10 712.797   3
  -2  -6  17 16119.3 1086.82   9
   2  -6 -17 14570.8 1047.54   5
   2   6 -17 17277.7 1283.02   3
  -2  -6  17 15302.9 1223.80   2
  -2   6  17 16731.1 1065.83   1
   2  -6 -16 5602.86 673.054   5
  -2  -6  16 5927.87 795.465   2
   2   6 -16 7201.10 895.365   3
  -2  -6  16 6489.51 748.648   9
  -2   6  16 7028.19 735.995   1
   2  -6 -15 752.216 402.029   5
  -2  -6  15 1063.09 427.199   9
  -2  -6  15 456.420 415.763   2
  -2   6  15 1007.87 268.839   7
  -2   6  15 1254.41 463.542   1
   2   6 -15 1416.58 497.522   3
  -2  -6  14 12280.6 934.659   9
  -2   6  14 12139.1 605.568   7
  -2  -6  14 12652.7 1027.04   2
  -2   6  14 14069.8 919.445   1
   2   6 -14 11059.0 883.018   3
   2  -6 -14 12518.0 897.549   5
   2  -6 -13 245.943 335.952   5
  -2  -6  13-59.6370 362.776   9
  -2   6  13 329.500 189.952   7
  -2  -6  13 60.0835 387.146   2
  -2   6  13-30.5473 335.390   1
   2   6 -13-368.599 472.788   3
   2  -6 -12 300.412 300.841   5
  -2   6  12 455.588 189.606   7
   2   6 -12 31.9921 407.117   3
  -2   6  12 264.887 288.349   1
  -2  -6  12 109.344 333.385   2
  -2  -6  12 243.352 382.440   9
   2  -6 -11 705.251 350.609   5
  -2   6  11 703.269 326.787   1
  -2   6  11 686.003 198.746   7
  -2   6  11 754.587 369.911   8
  -2  -6  11 816.238 388.757   9
  -2  -6  11 366.133 331.345   2
   2   6 -11 592.999 347.468   3
   2  -6 -10 16.2731 284.025   5
  -2   6  10 4.82759 310.905   1
  -2   6  10 246.384 337.736   8
  -2   6  10-9.69182 139.548   7
  -2  -6  10 8.31100 281.891   2
  -2  -6  10 29.5403 370.743   9
   2   6 -10 392.591 361.192   3
  -2  -6   9 40277.5 1530.51   9
   2  -6  -9 37703.1 515.267   4
  -2   6   9 36805.8 862.969   7
  -2  -6   9 39781.5 1383.72   2
  -2   6   9 38020.6 1497.13   8
  -2   6   9 37461.3 1269.33   1
   2   6  -9 40906.7 1402.69   3
   2  -6  -9 37502.4 1305.68   5
   2   6  -8 1022.35 350.017   3
   2  -6  -8 874.119 95.6284   4
  -2  -6   8 913.973 422.515   9
   2  -6  -8 697.065 332.156   5
  -2  -6   8 937.899 316.703   2
  -2   6   8 1075.85 414.873   8
  -2   6   8 787.160 196.295   7
  -2   6   8 807.180 332.546   1
  -2  -6   7 5333.70 497.847   2
   2   6  -7 4889.69 432.310   4
  -2   6   7 5513.81 353.198   7
   2  -6  -7 5284.46 187.748   4
  -2   6   7 6030.93 642.578   8
   2   6  -7 5599.27 572.605   3
  -2   6   7 5146.22 522.032   1
  -2  -6   7 6434.08 690.752   9
   2  -6  -7 6001.65 556.762   5
   2   6  -6 9536.65 568.141   4
  -2  -6   6 10099.9 816.600   9
  -2   6   6 10314.7 824.059   8
  -2   6   6 10661.3 657.409   1
  -2  -6   6 9858.36 607.946   2
   2  -6  -6 10189.6 704.479   5
  -2  -6   6 9170.48 211.715   6
   2   6  -6 9639.50 692.266   3
  -2  -6   5 5364.74 620.425   9
   2  -6  -5 4664.39 276.087   2
  -2  -6   5 5363.94 446.584   2
  -2   6   5 5425.22 606.555   8
   2   6  -5 4744.96 404.308   4
  -2  -6   5 4511.56 233.523   6
   2  -6  -5 5114.40 511.445   5
  -2   6   5 5586.66 508.441   1
   2   6  -5 4590.81 502.919   3
  -2   6   5 4976.54 314.652   3
  -2  -6   5 3888.45 511.724   5
   2  -6  -4 21088.8 574.931   2
   2   6  -4 21303.6 739.992   4
  -2   6   4 21299.7 1117.43   8
  -2  -6   4 20649.7 579.041   6
  -2  -6   4 20396.2 762.074   2
   2  -6  -4 21954.9 926.434   5
  -2   6   4 21003.6 883.436   1
   2   6  -4 21948.8 932.534   3
  -2   6   4 21445.0 633.124   3
  -2  -6   4 21038.3 1099.31   5
  -2   6   3 25465.0 1246.58   8
  -2   6   3 25464.4 701.980   3
   2  -6  -3 24957.4 675.013   2
  -2   6   3 26724.8 953.515   1
   2   6  -3 26637.1 783.711   4
  -2  -6   3 24052.5 722.207   6
   2   6  -3 26259.1 958.197   3
  -2  -6   3 25870.8 1173.96   5
   2  -6  -3 26466.4 1005.36   5
  -2   6   2 19321.5 639.570   3
  -2   6   2 18417.7 1065.55   8
  -2  -6   2 18410.5 1004.08   5
  -2  -6   2 17410.7 696.364   6
   2  -6  -2 18709.1 627.113   2
   2   6  -2 18591.3 616.287   4
  -2   6   2 18500.5 794.086   1
   2   6  -2 19541.4 817.595   3
   2  -6  -2 18423.4 839.222   5
  -2   6   1 6621.01 403.908   3
  -2   6   1 6428.49 666.612   8
   2   6  -1 6511.92 354.806   4
   2  -6  -1 6423.47 394.756   2
  -2  -6   1 5952.04 461.841   6
   2   6  -1 6689.05 491.288   3
  -2   6   1 6574.87 491.672   1
   2  -6  -1 6845.28 532.010   5
  -2  -6   1 7303.07 667.578   5
  -2   6   0 1204.56 229.612   3
   2  -6   0 1910.74 370.777   5
  -2  -6   0 1680.51 427.246   5
  -2   6   0 1370.27 415.815   8
  -2  -6   0 518.933 198.982   6
   2   6   0 1414.64 316.199   3
   2   6   0 1076.59 176.485   4
   2  -6   0 792.673 222.776   2
  -2   6  -1 164310. 3136.13   8
   2   6   1 162525. 2213.47   3
   2   6   1 160846. 1503.04   4
  -2   6  -1 163636. 2262.69   1
   2  -6   1 163340. 2281.73   2
  -2  -6  -1 157693. 2698.89   6
  -2   6  -1 163518. 2099.23   3
   2  -6   1 167800. 2370.46   5
  -2  -6  -1 165011. 2851.45   5
   2   6   2 465.080 131.958   4
  -2   6  -2 524.852 242.007   1
  -2  -6  -2 896.053 392.623   5
  -2  -6  -2 615.636 369.984   6
   2  -6   2 951.902 311.793   2
  -2   6  -2-19.3849 346.645   8
   2   6   2 510.981 282.732   3
   2  -6   2 1017.10 332.920   5
  -2   6  -2 408.557 208.431   3
   2  -6   3 71983.9 1710.35   2
   2   6   3 73203.6 939.122   4
  -2  -6  -3 70097.3 2052.65   6
  -2  -6  -3 73429.5 1913.31   5
  -2   6  -3 73786.8 1567.08   3
   2   6   3 72452.8 1476.92   3
  -2   6  -3 72677.8 2133.44   8
  -2   6  -3 74539.8 1535.26   1
   2  -6   3 73463.7 1592.10   5
   2   6   4 22135.6 836.299   7
   2  -6   4 23060.7 1034.41   2
   2   6   4 22825.3 527.074   4
  -2   6  -4 23845.3 957.185   3
  -2  -6  -4 23353.6 1104.94   5
  -2  -6  -4 22388.9 1227.69   6
  -2   6  -4 21946.4 1182.66   8
  -2   6  -4 23133.6 880.514   1
   2  -6   4 22228.2 894.844   5
  -2   6  -5 694.270 331.343   8
   2   6   5 351.242 256.866   7
   2   6   5 555.990 112.239   4
   2  -6   5 603.468 314.054   2
  -2  -6  -5 779.802 393.792   6
   2  -6   5 322.641 223.990   5
   2   6   5 331.485 242.451   1
  -2   6  -5 822.166 316.427   3
  -2  -6  -5 715.644 335.913   5
   2   6   6 21980.9 470.862   2
   2  -6   6 22838.5 1109.79   2
   2   6   6 22729.5 861.904   7
  -2   6  -6 22712.2 1049.95   3
  -2  -6  -6 22152.0 1298.92   6
  -2   6  -6 22040.2 1163.20   8
   2   6   6 22101.9 533.287   4
   2   6   6 22795.3 898.412   1
   2  -6   6 20738.9 867.563   5
  -2  -6  -6 23565.1 1099.80   5
  -2  -6  -7 12985.7 1029.21   6
  -2   6  -7 12504.3 894.789   8
   2   6   7 12042.1 387.617   2
   2   6   7 12840.0 696.075   7
   2  -6   7 13300.7 897.518   2
  -2   6  -7 12835.5 854.258   3
   2   6   7 13210.5 688.824   1
  -2  -6  -7 12081.2 793.676   5
   2  -6   7 12969.9 722.615   5
  -2   6  -8-228.093 349.600   8
   2  -6   8 307.356 257.780   5
   2  -6   8 150.038 328.971   2
   2   6   8 318.763 273.844   7
  -2  -6  -8 344.480 437.972   6
   2   6   8 270.644 242.684   1
  -2  -6  -8-136.495 345.901   5
  -2   6  -8 436.420 376.069   3
  -2   6  -9 1952.40 381.959   8
   2   6   9 2123.93 380.041   7
   2   6   9 2776.14 363.882   1
  -2  -6  -9 2522.40 403.126   5
  -2  -6  -9 1566.69 556.961   6
   2  -6   9 2169.36 474.987   2
   2  -6   9 2515.10 399.833   5
  -2   6  -9 2515.01 488.528   3
  -2   6 -10 5599.26 590.759   8
   2   6  10 6495.04 539.154   7
  -2  -6 -10 7232.13 880.968   6
   2  -6  10 5997.33 538.837   5
   2   6  10 5895.58 500.612   1
  -2   6 -10 5935.71 687.302   3
   2  -6  10 6460.37 706.482   2
  -2  -6 -10 5881.65 578.780   5
   2  -6  11 3413.49 424.410   5
   2   6  11 3294.45 444.042   7
  -2   6 -11 4131.89 527.863   8
  -2  -6 -11 4186.60 766.159   6
   2   6  11 3922.80 426.805   1
  -2  -6 -11 3689.67 503.674   5
  -2   6 -11 3504.53 611.126   3
   2  -6  11 3109.35 546.168   2
  -2  -6 -12-107.962 310.422   5
   2   6  12 218.201 239.902   1
  -2   6 -12 167.988 257.946   8
  -2  -6 -12 199.915 517.284   6
   2  -6  12 37.8452 221.863   5
   2   6  12-27.5069 314.532   7
   2  -6  12-153.644 439.626   2
  -2   6 -12-273.816 469.180   3
   2  -6  12 394.695 253.349   9
   2  -6  13 31706.3 1107.22   9
   2  -6  13 32851.3 1605.40   2
   2   6  13 30031.0 1149.66   7
  -2   6 -13 31324.9 1273.56   8
  -2  -6 -13 31982.4 1793.73   6
   2   6  13 29415.1 1077.14   1
  -2   6 -13 29771.7 1549.43   3
  -2  -6 -13 30660.6 1311.11   5
  -2  -6 -14 9658.13 1073.69   6
   2   6  14 8899.79 627.170   1
  -2   6 -14 8835.83 679.570   8
   2   6  14 9047.06 694.984   7
   2  -6  14 7726.70 575.911   9
   2  -6  14 8453.88 895.042   2
  -2   6 -14 7687.16 879.455   3
  -2  -6 -14 7514.39 703.236   5
   2   6  15 455.855 289.576   1
   2   6  15 529.267 375.403   7
  -2  -6 -15 909.762 593.782   6
   2  -6  15 854.481 553.830   2
  -2  -6 -15 400.038 309.786   5
  -2   6 -15 272.527 431.061   3
   2   6  16 6133.72 669.524   7
  -2  -6 -16 6749.42 943.116   6
   2   6  16 5866.03 554.109   1
   2  -6  16 7002.57 873.375   2
  -2   6 -16 7213.71 893.155   3
   2   6  17 7853.04 738.775   7
   2   6  17 6719.07 608.323   1
  -2  -6 -17 7056.37 996.413   6
   2  -6  17 7164.80 899.161   2
  -2   6 -17 6701.95 929.157   3
   2   6  18 4999.37 539.917   1
   2   6  18 6215.76 710.943   7
  -2  -6 -18 6292.79 935.736   6
   2  -6  18 5942.33 850.067   2
  -2   6 -18 6398.83 920.435   3
   2   6  19 1874.31 495.498   7
  -2  -6 -19 2941.84 714.488   6
   2   6  19 2775.81 481.347   1
   2  -6  19 2501.07 638.050   2
  -2   6 -19 2431.42 760.619   3
   2   6  20 790.613 363.712   1
   2   6  20 379.979 403.545   7
  -2  -6 -20-209.367 546.796   6
   2  -6  20 679.025 570.608   2
  -2   6 -20 1353.81 720.495   3
   2  -6  21 9847.43 1094.87   2
  -2   6 -21 8661.41 1079.34   3
   2   6  21 7437.38 809.986   7
  -2  -6 -21 8429.80 1051.83   6
  -2  -6 -22-94.9644 552.176   6
   2   6  22-556.727 455.257   7
  -2   6 -22 661.596 639.623   3
   2  -6  22 459.231 503.444   2
   2   6  23 3670.04 627.172   7
  -2   6 -23 7626.83 1109.17   3
  -2  -6 -23 5860.85 989.899   6
   2  -6  23 5859.55 981.191   2
   2   6  24-485.511 633.693   7
  -2  -6 -24 104.835 625.632   6
  -2   6 -24 1506.25 678.219   3
   2  -6  24 1366.38 719.611   2
   2   6  25-1468.55 701.629   7
  -2  -6 -25-891.958 660.123   6
  -2   6 -25 399.169 670.888   3
   2  -6  25 1085.34 652.971   2
   2   6  26 829.793 552.767   7
   2   7 -26 2858.73 789.374   3
  -2  -7  25 502.243 524.060   2
  -2   7  25 8.76931 487.835   1
   2  -7 -25 347.604 601.068   6
   2   7 -25 294.101 603.235   3
   2   7 -24 9045.11 1141.33   3
  -2  -7  24 10432.7 1256.74   2
   2  -7 -24 8766.33 1001.05   5
   2  -7 -24 7896.75 1060.66   6
  -2   7  24 8685.08 999.911   1
   2  -7 -23 1025.57 566.116   5
  -2   7  23-34.5394 439.465   1
  -2  -7  23 115.951 478.185   2
   2  -7 -23-443.262 687.281   6
   2   7 -23-370.552 690.839   3
  -2  -7  22 5147.84 736.267   9
  -2  -7  22 4381.49 881.883   2
   2  -7 -22 4309.91 788.511   5
   2  -7 -22 2975.64 705.522   6
  -2   7  22 4092.36 692.930   1
   2   7 -22 4201.90 783.326   3
   2  -7 -21 3285.40 680.820   5
  -2  -7  21 4021.95 681.390   9
  -2   7  21 3588.51 649.825   1
  -2  -7  21 3642.23 743.578   2
   2   7 -21 3410.34 743.849   3
   2  -7 -20 4797.10 772.748   5
  -2   7  20 4969.17 692.456   1
  -2  -7  20 4809.99 865.568   2
  -2  -7  20 5108.43 744.825   9
   2   7 -20 2764.08 637.500   3
  -2  -7  19 2034.43 704.918   2
   2  -7 -19 2642.56 635.292   5
  -2  -7  19 2871.66 584.755   9
  -2   7  19 2459.30 564.652   1
   2   7 -19 841.369 657.995   3
  -2  -7  18 14196.6 1098.70   9
  -2  -7  18 13887.7 1241.51   2
   2   7 -18 11506.6 1039.36   3
  -2   7  18 13588.8 1013.32   1
   2  -7 -18 14013.2 1107.58   5
   2  -7 -17 754.028 452.246   5
  -2  -7  17-25.0076 391.656   9
  -2  -7  17 812.648 466.194   2
  -2   7  17 266.391 359.671   1
   2  -7 -16 2426.78 566.939   5
  -2  -7  16 2178.09 501.983   9
  -2  -7  16 2127.02 550.660   2
   2   7 -16 891.754 522.682   3
  -2   7  16 2848.93 570.297   1
   2  -7 -15 1602.46 459.541   5
  -2  -7  15 866.167 433.243   9
  -2  -7  15 1530.07 522.261   2
  -2   7  15 1512.42 458.452   1
   2   7 -15 429.126 533.865   3
  -2  -7  14 6252.96 779.075   2
  -2  -7  14 7025.06 748.501   9
  -2   7  14 6115.26 662.109   1
  -2   7  14 5922.77 441.578   7
   2  -7 -14 6141.44 728.210   5
   2   7 -14 5926.28 716.421   3
  -2   7  13 1155.23 233.331   7
   2  -7 -13 1237.35 423.513   5
  -2  -7  13 1317.62 481.149   9
  -2  -7  13 1499.84 476.435   2
  -2   7  13 1579.47 439.340   1
   2   7 -13 764.134 431.586   3
   2  -7 -12 4572.94 591.238   5
  -2  -7  12 4702.86 632.513   2
  -2   7  12 4120.11 360.090   7
  -2   7  12 4514.70 573.336   1
  -2  -7  12 4693.69 664.881   9
   2   7 -12 4128.32 602.521   3
   2   7 -11 4903.09 644.309   3
  -2   7  11 4466.89 370.730   7
  -2  -7  11 4692.34 608.019   2
  -2   7  11 5306.16 604.775   1
  -2  -7  11 5052.13 682.546   9
   2  -7 -11 4980.45 619.873   5
   2   7 -10 157.380 355.664   3
  -2  -7  10 626.365 408.095   9
  -2  -7  10 224.679 315.273   2
  -2   7  10 378.792 203.788   7
   2  -7 -10 249.131 335.823   5
  -2   7  10 605.534 361.125   1
  -2   7  10 438.437 430.330   8
  -2  -7   9 27063.6 1344.91   9
  -2   7   9 23807.4 1314.83   8
  -2  -7   9 24389.0 1134.29   2
  -2   7   9 25919.6 1121.28   1
  -2   7   9 24164.7 772.376   7
   2   7  -9 25647.2 1221.48   3
   2  -7  -9 24775.1 1161.05   5
  -2  -7   8 6895.64 763.150   9
   2   7  -8 6171.22 536.914   4
   2   7  -8 7206.09 704.388   3
  -2  -7   8 6232.19 589.029   2
  -2   7   8 7436.71 783.958   8
  -2   7   8 6976.93 631.694   1
  -2   7   8 6584.91 434.650   7
   2  -7  -8 6744.32 651.081   5
  -2  -7   7 15214.5 819.787   2
   2   7  -7 15774.4 926.217   3
  -2   7   7 15775.6 1057.14   8
  -2   7   7 14978.6 618.586   7
  -2   7   7 15202.2 855.133   1
   2   7  -7 14531.3 767.424   4
  -2  -7   7 17762.1 1104.22   9
   2  -7  -7 14684.9 883.915   5
   2  -7  -6 17618.5 515.401   2
  -2  -7   6 16787.4 812.637   2
  -2   7   6 17661.7 901.236   1
   2   7  -6 18315.3 950.997   3
  -2  -7   6 17838.9 1127.84   9
  -2   7   6 17450.3 1129.93   8
   2   7  -6 17547.3 782.865   4
   2  -7  -6 17446.1 941.168   5
   2   7  -5 5274.54 568.241   3
   2  -7  -5 4668.12 548.250   5
   2  -7  -5 3840.67 285.259   2
   2   7  -5 5366.56 445.180   4
  -2  -7   5 4386.47 437.140   2
  -2   7   5 5155.56 698.537   8
  -2  -7   5 4396.57 613.957   5
  -2   7   5 4830.10 531.282   1
  -2   7   5 4553.44 343.388   3
   2   7  -4 69738.1 1723.55   3
  -2  -7   4 64586.7 1144.67   6
   2  -7  -4 72507.3 1269.61   2
   2   7  -4 69148.6 1366.40   4
  -2   7   4 69714.2 1276.61   3
  -2  -7   4 68619.3 1411.51   2
  -2   7   4 69219.2 1683.67   1
  -2   7   4 72900.4 2221.32   8
   2  -7  -4 68872.5 1766.95   5
  -2  -7   4 69612.0 2052.90   5
   2   7  -3 4187.75 496.461   3
   2   7  -3 4357.23 367.001   4
  -2   7   3 4348.14 351.359   3
  -2   7   3 4707.48 663.716   8
   2  -7  -3 5318.12 410.703   2
  -2   7   3 4671.17 516.652   1
  -2  -7   3 4105.85 349.198   6
  -2  -7   3 4417.48 600.028   5
   2  -7  -3 4189.41 540.159   5
  -2  -7   2 4906.39 626.045   5
   2   7  -2 4515.41 334.181   4
   2  -7  -2 5400.57 441.775   2
  -2  -7   2 3459.67 354.262   6
  -2   7   2 4892.31 674.450   8
  -2   7   2 4186.78 341.555   3
   2   7  -2 4572.35 509.199   3
  -2   7   2 4570.33 492.669   1
   2  -7  -2 4716.84 551.124   5
  -2   7   1 11510.3 937.494   8
   2  -7  -1 11676.9 655.090   2
   2   7  -1 10121.7 454.532   4
  -2  -7   1 10793.8 870.114   5
  -2  -7   1 9735.18 612.063   6
  -2   7   1 11013.3 563.571   3
   2   7  -1 11013.7 673.276   3
  -2   7   1 11126.4 702.215   1
   2  -7  -1 11957.9 764.102   5
   2  -7   0 1589.04 396.749   5
  -2   7   0 1090.90 260.868   3
  -2   7   0 1336.53 423.752   8
   2   7   0 1392.80 325.197   3
  -2  -7   0 1080.58 362.412   5
   2  -7   0 1703.56 331.041   2
   2   7   0 1090.42 184.278   4
  -2  -7   0 1203.46 305.265   6
  -2   7   0 1649.93 364.385   1
  -2   7  -1 711.543 234.031   3
   2   7   1 1125.15 178.277   4
  -2   7  -1 777.938 374.392   8
   2   7   1 1233.39 332.634   3
  -2  -7  -1 1424.65 452.208   5
  -2  -7  -1 1370.12 373.333   6
   2  -7   1 1072.87 287.701   2
   2  -7   1 1063.37 348.032   5
  -2   7  -1 879.494 300.336   1
  -2   7  -2 41708.7 1717.07   8
   2  -7   2 41480.9 1397.51   2
  -2  -7  -2 41655.8 1587.56   6
  -2   7  -2 41047.7 1190.54   3
   2   7   2 39286.7 727.728   4
   2   7   2 40840.3 1204.95   3
  -2   7  -2 38672.1 1236.61   1
   2  -7   2 39029.6 1291.96   5
  -2  -7  -2 39590.6 1543.37   5
   2   7   3 25845.2 971.285   3
  -2   7  -3 25157.8 1357.19   8
   2  -7   3 24919.3 1136.85   2
   2   7   3 23301.9 533.937   4
  -2  -7  -3 23063.8 1253.31   6
  -2   7  -3 22315.0 955.443   1
  -2   7  -3 23544.1 955.806   3
  -2  -7  -3 25802.5 1253.25   5
   2  -7   3 22310.4 992.757   5
   2   7   4 24361.8 522.519   4
   2   7   4 24435.7 947.336   7
  -2  -7  -4 26402.2 1399.91   6
  -2   7  -4 23875.9 1350.68   8
   2  -7   4 25529.5 1196.39   2
  -2   7  -4 23539.1 997.628   3
  -2   7  -4 22558.5 977.725   1
   2  -7   4 23452.2 1018.29   5
   2   7   4 24450.1 1031.46   1
  -2  -7  -4 25057.0 1234.55   5
  -2  -7  -5 208.991 401.042   5
  -2  -7  -5 291.745 418.372   6
   2   7   5 316.841 315.047   7
  -2   7  -5 157.506 247.375   1
   2  -7   5-253.842 319.971   5
   2   7   5-476.785 343.432   1
   2  -7   5 22.9003 331.672   2
  -2   7  -5-146.865 405.663   8
  -2   7  -5 1112.84 410.956   3
   2  -7   6 71302.9 1743.34   5
   2  -7   6 75957.2 2168.78   2
   2   7   6 73474.1 1627.56   7
  -2  -7  -6 69392.5 2442.25   6
  -2   7  -6 77386.3 1929.26   3
   2   7   6 76504.0 1746.76   1
  -2   7  -6 71824.1 2293.97   8
  -2  -7  -6 72372.1 2074.70   5
  -2  -7  -7 5309.58 644.383   5
  -2  -7  -7 5469.35 777.128   6
  -2   7  -7 5767.83 712.785   8
   2  -7   7 6805.46 711.538   2
   2   7   7 6165.47 558.326   7
  -2   7  -7 7752.06 745.728   3
   2   7   7 6396.26 566.732   1
   2  -7   7 6546.87 599.305   5
   2   7   8 39701.5 1249.54   7
  -2   7  -8 40519.6 1693.80   8
  -2  -7  -8 37307.3 1891.35   6
  -2   7  -8 40860.3 1545.76   3
   2  -7   8 40730.5 1674.56   2
   2   7   8 41030.7 1291.12   1
  -2  -7  -8 38610.1 1540.32   5
   2  -7   8 39089.9 1337.89   5
  -2   7  -9 34355.2 1535.64   8
   2   7   9 33901.1 1177.24   7
   2  -7   9 35036.4 1596.70   2
  -2  -7  -9 32923.4 1787.63   6
  -2   7  -9 31538.1 1452.28   3
   2   7   9 33894.4 1169.88   1
  -2  -7  -9 32865.9 1426.17   5
   2  -7   9 32459.9 1234.82   5
   2  -7  10 339.848 407.978   2
   2  -7  10 512.462 301.313   5
   2   7  10 468.663 261.320   1
  -2   7 -10 730.128 349.869   8
   2   7  10 798.649 366.690   7
  -2  -7 -10 487.987 352.596   5
  -2  -7 -10 584.089 511.869   6
  -2   7 -10 724.231 494.354   3
   2   7  11 16264.8 862.772   7
   2  -7  11 16087.9 1153.60   2
  -2   7 -11 16018.5 1012.48   8
  -2  -7 -11 16353.8 1307.21   6
  -2   7 -11 15539.2 1127.91   3
  -2  -7 -11 15923.5 1023.70   5
   2  -7  11 14601.3 868.304   5
   2   7  11 16561.5 848.616   1
  -2  -7 -12 955.270 587.384   6
  -2  -7 -12 700.594 354.211   5
   2   7  12 1144.87 366.411   7
   2  -7  12 1074.02 334.913   5
  -2   7 -12 1142.57 365.308   8
   2   7  12 1755.31 383.988   1
   2  -7  12 817.109 486.970   2
  -2   7 -12 732.955 475.309   3
   2   7  13 3030.80 446.671   1
   2  -7  13 3251.54 654.517   2
   2  -7  13 2733.05 428.130   9
  -2  -7 -13 3742.09 782.923   6
  -2   7 -13 2958.85 459.213   8
   2  -7  13 2006.67 375.725   5
   2   7  13 3260.86 496.403   7
  -2   7 -13 2206.32 593.039   3
  -2  -7 -13 3171.11 520.324   5
  -2   7 -14 2870.81 452.983   8
   2   7  14 3585.93 468.489   1
  -2  -7 -14 2995.89 501.787   5
  -2  -7 -14 4053.41 818.499   6
   2   7  14 2858.88 482.255   7
   2  -7  14 3630.75 713.776   2
  -2   7 -14 2886.38 628.104   3
   2  -7  14 3354.79 446.868   9
  -2  -7 -15 2524.44 504.161   5
   2   7  15 1881.03 385.492   1
  -2   7 -15 2155.18 650.311   3
   2   7  15 1303.30 403.736   7
   2  -7  15 3624.87 694.177   2
  -2  -7 -15 2218.23 689.810   6
   2   7  16 2551.04 439.228   1
  -2   7 -16 2871.77 650.561   3
   2   7  16 1909.53 472.152   7
  -2  -7 -16 3365.00 860.701   6
   2  -7  16 2871.31 653.287   2
   2   7  17 629.418 313.486   1
   2   7  17 401.043 410.651   7
  -2  -7 -17 625.850 648.315   6
   2  -7  17 491.161 509.206   2
  -2   7 -17 166.024 524.937   3
  -2  -7 -18 196.521 538.807   6
   2   7  18 1215.36 521.200   7
   2  -7  18 113.335 495.276   2
  -2   7 -18-158.891 599.124   3
   2   7  18-95.2940 259.616   1
   2   7  19 2603.88 526.519   7
  -2  -7 -19 1678.97 594.695   6
   2  -7  19 2777.40 656.366   2
   2   7  19 2203.02 428.891   1
  -2   7 -19 1523.89 660.756   3
   2   7  20 414.732 459.632   7
  -2  -7 -20 38.3195 521.338   6
   2   7  20 591.381 379.608   1
   2  -7  20 405.669 540.273   2
  -2   7 -20-150.616 636.057   3
   2   7  21 2072.44 497.373   1
   2   7  21 1627.06 468.799   7
  -2  -7 -21 1228.58 610.554   6
   2  -7  21 2146.46 674.125   2
  -2   7 -21 759.417 692.521   3
   2   7  22 3802.54 664.193   7
  -2  -7 -22 3949.48 864.162   6
  -2   7 -22 3167.49 834.279   3
   2  -7  22 5326.15 908.504   2
  -2   7 -23 8949.96 1143.74   3
   2  -7  23 9311.90 1067.74   2
  -2  -7 -23 9131.83 1190.02   6
   2   7  23 6603.10 824.162   7
   2   7  24-540.316 498.982   7
  -2  -7 -24 773.384 625.290   6
  -2   7 -24 1183.17 712.383   3
   2  -7  24 1221.42 659.851   2
   2   7  25-714.520 653.417   7
  -2  -8  24 401.050 613.961   2
  -2   8  24 377.302 506.460   1
   2   8 -24-284.833 672.016   3
   2  -8 -23 2712.52 699.510   5
  -2   8  23 2825.71 694.850   1
  -2  -8  23 3712.00 860.239   2
   2  -8 -23 2198.58 668.256   6
   2   8 -23 2266.17 724.925   3
  -2  -8  22 643.552 594.224   2
  -2   8  22 703.392 542.840   1
  -2  -8  22 1701.75 541.893   9
   2  -8 -22 163.942 488.346   5
   2  -8 -22-334.196 642.340   6
   2   8 -22 348.645 616.443   3
  -2   8  21 1336.52 584.120   1
   2  -8 -21 941.089 482.168   5
  -2  -8  21 1188.12 682.186   2
  -2  -8  21 1370.68 570.456   9
   2   8 -21 277.584 636.813   3
  -2  -8  20-353.590 571.685   2
   2  -8 -20 961.127 566.091   5
  -2   8  20 1197.60 542.306   1
  -2  -8  20 882.876 494.699   9
   2   8 -20-778.055 768.961   3
  -2  -8  19 6608.30 845.320   9
   2  -8 -19 6954.96 908.026   5
  -2   8  19 6307.54 806.557   1
  -2  -8  19 7783.44 972.735   2
   2   8 -19 6018.61 868.704   3
   2  -8 -18 281.677 487.013   5
  -2  -8  18 256.898 451.081   9
  -2   8  18 1103.87 503.190   1
   2   8 -18 70.9263 624.549   3
  -2  -8  18 416.814 541.138   2
   2  -8 -17 6115.87 817.944   5
  -2  -8  17 4984.77 804.598   2
  -2   8  17 6092.10 782.763   1
  -2  -8  17 5594.15 777.763   9
   2   8 -17 4170.50 773.733   3
   2   8 -16 16022.9 1242.41   3
  -2  -8  16 15746.1 1232.30   2
  -2   8  16 14975.1 1063.46   1
  -2  -8  16 16008.8 1182.38   9
   2  -8 -16 15494.6 1177.24   5
   2  -8 -15 3.30629 413.152   5
  -2  -8  15 40.1425 459.190   2
  -2   8  15 669.071 469.033   1
  -2  -8  15-4.25529 378.739   9
   2   8 -15-454.458 540.634   3
  -2  -8  14 33032.8 1677.71   2
  -2   8  14 33046.1 1469.55   1
  -2  -8  14 34241.2 1660.10   9
   2   8 -14 32206.3 1615.39   3
   2  -8 -14 34643.9 1625.67   5
  -2   8  13 2700.01 547.867   1
   2  -8 -13 3315.43 608.875   5
  -2  -8  13 2571.07 600.352   9
  -2  -8  13 2952.89 623.143   2
   2   8 -13 3092.67 619.411   3
  -2   8  12 7797.25 518.905   7
  -2  -8  12 8426.59 877.743   9
  -2   8  12 8488.33 763.293   1
  -2  -8  12 8557.96 826.470   2
   2   8 -12 9922.01 934.630   3
   2  -8 -12 7981.94 822.593   5
   2   8 -11 1122.95 469.830   3
  -2   8  11 1057.45 272.333   7
   2  -8 -11 734.380 416.263   5
  -2  -8  11 1372.06 426.189   2
  -2  -8  11 1044.30 482.073   9
  -2   8  11 1396.92 451.093   1
   2   8 -10 895.515 493.078   3
   2  -8 -10 418.071 365.087   5
  -2  -8  10 811.889 429.309   9
  -2   8  10 362.074 334.240   1
  -2  -8  10 740.647 355.301   2
  -2   8  10 209.929 217.346   7
   2   8 -10-712.244 453.102   4
   2   8  -9 1664.98 505.253   3
  -2  -8   9 1388.52 527.744   9
   2  -8  -9 1276.79 434.754   5
  -2   8   9 1748.84 528.765   8
  -2   8   9 1537.60 298.996   7
  -2   8   9 787.016 348.554   1
  -2  -8   9 1693.24 423.697   2
   2   8  -9 917.995 298.720   4
  -2   8   8 4179.23 396.155   7
  -2  -8   8 4675.22 694.728   9
   2   8  -8 4295.82 610.754   3
   2   8  -8 3579.29 451.988   4
  -2   8   8 4535.81 697.093   8
  -2  -8   8 4689.38 526.635   2
  -2   8   8 4529.16 584.187   1
   2  -8  -8 4241.48 580.810   5
   2   8  -7 2673.48 535.131   3
   2   8  -7 1412.47 320.659   4
  -2   8   7 1902.44 298.522   7
  -2  -8   7 2431.57 415.120   2
  -2   8   7 2339.63 606.161   8
  -2  -8   7 2136.33 559.471   9
  -2   8   7 2102.96 444.776   1
   2  -8  -7 2317.64 492.887   5
   2   8  -6 3988.39 583.504   3
   2  -8  -6 3107.87 546.983   5
  -2  -8   6 2544.86 512.109   5
  -2  -8   6 3413.36 661.018   9
  -2  -8   6 3188.09 427.390   2
  -2   8   6 3242.04 649.872   8
   2   8  -6 2807.00 374.478   4
  -2   8   6 3531.19 507.940   1
   2   8  -5 10940.4 812.047   3
  -2  -8   5 11207.3 638.979   2
  -2   8   5 12271.6 1036.10   8
  -2   8   5 12104.3 821.083   1
  -2   8   5 10768.0 570.713   3
   2   8  -5 10275.2 599.935   4
   2  -8  -5 11968.5 881.332   5
  -2  -8   5 11187.8 939.134   5
  -2   8   4 31409.0 1252.99   1
   2   8  -4 31264.3 1230.46   3
  -2   8   4 34747.3 1651.89   8
  -2   8   4 31487.3 959.666   3
   2   8  -4 31463.2 957.472   4
   2  -8  -4 33626.5 1357.13   5
  -2  -8   4 33111.6 1529.18   5
   2   8  -3 7856.88 667.135   3
  -2  -8   3 7302.19 483.962   6
   2   8  -3 8502.45 487.599   4
  -2   8   3 8718.26 910.359   8
  -2   8   3 8571.34 691.098   1
  -2   8   3 7726.77 506.007   3
   2  -8  -3 8712.33 757.480   5
  -2  -8   3 8633.14 878.021   5
   2   8  -2 19494.1 962.568   3
  -2   8   2 20986.8 1010.94   1
   2   8  -2 19682.0 677.900   4
  -2  -8   2 18454.5 821.981   6
   2  -8  -2 20512.6 911.474   2
  -2   8   2 19275.4 783.564   3
  -2   8   2 21449.9 1332.98   8
   2  -8  -2 21611.2 1074.45   5
  -2  -8   2 19335.6 1189.69   5
  -2   8   1 36.9320 431.909   8
  -2   8   1 217.004 199.706   3
   2   8  -1 250.480 287.036   3
   2  -8  -1 30.5821 242.059   2
   2   8  -1 490.910 152.053   4
  -2  -8   1 731.624 434.015   5
  -2  -8   1 395.923 226.177   6
   2  -8  -1 658.367 365.050   5
  -2   8   1 272.552 300.653   1
  -2   8   0 1070.63 289.500   3
   2  -8   0 916.025 376.485   5
  -2  -8   0 1347.26 513.052   5
  -2   8   0 1557.14 519.522   8
   2   8   0 1134.45 356.962   3
  -2  -8   0 1153.25 276.333   6
   2  -8   0 1215.24 291.449   2
   2   8   0 1159.32 189.987   4
  -2   8   0 884.898 326.305   1
  -2   8  -1 8562.18 590.810   3
   2   8   1 8760.17 654.262   3
   2  -8   1 8694.03 689.828   2
  -2  -8  -1 8693.46 761.407   6
  -2   8  -1 9728.34 964.349   8
  -2   8  -1 8387.04 675.972   1
   2  -8   1 8726.06 712.460   5
  -2  -8  -1 9233.09 839.435   5
  -2   8  -2 3092.69 427.177   3
  -2   8  -2 2641.96 602.525   8
  -2  -8  -2 3311.19 589.590   5
   2   8   2 3005.92 472.688   3
   2  -8   2 2362.99 455.160   5
  -2  -8  -2 3242.65 546.695   6
   2  -8   2 3118.60 448.690   2
  -2   8  -2 2333.41 436.448   1
  -2   8  -3 20141.8 1312.85   8
  -2  -8  -3 18947.0 1181.34   5
  -2  -8  -3 18074.1 1201.24   6
  -2   8  -3 18804.1 914.049   3
   2  -8   3 19766.1 1105.62   2
   2   8   3 19583.7 931.118   3
  -2   8  -3 17955.9 947.149   1
   2  -8   3 18434.0 993.135   5
  -2   8  -4 22275.8 1380.62   8
  -2  -8  -4 21983.6 1378.04   6
   2  -8   4 23892.7 1244.90   2
  -2   8  -4 22811.6 1029.83   3
   2   8   4 22631.2 985.939   7
  -2   8  -4 20651.5 1026.23   1
   2   8   4 22349.3 1065.55   1
   2  -8   4 22093.4 1062.56   5
  -2  -8  -4 24086.2 1307.19   5
   2   8   5 12019.9 758.161   7
   2  -8   5 12680.8 909.589   2
  -2   8  -5 12179.1 1024.93   8
  -2  -8  -5 11067.9 1056.22   6
  -2   8  -5 10697.9 750.224   3
   2   8   5 10780.2 764.431   1
  -2   8  -5 9985.15 740.525   1
   2  -8   5 10871.3 775.118   5
  -2  -8  -5 12180.2 982.550   5
  -2  -8  -6 18265.5 1330.50   6
   2   8   6 19467.4 929.612   7
   2  -8   6 20665.5 1197.47   2
  -2   8  -6 19695.2 1292.67   8
  -2   8  -6 18626.5 1014.35   3
   2   8   6 19807.6 1000.22   1
  -2   8  -6 17832.4 966.550   1
   2  -8   6 17367.8 981.088   5
  -2  -8  -6 19768.0 1210.09   5
  -2   8  -7 15915.4 1141.75   8
   2   8   7 16349.3 873.725   7
   2  -8   7 16074.1 1105.34   2
  -2  -8  -7 15033.1 1251.25   6
  -2   8  -7 15679.2 966.027   3
   2   8   7 17835.8 936.502   1
  -2  -8  -7 17038.1 1130.25   5
   2  -8   7 15288.3 929.409   5
  -2   8  -8 274.808 347.053   8
   2   8   8 53.2928 311.944   7
   2  -8   8 289.099 286.083   5
  -2  -8  -8-252.423 390.062   5
   2   8   8 346.825 324.238   1
  -2  -8  -8 320.638 436.530   6
   2  -8   8-768.330 533.465   2
   2   8   9 1513.72 396.441   1
   2   8   9 1077.63 366.828   7
  -2  -8  -9 237.134 446.903   5
   2  -8   9 854.144 379.306   5
  -2   8  -9 1612.77 528.738   3
  -2   8  -9 1052.43 392.886   8
  -2  -8  -9 1152.53 590.427   6
   2  -8   9 724.731 432.743   2
   2   8  10 3156.10 482.357   1
  -2   8 -10 2621.19 553.120   8
   2  -8  10 2521.79 454.095   5
   2   8  10 2571.69 467.063   7
  -2  -8 -10 1438.12 426.755   5
  -2  -8 -10 2465.90 659.881   6
   2  -8  10 3445.66 650.004   2
  -2   8 -10 3688.51 678.566   3
  -2  -8 -11-722.296 493.570   5
  -2   8 -11 493.575 373.465   8
   2   8  11 134.983 320.303   7
   2  -8  11-137.636 408.745   2
   2  -8  11 2.11030 312.175   5
  -2  -8 -11 714.694 541.992   6
   2   8  11 172.679 298.538   1
  -2   8 -11 47.6556 437.534   3
  -2   8 -12 3739.29 580.345   8
  -2  -8 -12 2891.19 528.879   5
  -2  -8 -12 3445.04 804.816   6
   2   8  12 3964.80 515.852   1
   2  -8  12 3963.61 751.110   2
  -2   8 -12 3160.81 660.713   3
   2   8  12 3650.75 532.939   7
   2  -8  12 2701.27 465.639   5
  -2   8 -13 4501.26 610.984   8
   2  -8  13 5480.48 605.429   9
   2   8  13 4696.81 582.955   7
  -2  -8 -13 3571.33 566.448   5
   2   8  13 4738.09 571.678   1
  -2  -8 -13 5069.64 892.415   6
   2  -8  13 4378.32 575.908   5
   2  -8  13 5214.00 796.116   2
  -2   8 -13 3955.12 740.791   3
  -2  -8 -14 18140.8 1538.74   6
   2   8  14 17376.3 999.569   7
   2   8  14 17694.9 981.415   1
  -2   8 -14 15606.3 1279.93   3
   2  -8  14 19989.3 1357.32   2
  -2  -8 -14 16700.8 1194.98   5
   2   8  15-2.88117 330.337   1
   2   8  15 57.4954 369.162   7
  -2  -8 -15-110.804 406.427   5
  -2   8 -15 71.8776 514.905   3
  -2  -8 -15 487.199 636.555   6
   2  -8  15 640.520 531.775   2
  -2  -8 -16 30357.7 2017.83   6
   2  -8  16 29808.1 1700.11   2
   2   8  16 25591.1 1255.41   7
   2   8  16 27020.4 1224.62   1
  -2   8 -16 25661.5 1674.25   3
   2  -8  17 1178.61 558.552   2
   2   8  17 686.132 353.885   1
   2   8  17 1393.58 489.382   7
  -2  -8 -17 1634.51 776.721   6
  -2   8 -17 396.980 586.684   3
   2   8  18 14560.0 952.255   1
   2   8  18 16415.3 1090.07   7
  -2  -8 -18 17259.5 1592.10   6
  -2   8 -18 15092.4 1393.30   3
   2  -8  18 17515.4 1379.74   2
   2   8  19 3069.06 600.629   7
  -2  -8 -19 746.218 632.894   6
   2  -8  19 2316.12 687.353   2
  -2   8 -19 1604.69 689.579   3
   2   8  19 1790.13 464.911   1
   2   8  20 1603.19 534.439   7
   2  -8  20 994.915 666.656   2
  -2  -8 -20 962.175 673.919   6
   2   8  20 1146.53 433.754   1
  -2   8 -20 401.795 535.335   3
   2   8  21 4945.48 645.443   1
   2   8  21 4193.67 690.897   7
  -2  -8 -21 4229.52 920.577   6
   2  -8  21 6597.22 1016.83   2
  -2   8 -21 3446.93 807.504   3
   2   8  22 485.614 471.103   7
  -2  -8 -22-528.756 747.403   6
  -2   8 -22-440.754 689.349   3
   2  -8  22 308.888 611.251   2
   2   8  23-196.116 544.024   7
   2  -8  23 949.640 602.678   2
  -2   8 -23 166.496 638.456   3
   2   8  24 340.892 440.843   7
   2  -9 -23-961.697 744.640   5
   2  -9 -22 691.465 464.793   5
  -2  -9  22 501.461 622.586   2
  -2   9  22 587.019 436.841   1
   2  -9 -22 429.995 623.587   6
   2   9 -22 673.002 693.057   3
   2  -9 -21 2819.68 707.642   5
  -2  -9  21 2290.88 590.548   9
   2  -9 -21 2418.24 740.024   6
  -2  -9  21 2718.03 705.369   2
  -2   9  21 2803.64 609.019   1
   2   9 -21 2924.82 796.182   3
   2   9 -20 207.884 536.441   3
  -2  -9  20 108.766 515.270   9
  -2  -9  20-161.925 559.251   2
  -2   9  20 1479.17 517.356   1
   2  -9 -20 190.693 532.013   5
   2   9 -19 4622.50 948.699   3
  -2  -9  19 4916.24 765.188   9
  -2   9  19 5040.38 738.852   1
  -2  -9  19 3764.54 786.848   2
   2  -9 -19 4208.31 777.804   5
   2   9 -18 5216.68 884.398   3
  -2  -9  18 3757.69 747.166   2
   2  -9 -18 4618.43 823.855   5
  -2  -9  18 4808.85 781.025   9
  -2   9  18 5716.74 788.285   1
   2   9 -17 647.831 512.652   3
   2  -9 -17 1134.03 557.936   5
  -2  -9  17 922.030 496.366   9
  -2  -9  17 925.424 587.707   2
  -2   9  17 1368.92 542.531   1
   2   9 -16 1555.79 635.066   3
  -2  -9  16 1550.99 615.852   2
   2  -9 -16 378.315 483.717   5
  -2  -9  16 876.245 485.167   9
  -2   9  16 1167.16 484.706   1
   2   9 -15 789.670 535.127   3
  -2  -9  15 1292.24 515.510   2
  -2  -9  15 1236.54 543.179   9
   2  -9 -15 1328.76 483.660   5
  -2   9  15 336.162 404.011   1
   2   9 -14 381.771 540.538   3
  -2   9  14-113.286 413.058   1
   2  -9 -14-165.545 473.443   5
  -2  -9  14 264.341 422.865   9
  -2  -9  14 149.951 396.333   2
   2   9 -13 3318.10 707.637   3
   2  -9 -13 1768.07 532.780   5
  -2  -9  13 2096.51 578.048   2
  -2  -9  13 1644.59 516.084   9
  -2   9  13 2725.82 575.097   1
   2   9 -12 1106.08 518.310   3
  -2  -9  12 1242.05 481.055   2
  -2   9  12 661.306 437.323   1
   2   9 -12 178.080 389.463   4
   2  -9 -12 553.048 474.341   5
  -2  -9  12 584.116 459.307   9
  -2  -9  11 12547.8 1080.28   9
  -2   9  11 11639.6 672.804   7
  -2  -9  11 12374.0 967.870   2
  -2   9  11 12479.9 948.591   1
   2   9 -11 12801.8 907.929   4
   2   9 -11 13890.0 1089.72   3
   2  -9 -11 12373.1 1016.69   5
   2   9 -10 1135.07 429.790   4
   2   9 -10 1588.95 564.464   3
  -2  -9  10 1572.12 453.307   2
  -2   9  10 1120.39 469.331   1
   2  -9 -10 1589.70 519.941   5
  -2   9  10 1073.27 287.677   7
  -2  -9  10 1615.01 557.179   9
   2   9  -9 55545.3 1911.01   3
  -2  -9   9 49987.2 1689.47   2
  -2   9   9 52029.7 1797.52   1
  -2  -9   9 53663.3 2061.86   9
   2  -9  -9 53025.6 1920.88   5
   2   9  -9 51851.8 1627.36   4
  -2   9   9 50064.9 1328.08   7
   2   9  -8 3042.03 637.566   3
  -2  -9   8 3073.67 684.525   9
   2   9  -8 1866.10 393.545   4
  -2   9   8 2396.29 488.870   1
  -2   9   8 2251.29 351.073   7
  -2  -9   8 2147.54 431.347   2
   2  -9  -8 2630.09 595.440   5
  -2  -9   7 17332.0 1248.24   9
  -2   9   7 15279.9 759.443   7
  -2  -9   7 15632.8 866.820   2
   2   9  -7 15942.5 831.688   4
  -2   9   7 15472.8 997.106   1
   2   9  -7 15560.9 1043.38   3
  -2   9   7 17504.6 1314.51   8
   2  -9  -7 15472.0 1072.89   5
  -2  -9   6 1268.27 554.975   9
  -2   9   6 662.937 547.375   8
  -2  -9   6 405.817 259.609   2
   2   9  -6 504.027 389.798   3
  -2   9   6 274.777 309.497   1
   2   9  -6 202.950 233.564   4
   2  -9  -6 858.275 452.234   5
  -2  -9   6-27.4826 473.982   5
  -2   9   5 2010.07 628.676   8
  -2  -9   5 648.182 447.678   5
   2   9  -5 1716.23 325.375   4
   2   9  -5 1179.64 415.509   3
  -2   9   5 1461.57 309.507   3
  -2   9   5 1383.67 420.796   1
   2  -9  -5 1546.90 513.169   5
  -2  -9   4 489.776 458.312   5
  -2   9   4 1096.13 550.065   8
   2  -9  -4 1520.26 486.919   5
   2   9  -4 1183.93 268.130   4
   2   9  -4 850.527 365.181   3
  -2   9   4 1499.80 308.893   3
  -2   9   4 1440.94 419.124   1
  -2   9   3 1747.60 455.363   1
   2  -9  -3 2433.23 561.289   5
  -2   9   3 1882.81 336.353   3
  -2  -9   3 1387.75 465.146   5
   2   9  -3 1332.48 406.394   3
  -2   9   3 1916.06 606.846   8
  -2   9   2 826.565 249.021   3
   2  -9  -2 1135.35 440.160   5
  -2   9   2 1027.82 435.100   1
   2   9  -2 945.518 365.556   3
  -2   9   2 1719.30 644.810   8
  -2  -9   2 1499.94 518.922   5
   2  -9  -1 1014.04 461.079   5
  -2  -9   1 849.754 536.961   5
  -2   9   1 1259.85 585.868   8
  -2   9   1 907.950 394.202   1
   2   9  -1 1162.03 397.519   3
  -2   9   1 562.987 248.239   3
  -2   9   0 8937.99 983.090   8
  -2   9   0 6996.04 572.798   3
   2   9   0 7329.16 690.400   3
  -2  -9   0 7061.34 656.021   6
  -2   9   0 7171.35 696.935   1
   2  -9   0 7390.39 753.971   5
  -2  -9   0 7910.21 851.059   5
  -2  -9  -1 371.480 464.767   5
   2   9   1 350.654 344.499   3
  -2   9  -1 579.654 559.869   8
  -2   9  -1 109.642 332.307   1
   2  -9   1 196.912 335.786   5
  -2   9  -1 96.6008 270.632   3
  -2  -9  -1 798.258 397.166   6
   2  -9   2 16180.1 987.126   2
  -2  -9  -2 17608.3 1152.75   6
  -2   9  -2 16105.8 871.029   3
  -2   9  -2 17823.8 1336.44   8
   2   9   2 16302.9 932.413   3
  -2   9  -2 15375.1 947.275   1
   2  -9   2 16397.9 1018.18   5
  -2  -9  -2 17544.3 1197.56   5
  -2   9  -3 3999.51 528.815   3
   2  -9   3 3423.30 535.006   5
  -2   9  -3 5617.37 852.914   8
  -2   9  -3 3685.88 530.558   1
   2   9   3 3085.80 521.194   1
  -2  -9  -3 4538.39 718.236   5
  -2  -9  -3 4909.89 681.818   6
   2   9   3 5036.52 603.527   3
   2  -9   3 3449.23 514.593   2
  -2   9  -4 21535.6 1436.24   8
  -2   9  -4 17907.9 1027.86   1
   2   9   4 19752.1 998.331   7
  -2  -9  -4 19925.2 1350.32   6
  -2   9  -4 19619.7 1024.50   3
   2  -9   4 21032.4 1211.28   2
   2   9   4 20523.8 1100.85   1
   2  -9   4 19737.6 1084.92   5
  -2  -9  -4 19904.5 1294.55   5
  -2   9  -5 119.579 324.227   3
  -2   9  -5 276.515 469.389   8
  -2  -9  -5 534.889 504.696   5
   2  -9   5-336.950 390.947   5
   2   9   5 262.882 345.770   7
   2   9   5-364.295 412.439   1
  -2  -9  -5 521.553 413.714   6
   2  -9   5-31.2560 349.396   2
  -2   9  -5 82.1672 288.711   1
  -2   9  -6 6528.11 868.689   8
   2   9   6 6433.51 646.357   7
  -2  -9  -6 6785.77 830.022   5
  -2  -9  -6 6527.12 888.514   6
  -2   9  -6 6631.72 661.891   3
   2  -9   6 7008.02 763.723   2
   2   9   6 6621.77 671.251   1
  -2   9  -6 6111.98 653.631   1
   2  -9   6 6702.71 687.816   5
   2   9   7 4706.96 585.575   7
  -2   9  -7 4427.35 738.677   8
   2  -9   7 6013.78 787.572   2
  -2  -9  -7 5331.04 790.603   5
  -2  -9  -7 3959.98 688.686   6
   2   9   7 4812.35 577.316   1
  -2   9  -7 5150.44 629.102   1
   2  -9   7 5141.43 654.134   5
  -2   9  -7 4067.03 569.163   3
   2   9   8 7071.11 712.005   1
   2  -9   8 7408.66 831.809   2
  -2   9  -8 7741.22 879.553   8
   2   9   8 6527.15 669.140   7
  -2  -9  -8 5219.99 842.994   6
  -2  -9  -8 7907.50 922.880   5
  -2   9  -8 6383.38 700.551   1
   2  -9   8 5807.75 676.513   5
  -2   9  -8 5793.61 642.038   3
   2  -9   9 15229.6 994.494   5
  -2   9  -9 17339.5 1239.66   8
   2   9   9 16388.2 952.931   7
   2   9   9 16212.4 983.388   1
   2  -9   9 18587.8 1272.59   2
  -2  -9  -9 16862.3 1438.65   6
  -2   9  -9 13417.4 996.494   3
  -2  -9  -9 17005.6 1271.25   5
   2   9  10 1193.60 421.141   1
  -2   9 -10 664.675 430.343   8
  -2  -9 -10 1381.23 550.714   5
   2   9  10 1790.65 476.253   7
  -2   9 -10 314.833 497.150   3
  -2  -9 -10 517.032 517.312   6
   2  -9  10 875.013 397.032   5
   2  -9  10 1160.95 536.185   2
   2  -9  11 45463.8 2004.04   2
   2   9  11 40431.7 1479.57   7
   2   9  11 39547.4 1508.30   1
  -2  -9 -11 39820.5 2259.37   6
  -2   9 -11 40589.8 1838.21   3
  -2   9 -11 41654.8 1790.40   8
  -2  -9 -11 36553.2 1829.74   5
   2  -9  11 36642.4 1523.42   5
  -2   9 -12 9100.48 836.869   8
   2   9  12 8458.89 758.761   7
  -2   9 -12 9150.87 1039.11   3
   2   9  12 8498.31 769.804   1
  -2  -9 -12 7700.35 1116.20   6
   2  -9  12 9879.12 1040.84   2
  -2  -9 -12 8286.48 940.789   5
   2  -9  12 7265.28 741.188   5
   2  -9  13 16231.8 1006.87   9
   2  -9  13 18552.8 1343.05   2
  -2  -9 -13 15024.1 1207.01   5
   2   9  13 15603.7 983.715   7
  -2  -9 -13 17503.4 1586.84   6
   2   9  13 15673.6 1001.81   1
  -2   9 -13 16063.8 1287.55   3
   2  -9  13 15133.0 1030.14   5
  -2  -9 -14 715.769 443.705   5
   2   9  14 1024.57 404.914   1
   2   9  14 443.762 359.134   7
  -2  -9 -14 1532.31 679.879   6
   2  -9  14 1168.75 588.205   2
  -2   9 -14 1614.63 704.635   3
   2   9  15 3755.59 579.507   1
   2   9  15 3225.05 595.681   7
  -2  -9 -15 2765.75 564.711   5
  -2  -9 -15 4262.21 960.600   6
   2  -9  15 4457.46 755.549   2
  -2   9 -15 4252.28 803.892   3
   2   9  16 436.407 386.358   1
   2   9  16 111.479 405.568   7
  -2  -9 -16 596.015 600.500   6
   2  -9  16 587.514 545.644   2
  -2   9 -16-274.013 489.705   3
   2   9  17 4602.98 645.281   7
  -2  -9 -17 5607.55 1049.41   6
   2   9  17 4878.65 620.535   1
   2  -9  17 5751.32 881.499   2
  -2   9 -17 3947.77 835.571   3
   2   9  18 2552.51 644.987   7
   2   9  18 531.485 440.957   1
  -2  -9 -18 1359.99 772.505   6
   2  -9  18 2086.39 665.669   2
  -2   9 -18 1197.88 663.193   3
   2   9  19 4491.42 636.601   1
   2   9  19 5152.01 708.748   7
  -2  -9 -19 5813.39 1087.51   6
   2  -9  19 6174.84 950.067   2
  -2   9 -19 4171.57 826.022   3
   2   9  20 2007.98 592.403   7
  -2  -9 -20 1094.12 546.970   6
   2   9  20 1400.97 469.367   1
   2  -9  20 2322.86 721.424   2
  -2   9 -20 1620.91 696.388   3
   2  -9  21 5220.72 897.373   2
   2   9  21 3978.80 653.074   7
  -2  -9 -21 3067.20 834.708   6
   2   9  21 4291.60 675.821   1
  -2   9 -21 3959.56 944.428   3
   2   9  22 1176.42 608.731   7
   2  -9  22 1500.06 624.526   2
   2   9  23 3184.91 669.171   7
   2 -10 -23 1247.31 666.142   5
   2 -10 -22 1244.44 798.816   5
  -2 -10  21 572.440 571.718   9
   2 -10 -21 1269.49 747.024   5
   2  10 -21 19.6228 630.759   4
  -2 -10  21-536.396 530.265   2
   2  10 -20 3265.02 912.511   3
  -2 -10  20 1465.73 589.664   2
   2 -10 -20 3180.23 813.207   5
   2 -10 -20 1371.58 635.681   6
  -2 -10  20 2197.00 568.199   9
   2  10 -20 1801.22 645.817   4
  -2  10  20 2438.84 606.815   1
   2  10 -19 800.158 571.546   3
  -2 -10  19 171.332 503.389   9
   2  10 -19-849.513 785.231   4
  -2 -10  19-700.034 614.605   2
   2 -10 -19 760.633 553.359   5
  -2  10  19 1077.11 502.714   1
   2  10 -18 2809.93 819.394   3
   2 -10 -18 3172.80 749.186   5
  -2 -10  18 2257.56 627.144   9
   2  10 -18 1126.99 616.082   4
  -2 -10  18 1965.34 629.550   2
  -2  10  18 3271.22 674.540   1
   2  10 -17 353.168 635.072   3
   2 -10 -17 83.7327 525.869   5
   2  10 -17-213.660 616.945   4
  -2 -10  17 347.376 432.252   9
  -2 -10  17 152.738 501.417   2
  -2  10  17-37.2369 412.862   1
  -2 -10  16 10661.6 1084.38   2
  -2  10  16 10449.3 983.327   1
   2  10 -16 10036.7 1014.25   4
  -2 -10  16 11135.3 1126.35   9
   2  10 -16 11227.5 1193.48   3
   2 -10 -16 11591.7 1200.52   5
   2  10 -15 902.905 595.329   3
   2 -10 -15 1438.34 693.138   5
   2  10 -15 244.480 495.511   4
  -2 -10  15 1092.81 533.290   2
  -2 -10  15 1242.78 615.852   9
  -2  10  15 1081.86 523.408   1
   2  10 -14 20190.0 1303.98   4
  -2 -10  14 19528.1 1350.33   2
   2  10 -14 20180.2 1430.60   3
  -2 -10  14 19255.7 1373.52   9
  -2  10  14 22277.5 1346.98   1
   2 -10 -14 20943.1 1444.15   5
   2  10 -13 1319.62 596.735   3
  -2 -10  13 705.428 518.115   9
  -2  10  13 1097.26 550.097   1
  -2 -10  13 941.895 495.820   2
   2  10 -13-80.7780 387.391   4
   2 -10 -13 1445.32 648.205   5
   2  10 -12 3733.15 699.981   3
   2  10 -12 2126.39 463.413   4
  -2 -10  12 2860.51 578.941   2
   2 -10 -12 3170.72 674.682   5
  -2  10  12 2636.22 595.531   1
  -2 -10  12 2939.48 687.458   9
   2  10 -11 4690.82 799.839   3
  -2 -10  11 2855.26 558.562   2
   2  10 -11 2136.91 458.580   4
   2 -10 -11 2728.00 676.635   5
  -2  10  11 2988.06 613.281   1
  -2 -10  11 2917.50 713.851   9
  -2  10  10 4311.00 666.915   1
   2 -10 -10 5079.59 775.568   5
   2  10 -10 5454.54 807.035   3
   2  10 -10 4680.50 602.284   4
  -2 -10  10 4781.19 619.813   2
  -2 -10  10 5496.59 832.005   9
   2 -10  -9 991.843 514.428   5
   2  10  -9 2084.65 634.373   3
  -2  10   9 675.673 406.579   1
  -2  10   9 1034.19 335.202   7
   2  10  -9 688.025 333.727   4
  -2 -10   9 1330.86 411.818   2
  -2 -10   9 910.051 584.391   9
   2 -10  -8 2945.61 633.423   5
  -2  10   8 2852.05 423.818   7
  -2  10   8 2166.68 492.256   1
   2  10  -8 3804.01 680.469   3
  -2 -10   8 2960.10 470.348   2
  -2 -10   8 4014.87 758.346   9
  -2 -10   7 943.874 565.997   9
   2 -10  -7 560.242 515.790   5
   2  10  -7 77.8891 380.464   3
  -2  10   7 135.332 255.109   7
  -2 -10   7 660.363 292.670   2
  -2  10   7 174.469 345.675   1
  -2 -10   6 7212.01 898.359   5
   2  10  -6 5690.61 663.684   3
  -2  10   6 5973.46 705.514   1
  -2 -10   6 8159.28 975.631   9
   2 -10  -6 7403.54 864.687   5
  -2  10   5 5236.98 681.657   1
   2 -10  -5 6131.49 799.889   5
   2  10  -5 4787.89 616.496   3
  -2 -10   5 5229.56 776.557   5
  -2  10   5 5814.12 944.905   8
  -2  10   5 4945.34 494.110   3
  -2  10   4 27764.7 1056.16   3
  -2  10   4 32263.0 1870.43   8
  -2  10   4 28398.8 1381.01   1
   2  10  -4 27518.8 1340.80   3
   2 -10  -4 28779.4 1480.43   5
  -2 -10   4 28453.9 1615.15   5
  -2  10   3 2867.25 587.901   1
   2 -10  -3 3300.85 642.697   5
   2  10  -3 2646.32 566.359   3
  -2  10   3 2585.85 412.697   3
  -2  10   3 4439.36 911.830   8
  -2 -10   3 2267.53 653.305   5
  -2  10   2 28572.6 1743.52   8
  -2  10   2 24597.8 1287.49   1
  -2 -10   2 24381.1 1452.66   5
  -2  10   2 23892.5 1018.99   3
   2 -10  -2 24218.9 1334.89   5
   2  10  -2 23679.6 1213.85   3
  -2  10   1 355.703 251.297   3
   2  10  -1 408.762 355.936   3
  -2 -10   1 228.781 497.646   5
  -2  10   1 932.476 430.029   1
   2 -10  -1 707.931 472.577   5
  -2  10   1 1060.66 599.003   8
  -2 -10   0 6185.90 808.223   5
  -2  10   0 5790.20 560.249   3
  -2  10   0 7146.77 990.888   8
   2 -10   0 5871.85 709.568   5
   2  10   0 6261.49 695.195   3
  -2  10   0 6112.83 696.243   1
  -2  10  -1 2513.78 488.501   1
   2 -10   1 2841.71 550.466   5
  -2 -10  -1 2922.09 682.326   5
   2  10   1 3473.83 535.911   3
  -2  10  -1 3395.50 792.151   8
  -2  10  -1 3156.73 467.033   3
   2  10   1 2927.82 547.289   1
   2 -10   2 361.296 367.817   5
  -2  10  -2 644.063 359.493   3
  -2 -10  -2 45.7271 437.229   5
   2  10   2 193.644 420.323   1
   2  10   2 401.828 396.515   3
  -2 -10  -2 671.890 401.825   6
  -2  10  -2-48.8230 375.092   1
  -2  10  -2-26.4870 510.747   8
  -2  10  -3 381.802 335.552   3
   2  10   3-652.572 433.730   1
   2 -10   3-405.923 455.946   5
   2  10   3 1103.69 449.990   3
  -2 -10  -3 349.262 410.909   6
  -2  10  -3 112.798 479.132   8
  -2 -10  -3 60.6257 479.533   5
  -2  10  -3-218.000 382.076   1
  -2 -10  -4 3078.25 745.306   5
  -2  10  -4 3012.42 527.533   3
   2 -10   4 3194.01 612.472   5
  -2  10  -4 3711.56 755.156   8
  -2  10  -4 2600.61 493.562   1
   2  10   4 3477.14 529.678   7
  -2 -10  -4 3379.71 680.824   6
   2  10   4 3463.43 561.789   1
  -2  10  -5 2355.55 515.489   3
   2  10   5 1864.74 500.930   1
  -2  10  -5 2112.45 672.998   8
   2  10   5 1851.12 463.001   7
   2 -10   5 2430.03 568.601   5
  -2  10  -5 1517.83 474.859   1
  -2 -10  -5 1504.87 610.780   6
  -2 -10  -5 1677.42 615.759   5
  -2  10  -6 6513.30 884.019   8
   2 -10   6 6700.74 753.417   2
   2  10   6 5729.57 636.954   7
  -2 -10  -6 5786.62 874.073   6
  -2  10  -6 6521.75 723.880   3
   2  10   6 6767.52 731.859   1
  -2  10  -6 6060.26 723.944   1
   2 -10   6 6065.04 750.848   5
  -2 -10  -6 6883.27 939.600   5
  -2  10  -7 1863.80 499.117   3
   2  10   7 2058.91 514.868   1
   2  10   7 1824.22 492.173   7
  -2 -10  -7 2283.41 691.921   5
  -2 -10  -7 1873.55 570.837   6
  -2  10  -7 2217.22 605.185   8
  -2  10  -7 2899.65 571.537   1
   2 -10   7 2865.89 592.317   2
   2 -10   7 1657.63 507.827   5
  -2  10  -8-373.551 424.692   3
   2 -10   8 455.285 410.607   5
  -2  10  -8 607.621 470.506   8
   2  10   8 234.858 388.052   7
   2  10   8 215.622 427.999   1
  -2  10  -8 609.825 424.194   1
  -2 -10  -8-260.500 505.208   6
  -2 -10  -8 1574.94 655.026   5
   2 -10   8 257.115 394.179   2
   2 -10   9 632.408 377.050   5
   2  10   9 515.430 373.818   1
   2  10   9 442.259 423.732   7
  -2 -10  -9 1360.84 630.706   5
  -2 -10  -9 489.843 459.390   6
   2 -10   9 1087.22 520.049   2
  -2  10  -9 861.423 512.665   8
  -2  10  -9 58.4584 424.562   3
  -2  10  -9 787.068 447.925   1
  -2 -10 -10 1233.88 566.079   5
  -2  10 -10 1690.02 570.135   8
   2  10  10 416.332 366.888   7
   2 -10  10 812.793 426.018   5
   2  10  10 1826.16 531.184   1
  -2  10 -10 1070.44 500.452   1
  -2 -10 -10 700.718 505.959   6
   2 -10  10 917.543 490.092   2
  -2  10 -10 208.574 463.210   3
   2 -10  11 774.504 416.084   5
  -2 -10 -11 1327.30 664.536   5
  -2  10 -11 849.999 473.008   8
   2  10  11 1001.75 454.120   7
  -2 -10 -11 1170.46 682.910   6
   2 -10  11 1022.12 529.608   2
   2  10  11 1123.88 426.276   1
  -2  10 -11-254.459 539.038   3
  -2  10 -11 1680.51 541.407   1
   2 -10  12 11613.8 1089.38   2
  -2  10 -12 9241.59 944.965   3
  -2 -10 -12 10673.5 1317.25   6
   2  10  12 10335.6 895.761   1
   2  10  12 10301.2 877.135   7
  -2 -10 -12 10536.7 1137.17   5
   2 -10  12 9419.43 890.158   5
   2 -10  13 367.787 379.190   9
  -2  10 -13-422.806 554.158   3
  -2 -10 -13-174.824 685.151   6
  -2 -10 -13 235.083 581.036   5
   2  10  13 386.885 416.312   7
   2 -10  13 146.389 329.332   5
   2  10  13-90.6327 326.453   1
   2 -10  13 70.1587 523.361   2
   2 -10  14 13783.2 1236.71   2
  -2 -10 -14 12782.9 1470.99   6
   2  10  14 11652.4 916.189   7
   2  10  14 11828.9 954.499   1
  -2 -10 -14 12341.8 1229.92   5
  -2  10 -14 9573.33 1038.96   3
   2  10  15 1371.01 523.182   7
   2  10  15 1057.36 438.922   1
  -2 -10 -15 1425.73 792.441   6
  -2 -10 -15 1814.98 578.759   5
   2 -10  15 1386.20 592.303   2
  -2  10 -15 1466.60 673.714   3
   2  10  16 11498.5 955.817   7
  -2 -10 -16 12981.7 1493.68   6
   2 -10  16 13210.9 1199.34   2
   2  10  16 11729.3 979.840   1
  -2  10 -16 12245.0 1239.01   3
   2  10  17 943.136 531.911   7
  -2  10 -17 1385.85 769.501   3
   2  10  17 494.998 379.316   1
  -2 -10 -17 1322.92 795.946   6
   2 -10  17 2017.06 682.615   2
   2  10  18 5437.52 760.358   7
   2  10  18 3658.72 646.389   1
  -2 -10 -18 4420.70 1058.22   6
   2 -10  18 6626.65 987.208   2
  -2  10 -18 4962.44 930.144   3
   2  10  19 62.1616 376.427   1
   2  10  19 1364.91 582.729   7
  -2 -10 -19 275.325 621.880   6
   2 -10  19 234.250 588.634   2
  -2  10 -19 281.931 677.260   3
   2  10  20 766.603 528.919   7
   2  10  20 1021.15 489.797   1
   2 -10  20 1850.02 767.204   2
   2  10  21 85.5459 476.701   7
  -2 -11  20-1333.27 728.457   2
  -2 -11  20 39.3891 414.020   9
   2  11 -20 134.710 514.522   4
  -2 -11  19 1847.29 666.624   9
  -2 -11  19 809.289 522.035   2
   2  11 -19 730.475 547.828   4
   2 -11 -18 1387.34 727.230   5
  -2 -11  18 80.8392 546.420   9
   2  11 -18 213.453 565.924   4
  -2 -11  18 78.3007 493.933   2
   2  11 -17 852.747 700.914   3
  -2 -11  17 146.545 429.321   9
   2 -11 -17 548.449 654.752   5
  -2 -11  17 480.827 493.161   2
   2  11 -17-136.029 567.886   4
  -2  11  17-32.9347 526.880   1
   2  11 -16 2519.74 831.435   3
   2 -11 -16 1266.98 678.276   5
   2  11 -16-1.60345 505.353   4
  -2 -11  16 370.629 513.559   2
  -2 -11  16 469.108 524.635   9
  -2  11  16 698.046 536.618   1
  -2  11  15 3017.06 649.286   1
   2  11 -15 3499.47 824.812   3
   2 -11 -15 3280.19 785.897   5
  -2 -11  15 3117.04 724.509   9
  -2 -11  15 2864.33 615.784   2
   2  11 -14 1042.78 689.530   3
  -2  11  14-94.9022 356.408   1
   2 -11 -14 902.128 584.932   5
  -2 -11  14-665.482 594.782   9
  -2 -11  14 931.353 512.508   2
  -2  11  13 3707.99 706.359   1
   2 -11 -13 4864.37 884.128   5
   2  11 -13 5940.14 969.040   3
  -2 -11  13 4899.04 841.404   9
  -2 -11  13 3949.89 660.275   2
   2  11 -12 1725.26 745.239   3
   2 -11 -12 97.9051 482.980   5
  -2  11  12 207.222 490.817   1
  -2 -11  12 406.941 543.225   9
  -2 -11  11 13495.4 1209.24   9
   2  11 -11 14470.0 1216.74   3
  -2  11  11 12408.9 1102.57   1
   2 -11 -11 13896.8 1275.99   5
  -2  11  10 430.358 499.340   1
   2  11 -10 1668.11 695.067   3
   2 -11 -10 1730.07 720.566   5
  -2 -11  10 187.300 554.342   9
   2  11  -9 29196.8 1575.48   3
  -2 -11   9 30355.7 1723.42   9
  -2  11   9 26093.5 1472.46   1
   2 -11  -9 27464.5 1626.53   5
   2  11  -8 508.078 491.796   3
  -2  11   8 224.579 470.146   1
  -2 -11   8 917.527 655.860   9
   2 -11  -8 697.812 533.445   5
  -2 -11   7 12007.6 1141.76   9
   2  11  -7 10853.6 979.539   3
  -2  11   7 11738.1 778.291   7
  -2  11   7 11772.3 1018.40   1
   2 -11  -7 11145.8 1073.55   5
   2  11  -6 2153.58 597.448   3
   2 -11  -6 2464.83 641.103   5
  -2  11   6 1969.08 415.429   7
  -2 -11   6 3006.88 720.644   9
  -2  11   6 2097.25 608.494   1
  -2 -11   6 1857.93 575.169   5
  -2 -11   5 5927.09 911.054   5
   2 -11  -5 6862.02 867.182   5
  -2  11   5 6450.14 787.952   1
   2  11  -5 6770.54 805.754   3
   2  11  -4-20.4177 434.773   3
  -2 -11   4-207.606 507.971   5
   2 -11  -4 231.439 493.260   5
  -2  11   4 233.707 373.609   1
   2  11  -3 5040.06 708.270   3
  -2 -11   3 5242.98 840.654   5
   2 -11  -3 5329.26 762.268   5
  -2  11   3 4727.05 529.815   3
  -2  11   3 5214.66 737.092   1
  -2  11   2 720.095 333.427   3
   2  11  -2 264.046 395.602   3
  -2  11   2 567.501 441.561   1
   2 -11  -2 762.172 509.532   5
  -2 -11   2 575.208 491.704   5
   2 -11  -1 822.507 459.675   5
   2  11  -1 532.433 411.917   3
  -2 -11   1 1112.76 603.928   5
  -2  11   1 1453.38 682.123   8
  -2  11   1 876.395 341.538   3
  -2  11   1 568.361 419.756   1
   2 -11   0 702.618 466.724   5
  -2  11   0 863.998 439.561   1
  -2 -11   0 1009.02 526.574   5
   2  11   0 1284.14 499.833   3
   2  11   0 550.982 439.507   1
  -2  11   0 1119.92 356.333   3
  -2  11   0 1666.11 741.570   8
   2  11   1 2.54601 396.332   1
  -2  11  -1 402.559 350.610   3
  -2 -11  -1 302.497 529.773   5
   2  11   1 452.966 424.387   3
  -2  11  -1-330.113 473.820   1
   2 -11   1-455.172 479.594   5
  -2  11  -1 542.884 543.985   8
   2  11   2 1693.03 487.491   1
  -2  11  -2 1592.87 453.661   3
   2 -11   2 1256.42 440.060   5
  -2  11  -2 1431.21 442.015   1
  -2  11  -2 1983.25 698.730   8
   2  11   2 2128.59 504.450   3
  -2 -11  -2 2026.47 672.518   5
  -2  11  -3 1457.68 708.861   8
   2 -11   3 574.961 432.573   5
   2  11   3 151.875 438.888   7
  -2 -11  -3 1111.17 626.806   5
  -2  11  -3 223.513 450.705   1
   2  11   3 836.690 399.964   1
  -2  11  -3 1257.91 436.419   3
   2 -11   4 854.658 490.430   5
   2  11   4 388.238 412.340   7
  -2  11  -4 1173.03 619.154   8
   2  11   4 861.688 405.907   1
  -2 -11  -4 470.864 545.621   5
  -2  11  -4 485.823 416.739   1
  -2  11  -4 1416.85 483.334   3
   2  11   5 354.313 424.490   1
   2  11   5-335.291 430.882   7
  -2  11  -5 149.745 421.296   1
  -2 -11  -5 430.883 534.605   5
  -2  11  -5 664.260 577.295   8
  -2 -11  -5-192.203 410.922   6
   2 -11   5 285.441 433.703   5
  -2  11  -5 632.846 450.385   3
  -2 -11  -6 7237.30 997.527   5
  -2  11  -6 7987.22 1043.13   8
   2  11   6 6822.03 741.487   7
  -2 -11  -6 5878.26 904.000   6
  -2  11  -6 6667.63 795.957   1
   2  11   6 6973.94 798.100   1
  -2  11  -6 7132.43 798.710   3
   2 -11   6 6481.93 801.261   5
  -2  11  -7 1824.72 543.410   3
   2 -11   7 1085.05 481.917   5
  -2  11  -7 1914.97 664.121   8
  -2 -11  -7 1043.40 651.271   5
   2  11   7 1246.04 511.741   7
   2  11   7 1442.49 527.541   1
  -2 -11  -7 633.597 565.080   6
  -2  11  -7 968.168 446.053   1
  -2  11  -8 5095.29 752.147   3
   2 -11   8 5122.57 750.632   5
  -2  11  -8 6100.82 915.447   8
   2  11   8 5423.02 695.328   7
  -2 -11  -8 5461.64 942.688   5
  -2 -11  -8 4676.68 868.430   6
   2  11   8 5933.90 739.708   1
  -2  11  -8 5358.90 756.666   1
  -2  11  -9 4151.39 711.903   3
  -2  11  -9 3987.01 721.079   1
   2 -11   9 3572.22 654.576   5
   2  11   9 3935.53 655.428   1
  -2  11  -9 5041.72 859.026   8
   2  11   9 3231.37 618.844   7
  -2 -11  -9 3436.50 803.396   6
  -2 -11  -9 4026.90 839.967   5
   2  11  10 466.414 514.016   1
  -2  11 -10 120.977 494.507   3
   2 -11  10-79.9954 338.759   5
   2  11  10 290.629 432.085   7
  -2 -11 -10 514.026 598.048   5
  -2  11 -10 625.384 465.745   8
  -2 -11 -10 607.271 629.673   6
  -2  11 -10 1023.18 560.597   1
   2  11  11 12140.3 973.427   7
   2 -11  11 11776.5 1025.17   5
   2 -11  11 14261.6 1179.32   2
  -2 -11 -11 13018.6 1432.46   6
  -2  11 -11 11357.5 1084.81   3
   2  11  11 11508.8 984.187   1
  -2  11 -11 12074.3 1091.13   1
  -2 -11 -11 12027.1 1296.61   5
   2  11  12 2133.74 546.917   7
  -2 -11 -12 1784.92 703.772   5
   2 -11  12 1880.57 502.925   5
  -2 -11 -12 2717.54 817.312   6
   2  11  12 2048.84 524.852   1
   2 -11  12 2356.51 618.567   2
  -2  11 -12 1930.82 602.324   3
   2  11  13 4962.43 724.594   7
  -2 -11 -13 4482.32 879.444   5
  -2 -11 -13 6266.25 1162.71   6
   2  11  13 6018.39 781.216   1
   2 -11  13 6926.42 937.522   2
   2 -11  13 4479.61 737.730   5
  -2  11 -13 4914.02 804.398   3
  -2 -11 -14 3229.88 814.290   5
   2  11  14 3309.69 638.538   7
   2  11  14 3554.19 654.791   1
  -2 -11 -14 3355.72 948.601   6
   2 -11  14 4200.82 759.121   2
  -2  11 -14 2950.20 712.059   3
  -2  11 -15 2028.14 622.574   3
   2  11  15 4288.70 676.570   7
   2  11  15 2799.54 617.152   1
  -2 -11 -15 3224.92 1003.16   6
   2 -11  15 3614.49 766.186   2
   2  11  16-1.50322 451.357   1
  -2 -11 -16 1119.17 813.361   6
   2  11  16 538.576 531.316   7
   2 -11  16 1084.58 656.898   2
  -2  11 -16-549.835 698.445   3
   2  11  17 3398.13 604.536   1
   2  11  17 3734.42 688.544   7
  -2 -11 -17 5618.09 1233.12   6
   2 -11  17 5441.16 912.392   2
  -2  11 -17 2264.72 627.997   3
   2  11  18-54.7852 444.058   1
   2  11  18 385.111 512.175   7
   2 -11  18 341.282 525.337   2
   2 -11  19 3754.11 851.368   2
  -2 -12  16 2082.82 713.245   9
   2 -12 -15 903.245 574.046   5
  -2 -12  15 1947.84 721.537   9
   2  12 -14 7098.81 1060.95   3
  -2 -12  14 4417.54 843.406   9
   2 -12 -14 4987.06 973.388   5
  -2  12  14 4368.81 750.071   1
  -2 -12  13-211.608 562.483   9
   2 -12 -13 571.994 664.235   5
  -2  12  13 320.781 564.411   1
   2  12 -13 1662.39 795.886   3
   2  12 -12 7206.89 1010.09   3
   2 -12 -12 4807.84 931.080   5
  -2 -12  12 5401.26 907.008   9
  -2  12  12 6250.11 908.603   1
  -2 -12  11 3331.32 831.262   9
  -2  12  11 3306.98 742.597   1
   2 -12 -11 3038.52 796.022   5
   2  12 -11 2504.82 654.639   3
   2 -12 -10 6941.16 1005.78   5
   2  12 -10 7127.29 928.933   3
  -2 -12  10 7404.76 1008.07   9
  -2  12  10 5407.25 781.381   1
  -2  12   9 444.520 526.509   1
   2  12  -9 297.222 551.439   3
  -2 -12   9 880.355 595.763   9
   2 -12  -9 780.242 558.261   5
   2  12  -8 6858.94 883.690   3
  -2  12   8 7469.94 929.081   1
  -2 -12   8 7793.01 1021.78   9
   2 -12  -8 7706.64 959.858   5
   2  12  -7 476.145 484.050   3
  -2  12   7 660.227 443.202   1
   2 -12  -7 163.650 476.641   5
  -2 -12   7 1336.53 678.640   9
  -2 -12   6 4931.29 898.734   9
  -2 -12   6 4421.72 821.626   5
  -2  12   6 4421.51 734.524   1
   2  12  -6 4432.84 756.468   3
   2 -12  -6 4740.73 810.160   5
  -2 -12   5 766.777 662.765   9
  -2 -12   5-320.468 613.393   5
   2 -12  -5 306.025 467.404   5
   2  12  -5-146.445 428.890   3
  -2  12   5-409.642 531.937   1
   2 -12  -4 6375.94 871.813   5
  -2 -12   4 6455.91 928.986   5
  -2  12   4 5897.59 800.291   1
   2  12  -4 6843.56 825.412   3
   2  12  -3 141.581 431.603   3
   2 -12  -3-101.777 514.379   5
  -2  12   3-448.956 491.747   1
  -2 -12   3-311.134 606.449   5
  -2 -12   2 7564.31 961.562   5
   2 -12  -2 7069.92 925.351   5
  -2  12   2 7526.92 866.367   1
   2  12  -2 6323.76 792.317   3
   2  12  -2 7108.18 974.283   1
  -2  12   1 2721.93 616.967   1
  -2  12   1 3628.71 540.244   3
   2  12  -1 2329.36 520.688   3
  -2 -12   1 3182.08 791.935   5
   2  12  -1 3428.36 667.348   1
   2 -12  -1 1885.62 556.091   5
  -2  12   0 1282.37 439.636   3
  -2  12   0 1487.42 511.246   1
   2  12   0 1891.70 616.400   1
   2  12   0 1497.66 503.304   3
  -2 -12   0 1345.89 648.008   5
   2 -12   0 1202.92 534.977   5
   2  12   1 4906.31 802.152   1
  -2 -12  -1 5385.25 891.731   5
  -2  12  -1 4574.26 729.839   1
  -2  12  -1 4573.69 585.797   3
   2 -12   1 4033.99 710.101   5
   2  12   1 5039.04 714.575   3
   2 -12   2 224.032 516.622   5
  -2  12  -2-18.1318 352.480   3
   2  12   2 806.197 465.699   3
  -2  12  -2 510.485 412.035   1
   2  12   2 50.6470 539.645   1
  -2 -12  -2 538.686 570.141   5
   2 -12   3 1616.38 684.783   5
   2  12   3 946.510 530.670   1
   2  12   3 121.827 512.986   7
  -2  12  -3 1494.42 574.540   1
  -2 -12  -3 1519.88 636.117   5
  -2  12  -3 1192.16 439.036   3
   2 -12   4 1032.21 552.258   5
  -2  12  -4 1309.60 503.192   3
   2  12   4 532.469 404.384   7
   2  12   4 97.6238 475.076   1
  -2  12  -4 1112.20 568.564   1
  -2 -12  -4 824.068 563.665   5
   2  12   5-81.6725 445.903   7
  -2  12  -5 1166.56 555.101   3
   2 -12   5-328.659 402.869   5
   2  12   5-269.360 430.401   1
  -2  12  -5 189.647 392.948   1
  -2 -12  -5-24.7521 547.363   5
  -2 -12  -6 1624.60 748.818   5
   2  12   6 969.327 529.994   7
  -2  12  -6 1709.69 578.500   3
   2 -12   6 1007.80 507.724   5
   2  12   6 505.384 447.872   1
  -2  12  -6 435.729 461.723   1
  -2  12  -7 979.089 566.724   3
   2  12   7-103.112 456.198   1
  -2  12  -7 476.337 487.029   1
   2  12   7-334.576 398.960   7
   2 -12   7 87.4704 397.599   5
  -2 -12  -7 863.739 694.433   5
  -2  12  -8 639.113 494.652   3
  -2 -12  -8 369.827 522.832   5
   2  12   8 583.409 504.360   1
  -2  12  -8 339.316 520.246   1
   2  12   8 497.933 488.804   7
  -2 -12  -8-165.722 641.303   6
   2 -12   8 220.912 382.803   5
  -2  12  -9 445.064 549.673   3
   2  12   9-40.7815 438.852   7
   2  12   9 591.435 561.479   1
  -2 -12  -9 190.801 605.539   5
  -2  12  -9 299.583 519.650   1
   2 -12   9-69.6724 437.513   5
  -2 -12  -9-304.284 682.771   6
  -2  12 -10 530.218 477.654   3
   2  12  10 563.353 487.719   7
  -2 -12 -10 965.936 697.477   5
  -2 -12 -10-303.743 696.933   6
   2 -12  10 449.934 531.102   5
   2  12  10 990.510 544.089   1
  -2  12 -11 2483.77 724.920   3
  -2 -12 -11 2873.63 901.714   5
   2  12  11 2135.17 597.109   7
  -2 -12 -11 801.572 638.287   6
   2 -12  11 1434.93 565.281   5
   2  12  11 1774.34 571.125   1
  -2  12 -12 2672.77 765.446   3
   2 -12  12 2329.48 596.573   9
  -2 -12 -12 2245.31 804.761   5
   2 -12  12 1295.39 473.651   5
   2  12  12 3040.12 639.029   7
   2  12  12 2693.40 602.959   1
  -2 -12 -12 2100.03 792.158   6
  -2  12 -13 1789.08 730.651   3
   2  12  13 2662.84 650.210   7
   2 -12  13 1402.09 546.642   5
   2  12  13 1078.35 533.621   1
  -2 -12 -13 2357.50 880.982   5
  -2 -12 -13 2144.44 742.909   6
  -2 -12 -14 2018.16 922.495   6
   2  12  14 1052.38 541.785   1
  -2 -12 -14 2903.28 889.145   5
   2  12  14 1375.89 540.680   7
  -2  12 -14 983.447 661.691   3
   2  12  15 1054.87 598.101   7
  -2 -12 -15 1776.22 944.314   6
  -2 -13  10-111.137 600.063   9
   2 -13 -10-48.5968 601.143   5
   2  13  -9 2426.89 707.539   3
   2 -13  -9 3561.17 850.999   5
  -2 -13   9 3463.70 861.044   9
  -2  13   9 3862.99 763.348   1
   2  13  -8 108.688 422.000   3
  -2  13   8 766.467 600.286   1
   2 -13  -8-536.680 693.678   5
  -2 -13   8 797.362 544.450   9
  -2 -13   7 3062.07 890.087   9
  -2  13   7 2830.72 658.925   1
   2  13  -7 2395.42 721.079   3
   2 -13  -7 2658.51 775.227   5
   2 -13  -6 3240.29 811.697   5
   2  13  -6 3053.59 647.195   3
  -2 -13   6 3611.44 851.272   9
  -2  13   6 3157.70 760.298   1
  -2 -13   5 2695.86 848.116   9
   2 -13  -5 1791.62 690.235   5
   2  13  -5 1322.65 529.563   3
  -2  13   5 880.846 438.982   1
  -2 -13   5 1772.76 739.592   5
  -2 -13   4 3237.77 734.020   5
   2 -13  -4 2228.83 730.869   5
   2  13  -4 3713.10 749.493   3
   2  13  -4 4021.99 876.124   1
  -2  13   4 2269.47 660.980   1
   2  13  -3 3035.18 699.781   3
   2 -13  -3 1573.48 631.479   5
  -2 -13   3 2734.33 794.165   5
   2  13  -3 2571.41 645.413   1
  -2  13   3 2923.99 669.047   1
   2 -13  -2 198.469 552.460   5
   2  13  -2 1574.54 536.793   3
  -2 -13   2 1108.37 711.083   5
   2  13  -2 1574.51 698.022   1
  -2  13   2 600.681 511.281   1
   2  13  -1 1509.04 535.480   1
   2 -13  -1 614.951 470.348   5
   2  13  -1 1467.71 556.937   3
  -2 -13   1 1417.59 681.822   5
  -2  13   1 787.115 436.236   1
  -2  13   0 926.260 539.677   1
  -2 -13   0 928.144 618.925   5
   2  13   0 1141.44 550.181   3
   2 -13   0 1344.24 669.200   5
   2  13   0 1540.84 668.707   1
   2  13   1-125.269 470.193   1
  -2  13  -1-241.270 533.428   1
   2  13   1-217.670 453.745   3
   2 -13   1 386.695 483.917   5
  -2 -13  -1 412.507 503.063   5
  -2  13  -2 1038.78 385.048   3
   2 -13   2 1238.13 671.414   5
   2  13   2 885.805 457.214   7
  -2  13  -2 740.462 452.515   1
   2  13   2 1556.13 550.281   1
  -2 -13  -2 1215.34 597.486   5
   2  13   3 492.065 568.180   1
  -2  13  -3 143.305 484.216   1
   2 -13   3 93.0397 453.085   5
  -2 -13  -3 342.602 491.012   5
  -2  13  -3 204.461 404.969   3
   2  13   3-722.392 533.783   7
  -2  13  -4 3096.10 623.154   3
   2 -13   4 3370.54 780.531   5
  -2  13  -4 2816.93 708.401   1
   2  13   4 3026.47 660.411   7
   2  13   4 3619.74 752.038   1
  -2 -13  -4 3848.98 898.023   5
  -2  13  -5 970.195 519.147   3
   2 -13   5 1238.04 675.747   5
   2  13   5 291.992 508.314   7
  -2  13  -5 968.020 618.576   1
   2  13   5 600.112 574.473   1
  -2 -13  -5 1193.02 707.673   5
   2  13   6 9780.95 985.533   7
  -2  13  -6 9117.84 979.036   3
   2  13   6 8590.33 993.643   1
  -2  13  -6 8769.11 1041.44   1
   2 -13   6 7887.76 996.481   5
  -2 -13  -6 10734.7 1321.42   5
   2  13   7 1906.97 538.216   1
  -2 -13  -7 2695.30 854.816   5
   2 -13   7 2317.47 618.645   5
   2  13   7 1781.32 538.874   7
  -2  13  -7 3282.45 720.865   3
  -2  13  -7 2503.16 692.508   1
   2 -13   8 5063.31 816.150   5
  -2 -13  -8 6043.74 1056.48   5
   2  13   8 5597.04 804.400   1
   2  13   8 6908.66 870.458   7
  -2  13  -8 6828.84 909.308   3
  -2  13  -8 6372.62 927.867   1
  -2 -13  -9 4682.39 1006.44   5
   2 -13   9 3505.17 687.066   5
   2  13   9 4821.70 805.697   7
  -2  13  -9 5836.40 912.996   3
  -2 -13 -10 1202.14 705.431   5
   2 -13  10 528.496 426.746   5
  -2  13 -10 1643.10 683.176   3
   2  13  10 271.768 447.131   7
  -2 -13 -11 3731.38 988.945   5
  -2  13 -11 4460.65 797.904   3
   2  13  11 3779.24 720.128   7
   2 -13  11 3421.77 718.061   5
  -2 -13 -12-12.1087 643.717   6
  -2 -13 -12 1245.16 851.628   5
   2 -13  12 51.2953 484.149   5
  -2 -13 -13 2903.58 850.459   5
  -2  14   1 6942.00 980.505   1
   2  14   0 744.507 566.890   3
  -2  14   0-478.260 614.231   1
  -2  14  -1 5516.81 872.228   1
  -2  14  -2-223.052 522.605   1
  -2  14  -3 3486.43 714.682   1
  -2  14  -4 85.8396 403.407   1
  -2  14  -5 1635.83 592.636   1
  -2  14  -6-675.345 533.554   3
  -2  14  -6-353.145 491.033   1
  -2  14  -7 290.477 409.941   3
  -2  14  -7-289.547 422.297   1
  -3   0  30 762.035 483.497   2
   3   0 -30 1994.78 747.706   4
  -3   0  29-338.512 524.193   2
   3   0 -29-603.613 630.006   4
  -3   0  28 766.046 563.607   2
   3   0 -28 522.834 571.268   4
   3   0 -27 112.681 582.217   4
  -3   0  27 119.717 466.337   2
  -3   0  26 687.681 521.983   2
   3   0 -26 214.184 491.868   4
  -3   0  26 1349.31 482.637   9
  -3   0  25 625.924 465.537   2
   3   0 -25-667.597 672.833   4
  -3   0  25 23.9447 419.053   9
   3   0 -24-424.065 578.122   4
  -3   0  24 1117.44 565.086   2
  -3   0  24 527.500 396.254   9
  -3   0  23 27.9253 362.190   9
   3   0 -23-1017.00 664.663   4
   3   0 -23 99.1279 286.049   6
   3   0 -23 169.704 378.317   3
  -3   0  23 74.4590 408.438   2
  -3   0  22 5860.87 736.812   9
   3   0 -22 3799.93 514.015   6
   3   0 -22 3563.08 591.532   4
  -3   0  22 5188.50 725.692   2
   3   0 -22 5005.41 675.266   3
   3   0 -21 81.7085 339.890   3
  -3   0  21 84.9483 387.140   9
  -3   0  20 31339.9 1460.76   9
  -3   0  20 30251.3 1454.76   2
   3   0 -20 28052.7 1337.22   3
  -3   0  19 856.685 495.624   9
   3   0 -19 244.169 312.597   3
   3   0 -18 60185.2 1839.96   3
  -3   0  18 63006.0 1914.70   2
   3   0 -18 57452.1 1824.58   4
  -3   0  18 64982.3 2018.93   9
  -3   0  17-122.754 319.333   9
   3   0 -17-162.085 300.670   3
  -3   0  17 688.450 460.497   2
  -3   0  16 10868.7 879.526   1
   3   0 -16 9331.54 670.656   4
  -3   0  16 11863.6 809.357   2
   3   0 -16 10471.4 726.560   3
  -3   0  16 11624.0 875.407   9
   3   0 -15-627.907 411.220   4
  -3   0  15 723.325 394.183   2
  -3   0  15 141.511 355.213   9
   3   0 -15-195.884 261.785   3
  -3   0  15 69.0913 363.013   1
  -3   0  14 16190.1 860.429   2
  -3   0  14 16390.0 974.272   1
  -3   0  14 16083.9 946.957   9
   3   0 -14 15074.5 794.944   4
   3   0 -14 16786.9 811.143   3
  -3   0  14 15269.9 477.348   8
   3   0 -13 4.08731 184.570   3
  -3   0  13 217.064 322.471   9
  -3   0  13 461.499 324.882   2
   3   0 -13-516.754 332.372   4
  -3   0  13-92.7186 115.624   8
  -3   0  13-47.9409 330.890   1
  -3   0  12 136760. 2631.12   1
  -3   0  12 131885. 2506.75   9
  -3   0  12 131929. 2095.13   2
  -3   0  12 132703. 1569.28   8
   3   0 -12 134141. 1936.87   3
   3   0 -12 129352. 2085.34   4
  -3   0  11 167.309 304.352   1
  -3   0  11 57.3949 112.614   8
   3   0 -11 6.68923 234.571   4
  -3   0  11 200.990 313.573   9
   3   0 -11 153.489 180.885   3
  -3   0  10 107141. 2126.50   9
   3   0 -10 105661. 1707.25   4
  -3   0  10 106736. 2218.18   1
   3   0 -10 106385. 1446.17   3
  -3   0  10 107793. 1462.90   8
  -3   0   9-57.8593 285.520   1
  -3   0   9 271.704 138.360   8
   3   0  -9 108.864 218.479   4
  -3   0   9 156.776 285.128   9
   3   0  -9 297.253 136.784   3
  -3   0   8 81826.4 1751.34   9
   3   0  -8 78008.4 1359.50   4
  -3   0   8 80283.1 1811.99   1
  -3   0   8 78697.7 1329.32   8
   3   0  -8 79162.1 1013.51   3
  -3   0   7 311.833 262.328   9
  -3   0   7-83.1355 230.139   1
   3   0  -7 74.6672 83.0624   3
  -3   0   7 171.770 146.109   8
   3   0  -7 492.823 218.238   4
   3   0  -6 128409. 1601.24   4
  -3   0   6 128859. 1776.97   8
  -3   0   6 127561. 2136.70   1
  -3   0   6 128198. 2059.79   9
   3   0  -6 127778. 1049.47   3
  -3   0   5 123.167 172.188   9
   3   0  -5 13.3773 60.5322   3
   3   0  -5 56.2148 150.042   4
  -3   0   5 297.148 209.383   1
  -3   0   4 125877. 1893.19   9
   3   0  -4 130911. 865.299   7
   3   0  -4 131952. 1506.20   4
  -3   0   4 130683. 1988.63   1
   3   0  -4 127472. 985.310   3
   3   0  -3-25.4025 125.117   4
   3   0  -3 123.306 65.7386   7
  -3   0   3 229.953 155.236   9
  -3   0   2 86391.4 1435.72   9
   3   0  -2 84158.1 796.227   7
   3   0  -2 85857.3 1163.84   4
  -3   0   2 89419.3 1402.62   6
   3   0  -1 261.765 149.806   4
   3   0  -1 137.710 77.4097   7
  -3   0   1 220.235 149.291   9
  -3   0   1 227.738 146.006   6
  -3   0   0 253068. 2199.34   9
   3   0   0 257797. 2012.55   4
   3   0   0 258957. 1696.54   7
  -3   0   0 260200. 2472.39   6
   3   0   1 367.374 133.461   7
   3   0   1-78.4517 137.989   4
  -3   0  -1 165.301 125.873   9
  -3   0  -1 35.8546 178.570   6
  -3   0  -2 70055.6 1352.62   6
   3   0   2 72448.5 1106.15   4
   3   0   2 69182.7 1041.62   7
   3   0   2 67631.8 890.041   1
  -3   0  -2 68997.5 992.219   9
  -3   0  -3 66.4699 95.1964   9
   3   0   3 101.552 136.306   7
   3   0   3 400.124 165.967   4
  -3   0  -3 413.858 224.439   6
   3   0   3 110.447 72.1402   1
   3   0   4 182485. 1045.21   1
   3   0   4 187772. 1853.11   4
  -3   0  -4 185527. 2379.91   6
  -3   0  -4 187410. 1323.63   9
   3   0   4 186089. 1962.15   7
  -3   0  -5 249.033 64.1143   9
   3   0   5 23.7610 162.375   7
   3   0   5 189.364 68.7282   9
   3   0   5-26.4152 139.558   4
  -3   0  -5 260.329 207.083   6
   3   0   5 85.6245 47.9160   5
  -3   0  -6 5728.22 473.696   6
   3   0   6 5745.77 408.653   7
  -3   0  -6 6284.93 162.479   9
   3   0   6 5724.89 379.904   4
   3   0   7 213.184 196.582   2
   3   0   7-321.508 278.531   7
  -3   0  -7-255.158 279.288   6
  -3   0  -8 55923.5 1528.18   6
   3   0   8 53773.8 1327.46   7
   3   0   8 54144.1 1243.76   2
   3   0   9-472.385 347.517   7
   3   0   9 156.546 195.194   2
  -3   0  -9-362.651 340.963   6
   3   0  10-36.6317 419.560   7
   3   0  10 380.907 232.439   2
  -3   0 -10 149.003 338.013   6
   3   0  11-194.324 305.555   2
   3   0  11-620.520 433.994   7
  -3   0 -11-157.358 329.836   6
   3   0  12 154842. 2630.03   2
   3   0  12 160289. 2748.86   7
  -3   0 -12 161408. 2950.24   6
   3   0  13 483.645 478.845   7
   3   0  13 552.993 339.720   2
  -3   0 -13 498.574 423.786   6
   3   0  14 27162.8 1255.09   2
   3   0  14 29300.8 1304.69   7
  -3   0 -14 28737.6 1351.16   6
   3   0  15 199.845 428.533   7
   3   0  15-33.1144 307.838   2
  -3   0 -15 280.743 394.145   6
   3   0  16 14340.2 1009.26   2
   3   0  16 14384.7 1007.35   7
  -3   0 -16 14594.5 1019.21   6
   3   0  17 24.9283 434.240   7
   3   0  17-329.970 343.928   2
  -3   0 -17 5.67464 394.360   6
   3   0  18 31082.9 1535.74   2
  -3   0 -18 31877.3 1504.06   6
   3   0  18 29470.4 1453.68   7
   3   0  19 784.704 539.834   7
  -3   0 -19 840.236 523.248   6
   3   0  19-24.0423 423.458   2
  -3   0 -20 79073.6 2432.99   6
   3   0  20 78332.5 2547.34   2
   3   0  20 73912.9 2357.13   7
   3   0  21 20.3613 447.798   7
  -3   0 -21 1426.19 606.906   6
   3   0  21 677.921 533.192   2
   3   0  22 9798.97 972.623   2
   3   0  22 8159.39 936.060   7
  -3   0 -22 9776.81 966.005   6
   3   0  23-341.678 550.633   7
  -3   0 -23 117.476 387.801   6
   3   0  23 337.437 416.086   2
   3   0  24 3007.97 684.155   7
  -3   0 -24 3171.17 675.924   6
   3   0  24 2889.85 655.910   2
   3   0  25 325.182 610.652   7
  -3   0 -25 25.7842 464.395   6
   3   0  25-193.217 402.479   2
  -3   0 -26 8367.35 967.651   6
   3   0  26 7657.24 969.479   2
   3   0  26 8072.47 1021.42   7
   3   0  27 1827.08 735.049   7
  -3   0 -27 348.620 466.586   6
   3   0  27 416.748 561.115   2
   3   0  28 2596.53 749.208   2
   3   0  29 1030.28 701.718   2
   3  -1 -30 476.453 596.656   4
  -3  -1  29 2184.29 665.268   2
   3   1 -29 2983.33 841.403   4
   3  -1 -29 2568.76 750.076   4
  -3  -1  28 785.590 536.431   2
   3  -1 -28 574.380 476.041   4
  -3   1  28 1224.04 556.889   2
   3   1 -28 1788.83 666.996   4
   3   1 -27 9468.60 1118.47   4
  -3  -1  27 7216.79 967.281   2
   3  -1 -27 8307.12 970.715   4
  -3   1  27 8179.60 911.948   2
   3  -1 -27 8134.81 922.567   5
  -3   1  26-398.166 465.640   9
  -3   1  26 940.922 548.124   2
   3   1 -26 188.583 545.371   4
   3  -1 -26-244.354 518.197   4
  -3  -1  26 494.393 529.515   2
   3  -1 -25 19499.5 1330.39   4
  -3  -1  25 19724.8 1445.75   2
   3  -1 -25 20198.9 1219.86   6
  -3  -1  25 21875.9 1339.72   9
   3   1 -25 19290.0 1453.63   4
  -3   1  25 22707.7 1354.52   9
  -3   1  25 19417.2 1320.70   2
  -3  -1  24 118.364 404.670   9
  -3   1  24 832.294 524.023   2
  -3   1  24 591.734 514.117   9
   3  -1 -24-267.116 429.761   4
   3  -1 -24 402.755 385.764   6
  -3  -1  24 436.879 589.520   2
   3   1 -24 454.533 472.941   3
  -3   1  23 10748.0 928.742   9
   3  -1 -23 9609.63 885.861   4
   3   1 -23 11214.7 1011.81   3
  -3  -1  23 10314.7 1053.45   2
  -3   1  23 10721.3 981.424   2
  -3  -1  23 11855.4 999.581   9
   3  -1 -23 10164.8 846.111   6
  -3   1  22 808.141 478.087   2
  -3  -1  22 347.917 449.404   2
  -3   1  22-285.762 403.009   9
  -3  -1  22 509.114 450.544   9
   3   1 -22-50.9692 386.034   3
  -3   1  22-459.683 463.678   1
  -3  -1  21 1770.26 561.018   2
  -3  -1  21 1506.36 471.133   9
   3  -1 -21-9.30391 538.288   4
  -3   1  21 1575.79 478.123   2
  -3   1  21 967.624 411.119   9
   3   1 -21 807.893 299.116   6
   3  -1 -21 1352.64 411.270   3
   3   1 -21 691.137 336.774   3
  -3   1  21 207.749 423.560   1
  -3   1  20 5281.47 676.878   1
  -3   1  20 5646.08 696.331   9
   3  -1 -20 3724.79 511.939   4
  -3   1  20 5740.11 688.451   2
  -3  -1  20 5914.55 767.963   2
   3   1 -20 4575.42 630.207   3
  -3  -1  20 5548.60 663.573   9
   3  -1 -20 4949.87 587.659   3
  -3   1  19 3562.72 577.224   1
  -3  -1  19 5039.06 716.416   2
  -3  -1  19 4389.70 644.331   9
  -3   1  19 4255.87 619.846   9
   3  -1 -19 3031.16 450.174   4
  -3   1  19 5371.80 659.015   2
   3  -1 -19 4262.26 528.328   3
   3   1 -19 3748.59 573.163   3
  -3   1  18 2984.55 537.167   1
  -3   1  18 3719.08 569.452   9
   3  -1 -18 2844.67 438.972   4
  -3   1  18 5388.71 637.825   2
  -3  -1  18 3621.59 597.423   9
   3  -1 -18 3352.46 450.421   3
   3   1 -18 3461.00 523.576   3
  -3  -1  18 5045.66 670.143   2
   3  -1 -17 2477.91 410.364   4
  -3  -1  17 3312.26 561.190   9
  -3  -1  17 4139.92 634.698   2
  -3   1  17 4099.44 570.903   2
   3  -1 -17 2756.63 396.615   3
  -3   1  17 3255.80 553.716   1
  -3   1  17 3472.66 565.028   9
   3   1 -17 2801.91 486.397   3
   3  -1 -16 3968.66 453.454   4
  -3   1  16 4287.83 597.000   1
[truncated: 667,577 more chars]
