# Supplementary material for: The first coordination compound of deprotonated 2-bromo­nicotinic acid: crystal structure of a dinuclear paddle-wheel copper(II) complex
Source: Acta Crystallogr E Crystallogr Commun. 2020 Jan 17;76(Pt 2):225–30. doi: 10.1107/S2056989020000390 (PMC7001845; doi:10.1107/S2056989020000390)
Supplement: Supplementary file 2 [file e-76-00225-Isup2.hkl]

data_I                                                                          
_shelx_title ' shelxt_a.res in P2(1)/c'                                         
_shelx_refln_list_code          4                                               
_shelx_F_calc_maximum      330.10                                               
_exptl_crystal_F_000       932.00                                               
_reflns_d_resolution_high  0.8409                                               
                                                                                
loop_                                                                           
 _space_group_symop_operation_xyz                                               
 'x, y, z'                                                                      
 '-x, y+1/2, -z+1/2'                                                            
 '-x, -y, -z'                                                                   
 'x, -y-1/2, z-1/2'                                                             
                                                                                
_cell_length_a     7.5596                                                       
_cell_length_b     9.7402                                                       
_cell_length_c    20.5332                                                       
_cell_angle_alpha  90.000                                                       
_cell_angle_beta   94.345                                                       
_cell_angle_gamma  90.000                                                       
                                                                                
_shelx_F_squared_multiplier     1.000                                           
                                                                                
loop_                                                                           
 _refln_index_h                                                                 
 _refln_index_k                                                                 
 _refln_index_l                                                                 
 _refln_F_squared_calc                                                          
 _refln_F_squared_meas                                                          
 _refln_F_squared_sigma                                                         
 _refln_observed_status                                                         
   3   0   0      29197.21      23706.71       114.49 o                         
   4   0   0       5325.64       5349.37        52.25 o                         
   5   0   0        695.48        517.97        20.59 o                         
   6   0   0      10051.88       9853.65        90.79 o                         
   7   0   0       5168.59       4956.80        71.99 o                         
   8   0   0       1673.15       1835.18        59.83 o                         
   2   1   0       2624.28       2459.73        15.86 o                         
   3   1   0       1722.25       2277.27        20.36 o                         
   4   1   0          4.81         -0.66         5.20 o                         
   5   1   0        387.62        410.33        12.84 o                         
   6   1   0         75.99         63.12         9.58 o                         
   7   1   0        153.30        179.06        13.13 o                         
   8   1   0         35.36         59.60        15.46 o                         
   1   2   0       1245.04       1362.32        16.87 o                         
   2   2   0        307.30        135.73         5.24 o                         
   3   2   0      42016.19      39276.08       204.84 o                         
   4   2   0       6251.97       6956.20        51.71 o                         
   5   2   0       2628.43       2631.77        27.21 o                         
   6   2   0       1308.41       1312.59        23.61 o                         
   7   2   0       1776.84       1765.81        31.55 o                         
   8   2   0         57.45        115.12        13.62 o                         
   3   3   0       1428.53       1995.41        19.99 o                         
   4   3   0       1149.84       1401.78        20.33 o                         
   5   3   0        161.82        246.92        12.39 o                         
   6   3   0         68.87        107.34        10.77 o                         
   7   3   0       1302.95       1382.08        31.45 o                         
   8   3   0        130.26         63.44        13.24 o                         
   0   4   0       1277.22       1076.11        22.35 o                         
   1   4   0       1055.97       1301.53        17.40 o                         
   2   4   0       5426.61       6657.11        37.74 o                         
   3   4   0       2725.32       3016.62        27.72 o                         
   4   4   0         92.17        129.68         8.84 o                         
   5   4   0        396.28        507.49        15.30 o                         
   6   4   0        307.73        384.72        17.16 o                         
   7   4   0        554.25        595.44        23.01 o                         
   8   4   0         28.55         55.17        14.11 o                         
   1   5   0        134.97        250.62         9.02 o                         
   2   5   0        296.75        138.38         7.48 o                         
   3   5   0        252.06        294.95        10.81 o                         
   4   5   0        998.78       1041.08        19.40 o                         
   5   5   0        504.29        407.66        14.15 o                         
   6   5   0        374.70        363.41        16.65 o                         
   7   5   0       1003.92       1031.67        29.44 o                         
   8   5   0         66.00         18.91        13.36 o                         
   0   6   0       3238.09       2961.65        46.83 o                         
   1   6   0       2402.21       2534.43        32.95 o                         
   2   6   0         97.98        108.87        12.29 o                         
   3   6   0       4057.26       3817.49        36.14 o                         
   4   6   0        383.19        391.49        13.47 o                         
   5   6   0        258.96        282.26        14.83 o                         
   6   6   0       2107.73       2155.49        37.06 o                         
   7   6   0        172.68        167.63        16.00 o                         
   1   7   0        222.81        238.76        10.37 o                         
   2   7   0        165.05        120.98         9.18 o                         
   3   7   0        174.08        140.10        10.21 o                         
   4   7   0       1178.53       1078.58        22.48 o                         
   5   7   0        470.94        456.24        18.60 o                         
   6   7   0        795.59        713.53        24.01 o                         
   7   7   0        440.06        476.53        23.61 o                         
   0   8   0       5439.59       5171.45        62.13 o                         
   1   8   0       1944.60       1892.88        32.39 o                         
   2   8   0         83.84        105.27         9.38 o                         
   3   8   0       4827.32       5105.32        50.35 o                         
   4   8   0       1674.17       1643.68        28.75 o                         
   5   8   0        132.76        188.59        14.52 o                         
   6   8   0       2967.19       3001.78        55.12 o                         
   1   9   0         26.62         25.96        15.24 o                         
   2   9   0        676.45        681.87        24.86 o                         
   3   9   0        644.87        583.68        25.61 o                         
   4   9   0       1262.56       1186.91        42.10 o                         
   5   9   0        634.73        542.32        26.87 o                         
   0  10   0       3986.73       4080.58        88.18 o                         
   1  10   0        806.75        732.73        28.52 o                         
   2  10   0        679.22        564.24        26.73 o                         
   3  10   0       4708.85       4770.21        70.33 o                         
   4  10   0        934.27        902.30        36.03 o                         
   1  11   0          4.53         14.66        17.42 o                         
   2  11   0         56.57         91.20        16.20 o                         
  -8   1   1        116.58        130.00        17.54 o                         
  -7   1   1        936.83        865.30        22.88 o                         
  -6   1   1        299.33        219.60        11.54 o                         
  -5   1   1         74.92         87.09         7.79 o                         
  -4   1   1       1329.55       1956.95        21.80 o                         
  -2   1   1      10898.72       9892.25        45.73 o                         
   2   1   1        977.67       1134.63        10.14 o                         
   3   1   1      10781.40      11830.24        49.08 o                         
   4   1   1       3766.01       2841.44        28.11 o                         
   5   1   1        238.90        280.95        11.20 o                         
   6   1   1       5535.90       5589.91        49.82 o                         
   7   1   1        270.26        282.17        13.45 o                         
   8   1   1         11.26         13.04        10.15 o                         
  -8   2   1        739.90        679.84        23.10 o                         
  -7   2   1       1191.79       1294.39        27.80 o                         
  -6   2   1        989.53       1002.76        20.59 o                         
  -5   2   1       1374.78       1224.32        19.60 o                         
  -4   2   1      13415.45      13228.72        54.76 o                         
  -3   2   1       1898.95       1751.60        17.95 o                         
  -2   2   1       8774.49      10082.68        36.10 o                         
  -1   2   1      31563.27      26988.26       144.99 o                         
   0   2   1       6540.10       7708.50        84.57 o                         
   1   2   1       6381.09       8213.96        42.08 o                         
   2   2   1      24897.04      22793.63        89.06 o                         
   3   2   1       2148.47       2165.73        20.27 o                         
   4   2   1        127.95        212.86         8.22 o                         
   5   2   1      12317.98      12231.94        62.83 o                         
   6   2   1        786.85        814.87        18.41 o                         
   7   2   1         34.88         69.62         9.96 o                         
   8   2   1        312.33        358.11        17.87 o                         
  -8   3   1        605.03        504.52        22.27 o                         
  -7   3   1        446.11        400.46        19.06 o                         
  -6   3   1         19.56         26.61         9.67 o                         
  -5   3   1          6.02         35.86         8.27 o                         
  -4   3   1       2456.10       2689.35        29.56 o                         
  -3   3   1        565.41        930.33        14.49 o                         
  -2   3   1          8.69         66.78         4.76 o                         
  -1   3   1        471.11        517.27         9.13 o                         
   0   3   1        432.66        441.24         7.53 o                         
   1   3   1        190.41         41.67         2.99 o                         
   2   3   1       1628.81       1808.92        18.18 o                         
   3   3   1       4282.76       4462.27        31.77 o                         
   4   3   1       1040.05        851.09        17.39 o                         
   5   3   1       1738.35       1688.95        26.69 o                         
   6   3   1        775.97        714.76        20.00 o                         
   7   3   1         87.27        111.40        13.01 o                         
   8   3   1         45.55         37.28        12.75 o                         
  -8   4   1       2739.51       2597.41        46.31 o                         
  -7   4   1       3702.43       3962.85        49.77 o                         
  -6   4   1       2632.66       2872.76        39.36 o                         
  -5   4   1       3507.92       3395.34        34.94 o                         
  -4   4   1      22603.12      21816.09        75.12 o                         
  -3   4   1       2507.57       2541.31        24.91 o                         
  -2   4   1       9791.80      10439.92        45.76 o                         
  -1   4   1      37418.12      32121.10       168.67 o                         
   0   4   1          0.84         20.57         3.20 o                         
   1   4   1       2787.30       3428.86        28.79 o                         
   2   4   1      61731.48      55299.43       314.03 o                         
   3   4   1        509.57        377.45        10.78 o                         
   4   4   1        554.39        710.28        15.67 o                         
   5   4   1       8348.75       8413.22        56.29 o                         
   6   4   1       4003.12       3924.20        45.56 o                         
   7   4   1         19.66         48.25        14.34 o                         
   8   4   1       1892.45       1796.59        39.33 o                         
  -8   5   1         55.04         62.67        14.51 o                         
  -7   5   1        571.24        507.44        22.31 o                         
  -6   5   1        183.22        210.20        13.85 o                         
  -5   5   1        347.36        299.24        12.53 o                         
  -4   5   1        980.72        930.14        18.22 o                         
  -3   5   1        152.09        173.64         8.31 o                         
  -2   5   1       1057.45       1006.94        16.31 o                         
  -1   5   1         71.09         55.74         5.79 o                         
   0   5   1       3221.91       3316.42        37.10 o                         
   1   5   1        810.23        807.42        14.33 o                         
   2   5   1       3675.76       4000.50        32.73 o                         
   3   5   1        207.20        338.09        11.76 o                         
   4   5   1        246.58        269.36        11.10 o                         
   5   5   1         11.21         16.85         8.06 o                         
   6   5   1       1255.95       1150.72        26.69 o                         
   7   5   1         77.91        106.54        13.45 o                         
   8   5   1         89.97         73.56        14.64 o                         
  -7   6   1        677.01        790.70        27.35 o                         
  -6   6   1       1422.55       1590.69        33.31 o                         
  -5   6   1       1757.95       1702.69        30.57 o                         
  -4   6   1       8321.12       8534.54        55.77 o                         
  -3   6   1        176.12        153.66         9.12 o                         
  -2   6   1        642.27        603.14        14.29 o                         
  -1   6   1      20063.38      19101.52        98.18 o                         
   0   6   1         82.57        129.39         6.26 o                         
   1   6   1        752.48        800.09        18.26 o                         
   2   6   1      15131.77      14990.12        68.57 o                         
   3   6   1        781.19        631.64        15.96 o                         
   4   6   1        328.33        315.97        13.24 o                         
   5   6   1       3570.92       3753.12        41.42 o                         
   6   6   1       2665.19       2600.85        38.04 o                         
   7   6   1        261.35        321.18        19.10 o                         
  -7   7   1          3.63         17.61        13.65 o                         
  -6   7   1        294.80        259.30        16.59 o                         
  -5   7   1          5.67         -0.25        10.21 o                         
  -4   7   1        264.89        277.42        12.75 o                         
  -3   7   1          5.40          2.14         7.36 o                         
  -2   7   1       1049.50       1000.08        19.89 o                         
  -1   7   1        496.37        514.54        13.37 o                         
   0   7   1          4.22         13.74         7.16 o                         
   1   7   1         61.77         22.89         7.40 o                         
   2   7   1         73.62         98.68         8.80 o                         
   3   7   1        100.05        114.53         9.04 o                         
   4   7   1        427.05        433.50        15.59 o                         
   5   7   1        757.37        736.47        22.63 o                         
   6   7   1        142.83        209.80        16.94 o                         
   7   7   1          2.36         25.88        13.90 o                         
  -6   8   1        165.11        262.46        19.71 o                         
  -5   8   1        731.11        621.85        23.68 o                         
  -4   8   1       1385.75       1437.53        29.75 o                         
  -3   8   1        158.01        195.34        12.20 o                         
  -2   8   1         19.83         31.17         7.61 o                         
  -1   8   1       4459.71       4492.56        47.51 o                         
   0   8   1        162.96        161.41         8.44 o                         
   1   8   1       1862.28       1970.44        33.71 o                         
   2   8   1        749.37        807.31        23.24 o                         
   3   8   1         30.40         36.08        12.42 o                         
   4   8   1        287.49        231.66        14.08 o                         
   5   8   1       1419.99       1439.79        33.02 o                         
   6   8   1        608.31        571.33        24.77 o                         
  -5   9   1         11.40         23.14        20.00 o                         
  -4   9   1        618.87        521.15        43.73 o                         
  -3   9   1         23.54         27.92        13.09 o                         
  -2   9   1         50.25         83.37        14.54 o                         
  -1   9   1         92.73        117.24        13.45 o                         
   0   9   1        132.94        115.67        14.07 o                         
   1   9   1        892.82        944.44        26.84 o                         
   2   9   1          2.46         29.65        12.50 o                         
   3   9   1        182.86        176.48        14.51 o                         
   4   9   1        527.50        383.29        21.83 o                         
   5   9   1          3.97         20.60        16.51 o                         
  -4  10   1         62.89        108.94        23.10 o                         
  -3  10   1         50.94         85.89        15.62 o                         
  -2  10   1         55.84         52.22        14.47 o                         
  -1  10   1         79.14        101.83        16.24 o                         
   0  10   1        182.76        169.53        18.13 o                         
   1  10   1         45.35         30.47        13.23 o                         
   2  10   1        288.13        279.22        19.34 o                         
   3  10   1        273.09        307.14        22.71 o                         
   4  10   1         24.88         37.89        28.64 o                         
  -2  11   1        139.15         77.48        16.87 o                         
  -1  11   1        171.44        114.24        17.79 o                         
   0  11   1       1139.65       1046.97        35.81 o                         
   1  11   1         68.35         46.09        15.05 o                         
   2  11   1         20.01         12.61        15.38 o                         
  -8   0   2         11.56          9.61        34.31 o                         
  -7   0   2       5695.36       5883.84        79.07 o                         
  -6   0   2       3200.74       3207.61        51.37 o                         
  -5   0   2      13719.23      13158.12        90.31 o                         
  -4   0   2      13550.22      13151.85        78.38 o                         
  -3   0   2       7631.75       7886.96        80.84 o                         
  -2   0   2     108969.00      91821.90       203.24 o                         
   2   0   2         17.34        104.87         5.70 o                         
   3   0   2       5378.56       6389.66        56.42 o                         
   4   0   2      13055.20      11949.59        80.07 o                         
   5   0   2       3073.56       2914.78        45.36 o                         
   6   0   2       1545.84       1630.91        38.70 o                         
   7   0   2       2913.40       2773.13        54.85 o                         
   8   0   2       3382.06       3469.50        66.57 o                         
  -8   1   2          9.68         17.75        14.66 o                         
  -7   1   2          6.57         20.95        11.58 o                         
  -6   1   2         74.01         94.48         9.07 o                         
  -5   1   2        127.32        187.90         9.44 o                         
  -4   1   2         44.27         43.37         7.42 o                         
  -3   1   2      10314.21      11268.31        46.69 o                         
  -2   1   2       3891.08       3927.78        24.50 o                         
   2   1   2        140.69        160.59         3.80 o                         
   3   1   2        625.14        408.93         7.36 o                         
   4   1   2        615.46        707.56        14.71 o                         
   5   1   2       2960.56       3339.70        34.97 o                         
   6   1   2        277.56        259.87        12.32 o                         
   7   1   2         54.33         59.05         9.54 o                         
   8   1   2         17.92         34.52        12.15 o                         
  -8   2   2        326.10        395.73        21.20 o                         
  -7   2   2       2626.53       2713.15        39.20 o                         
  -6   2   2       2562.04       2571.93        31.45 o                         
  -5   2   2       3905.04       3533.65        33.64 o                         
  -4   2   2       8681.91       8484.85        48.06 o                         
  -3   2   2       2480.41       2609.19        18.93 o                         
  -2   2   2      57442.55      52623.69       255.12 o                         
  -1   2   2      12547.07      13588.84        46.28 o                         
   0   2   2      16414.83      18054.74       165.63 o                         
   1   2   2      32891.55      28726.66       124.85 o                         
   2   2   2       1530.01       1524.72        15.21 o                         
   3   2   2       2786.08       3213.99        24.54 o                         
   4   2   2       5146.94       4879.65        34.48 o                         
   5   2   2       4640.99       4544.06        37.09 o                         
   6   2   2        350.31        325.42        12.71 o                         
   7   2   2       1125.98       1152.06        23.43 o                         
   8   2   2       1124.73       1261.71        36.51 o                         
  -8   3   2        324.36        226.00        17.20 o                         
  -7   3   2        591.07        517.36        19.46 o                         
  -6   3   2        323.15        327.28        14.00 o                         
  -5   3   2       1387.44       1732.11        23.00 o                         
  -4   3   2          3.60         16.46         5.15 o                         
  -3   3   2       9709.93       9716.05        43.63 o                         
  -2   3   2        103.50         33.65         3.63 o                         
  -1   3   2        215.41        355.05         6.11 o                         
   0   3   2      39585.80      34280.90       257.68 o                         
   1   3   2       3415.48       4720.60        41.00 o                         
   2   3   2       5594.90       6312.51        34.48 o                         
   3   3   2       5881.88       4610.19        32.54 o                         
   4   3   2       1000.86       1090.59        18.67 o                         
   5   3   2       6208.35       6661.91        68.21 o                         
   6   3   2       1327.64       1324.38        25.72 o                         
   7   3   2        687.27        594.52        21.72 o                         
   8   3   2       1259.31       1390.14        39.01 o                         
  -8   4   2          0.84         50.92        14.52 o                         
  -7   4   2        512.58        519.19        20.70 o                         
  -6   4   2        270.89        348.25        16.32 o                         
  -5   4   2        131.78        118.97         9.14 o                         
  -4   4   2       4091.46       4179.46        45.67 o                         
  -3   4   2        288.26        503.44        11.41 o                         
  -2   4   2       3449.39       3530.31        26.20 o                         
  -1   4   2         29.77         36.45         3.26 o                         
   0   4   2       1212.24       1552.29        20.58 o                         
   1   4   2      11442.37      13169.27        45.88 o                         
   2   4   2       2753.12       3358.42        27.88 o                         
   3   4   2       1958.18       2227.32        24.82 o                         
   4   4   2          0.45         -0.69         6.31 o                         
   5   4   2        697.99        660.71        17.42 o                         
   6   4   2        845.22        809.66        20.50 o                         
   7   4   2        158.89        189.02        15.72 o                         
   8   4   2        117.39        100.80        16.84 o                         
  -8   5   2        486.72        373.00        21.28 o                         
  -7   5   2         58.12         65.73        12.53 o                         
  -6   5   2        869.54        932.18        24.23 o                         
  -5   5   2         37.19         42.01         9.71 o                         
  -4   5   2         59.01         35.59         6.64 o                         
  -3   5   2        318.06        288.54         9.88 o                         
  -2   5   2         25.06         93.87         6.73 o                         
  -1   5   2       3267.46       4482.91        31.66 o                         
   0   5   2      10703.66      10007.05        65.50 o                         
   1   5   2        162.16        281.43         8.11 o                         
   2   5   2       4703.29       5082.28        39.59 o                         
   3   5   2       4807.51       4099.25        35.90 o                         
   4   5   2          4.64         15.96         7.46 o                         
   5   5   2       3667.96       3804.75        40.24 o                         
   6   5   2         45.83         27.30         9.75 o                         
   7   5   2         33.60         35.06        15.69 o                         
  -7   6   2        769.50        861.70        28.17 o                         
  -6   6   2       1739.93       1586.60        32.03 o                         
  -5   6   2         45.61         82.37        10.33 o                         
  -4   6   2         51.69         91.96         8.51 o                         
  -3   6   2       1031.50        951.37        18.37 o                         
  -2   6   2       1792.14       1714.51        22.96 o                         
  -1   6   2         16.42         22.05         6.52 o                         
   0   6   2       1558.19       1674.15        28.48 o                         
   1   6   2       2246.55       1987.78        22.22 o                         
   2   6   2         57.44         51.84         7.79 o                         
   3   6   2        229.21        266.32        14.62 o                         
   4   6   2       4414.00       4287.90        41.95 o                         
   5   6   2        276.18        297.46        14.40 o                         
   6   6   2         22.78         54.69        14.40 o                         
   7   6   2        693.54        717.47        27.03 o                         
  -7   7   2          3.29          0.36        14.36 o                         
  -6   7   2          6.93         23.41        11.66 o                         
  -5   7   2        399.63        339.24        15.55 o                         
  -4   7   2        536.08        635.22        17.44 o                         
  -3   7   2        406.99        479.76        14.30 o                         
  -2   7   2        477.86        414.48        13.47 o                         
  -1   7   2        822.72       1055.95        18.15 o                         
   0   7   2        528.06        496.63        19.43 o                         
   1   7   2        216.99        204.27         9.00 o                         
   2   7   2       3658.39       3688.46        36.95 o                         
   3   7   2        277.14        295.44        13.03 o                         
   4   7   2         21.29         39.91        11.45 o                         
   5   7   2       3447.64       3410.10        42.00 o                         
   6   7   2         17.34         12.03        11.94 o                         
   7   7   2          9.02         29.91        13.60 o                         
  -6   8   2       1814.12       1779.84        40.27 o                         
  -5   8   2       1844.91       1881.12        38.81 o                         
  -4   8   2        903.22       1000.52        32.49 o                         
  -3   8   2       3368.48       3444.93        38.73 o                         
  -2   8   2       1866.10       1832.67        29.77 o                         
  -1   8   2         41.83         63.91         8.28 o                         
   0   8   2       2916.45       2967.05        43.52 o                         
   1   8   2      10195.83      10301.72        72.38 o                         
   2   8   2        269.55        267.58        15.79 o                         
   3   8   2        567.52        514.34        19.79 o                         
   4   8   2       4619.02       4661.74        54.81 o                         
   5   8   2        951.35        908.76        29.34 o                         
   6   8   2        146.80        103.79        16.97 o                         
  -5   9   2       1059.72        969.69        36.23 o                         
  -4   9   2        377.95        405.97        28.00 o                         
  -3   9   2         89.39        108.88        14.83 o                         
  -2   9   2         89.79        101.27        14.52 o                         
  -1   9   2         12.69          4.76        13.48 o                         
   0   9   2        118.90        135.62        17.01 o                         
   1   9   2        285.56        258.82        14.84 o                         
   2   9   2       1424.83       1520.06        33.42 o                         
   3   9   2        483.10        481.67        20.84 o                         
   4   9   2        115.63        127.98        14.19 o                         
   5   9   2       1352.34       1222.03        38.59 o                         
  -4  10   2        448.51        511.77        32.54 o                         
  -3  10   2       3296.96       3304.35        69.65 o                         
  -2  10   2       2271.79       2262.09        48.44 o                         
  -1  10   2         12.25          6.48        14.30 o                         
   0  10   2       1975.88       1906.31        43.50 o                         
   1  10   2       3232.00       3366.33        53.83 o                         
   2  10   2         13.57         27.15        13.08 o                         
   3  10   2        464.61        389.03        23.92 o                         
   4  10   2       1889.01       2040.45        56.59 o                         
  -2  11   2         65.66         52.91        17.24 o                         
  -1  11   2         69.11         68.77        16.84 o                         
   0  11   2         57.91        107.08        17.81 o                         
   1  11   2        201.68        188.11        19.36 o                         
   2  11   2        180.43        157.21        17.53 o                         
  -8   1   3        436.34        416.41        26.60 o                         
  -7   1   3       2795.84       2899.13        42.79 o                         
  -6   1   3        363.08        427.38        14.87 o                         
  -5   1   3        237.42        310.04        11.31 o                         
  -4   1   3      18441.46      18535.63        64.58 o                         
  -2   1   3        623.73        697.26        10.99 o                         
  -1   1   3      14645.50      11030.82        54.45 o                         
   1   1   3      14529.92      16363.77        92.30 o                         
   2   1   3      57287.09      47671.94       225.68 o                         
   3   1   3          6.84          6.60         2.60 o                         
   4   1   3       5161.24       5140.30        29.62 o                         
   5   1   3       8053.81       7390.73        46.79 o                         
   6   1   3       2204.09       2278.80        31.75 o                         
   7   1   3       1724.54       1851.58        29.13 o                         
   8   1   3          5.14         35.64        17.39 o                         
  -8   2   3       2063.55       2219.02        43.37 o                         
  -7   2   3        972.05        948.70        24.21 o                         
  -6   2   3       2397.12       2486.18        35.27 o                         
  -5   2   3       2341.71       2493.20        32.01 o                         
  -4   2   3       9516.90       9191.22        70.22 o                         
  -3   2   3        287.65        123.94         4.62 o                         
  -2   2   3       2507.35       3079.88        22.15 o                         
  -1   2   3         58.38         46.22         3.65 o                         
   0   2   3      16660.82      15807.73        77.77 o                         
   1   2   3         22.30          8.81         2.52 o                         
   2   2   3       2727.92       2843.81        20.67 o                         
   3   2   3       2468.89       1986.26        19.28 o                         
   4   2   3        532.25        369.40        10.59 o                         
   5   2   3       2497.04       2731.91        31.50 o                         
   6   2   3        637.25        631.80        17.89 o                         
   7   2   3       1517.98       1785.76        31.15 o                         
   8   2   3          6.64         21.21        16.55 o                         
  -8   3   3          4.21         23.64        13.01 o                         
  -7   3   3        148.68        179.18        12.61 o                         
  -6   3   3        254.62        241.83        12.94 o                         
  -5   3   3        299.19        340.62        11.79 o                         
  -4   3   3       2245.13       2237.59        25.05 o                         
  -3   3   3       1736.64       2702.86        20.12 o                         
  -2   3   3       5918.33       7294.09        30.09 o                         
  -1   3   3      17154.20      16860.39        70.50 o                         
   0   3   3       1396.53       1317.99        17.74 o                         
   1   3   3       2449.40       2631.84        19.06 o                         
   2   3   3        289.42        106.11         5.68 o                         
   3   3   3        107.80        123.08         9.23 o                         
   4   3   3       5821.73       6111.07        45.11 o                         
   5   3   3       1085.17        973.77        19.58 o                         
   6   3   3        476.08        505.03        18.04 o                         
   7   3   3       1323.42       1331.45        30.78 o                         
   8   3   3         56.96         52.53        19.03 o                         
  -8   4   3       3330.80       3459.91        53.16 o                         
  -7   4   3       1327.43       1367.02        30.62 o                         
  -6   4   3        371.84        424.86        18.13 o                         
  -5   4   3       5780.58       5982.66        51.61 o                         
  -4   4   3       8363.72       8355.01        53.47 o                         
  -3   4   3      13293.74      12731.46        52.13 o                         
  -2   4   3       6073.06       6487.71        55.43 o                         
  -1   4   3       8155.26       8027.32        39.81 o                         
   0   4   3       4376.12       3143.76        30.93 o                         
   2   4   3      21180.45      22412.89        96.09 o                         
   3   4   3      10773.22      10605.61        68.33 o                         
   4   4   3        673.84        494.13        13.74 o                         
   5   4   3       2290.26       2382.92        30.84 o                         
   6   4   3       1856.17       1826.06        31.84 o                         
   7   4   3       2115.85       2295.78        41.00 o                         
   8   4   3        863.96        758.35        30.78 o                         
  -8   5   3         26.27         40.96        13.89 o                         
  -7   5   3         31.37         43.72        12.03 o                         
  -6   5   3        831.73        845.52        23.40 o                         
  -5   5   3         58.13         71.13        10.69 o                         
  -4   5   3          3.30         21.86         7.05 o                         
  -3   5   3        161.00        144.94         7.78 o                         
  -2   5   3        820.78        743.30        14.63 o                         
  -1   5   3        847.20        733.69         9.94 o                         
   0   5   3        402.23        521.03        15.11 o                         
   1   5   3       1569.00       1579.66        28.04 o                         
   2   5   3       1098.53       1119.61        18.31 o                         
   3   5   3        979.46       1036.09        18.88 o                         
   4   5   3        756.69        849.95        18.79 o                         
   5   5   3        168.48        188.20        13.53 o                         
   6   5   3        380.41        372.15        15.78 o                         
   7   5   3          3.34         24.35        13.50 o                         
  -7   6   3        540.76        554.26        21.92 o                         
  -6   6   3       1017.14       1066.37        26.76 o                         
  -5   6   3       2205.27       2230.74        34.58 o                         
  -4   6   3        946.23       1061.26        19.46 o                         
  -3   6   3       4234.86       3837.72        56.61 o                         
  -2   6   3       2310.26       2358.24        26.22 o                         
  -1   6   3      13728.71      14641.36        72.91 o                         
   0   6   3      10036.03       9653.17        69.19 o                         
   1   6   3        821.87       1060.35        20.08 o                         
   2   6   3       6767.14       6722.02        46.65 o                         
   3   6   3       2633.11       2650.23        36.81 o                         
   4   6   3       1263.75       1177.69        23.18 o                         
   5   6   3       3027.09       2787.09        36.70 o                         
   6   6   3       3600.53       3517.90        51.31 o                         
   7   6   3       2131.70       2195.07        43.79 o                         
  -7   7   3        675.38        699.23        29.33 o                         
  -6   7   3         29.87         -2.89        12.25 o                         
  -5   7   3         11.66          7.64        11.85 o                         
  -4   7   3       1329.49       1423.60        27.45 o                         
  -3   7   3         14.43         12.88         6.67 o                         
  -2   7   3        463.81        412.72        13.58 o                         
  -1   7   3       8417.04       8629.21        58.29 o                         
   0   7   3        155.38        201.08        14.05 o                         
   1   7   3         38.76         17.93         7.25 o                         
   2   7   3       2278.70       2190.36        39.74 o                         
   3   7   3       1950.56       1891.59        28.83 o                         
   4   7   3        413.44        483.21        16.92 o                         
   5   7   3        731.55        822.85        22.17 o                         
   6   7   3        151.10        164.76        15.92 o                         
  -6   8   3        139.44        182.51        18.15 o                         
  -5   8   3       1522.88       1478.67        35.38 o                         
  -4   8   3        451.56        494.77        20.65 o                         
  -3   8   3        554.23        476.12        16.95 o                         
  -2   8   3        812.22        747.62        20.09 o                         
  -1   8   3       2135.30       2376.86        31.57 o                         
   0   8   3        325.80        334.24        17.82 o                         
   1   8   3       1728.02       1737.00        31.27 o                         
   2   8   3       1686.58       1742.13        34.09 o                         
   3   8   3        460.74        514.65        19.96 o                         
   4   8   3        228.78        218.53        15.78 o                         
   5   8   3       1167.45       1130.11        38.24 o                         
   6   8   3         47.29         54.98        15.35 o                         
  -5   9   3          5.65         14.92        18.77 o                         
  -4   9   3       1461.60       1615.77        48.85 o                         
  -3   9   3        122.06         70.21        13.30 o                         
  -2   9   3        118.01        165.63        16.74 o                         
  -1   9   3       1019.90       1153.29        29.90 o                         
   0   9   3        303.42        267.56        16.89 o                         
   1   9   3        340.18        394.33        17.85 o                         
   2   9   3        298.71        379.14        23.78 o                         
   3   9   3        851.74        790.78        25.72 o                         
   4   9   3       1591.53       1469.84        34.29 o                         
   5   9   3        198.26        299.10        22.43 o                         
  -4  10   3        298.83        301.10        27.70 o                         
  -3  10   3         14.25         85.61        20.74 o                         
  -2  10   3        286.18        268.55        22.02 o                         
  -1  10   3         65.24         59.28        15.58 o                         
   0  10   3        330.56        324.73        23.46 o                         
   1  10   3         16.67         57.51        14.58 o                         
   2  10   3          3.01          8.93        13.75 o                         
   3  10   3         46.58         52.27        12.49 o                         
   4  10   3         28.58         38.19        16.24 o                         
  -2  11   3        576.09        464.75        28.35 o                         
  -1  11   3        388.87        394.72        26.68 o                         
   0  11   3        867.37        725.69        29.32 o                         
   1  11   3        755.47        704.61        30.80 o                         
   2  11   3         24.80         69.14        16.40 o                         
  -8   0   4         38.13         20.52        21.66 o                         
  -7   0   4       1056.55       1063.69        61.60 o                         
  -6   0   4      13306.27      13221.61       142.47 o                         
  -5   0   4       5981.64       5928.88       106.76 o                         
  -4   0   4       7164.06       6955.71        58.26 o                         
  -3   0   4      10501.83      11923.67        97.69 o                         
  -2   0   4      33739.97      33152.37       286.49 o                         
   1   0   4      19357.98      17764.32        71.38 o                         
   3   0   4      17696.09      17036.49        81.71 o                         
   4   0   4       3334.85       2777.55        41.47 o                         
   5   0   4        636.68        593.44        21.78 o                         
   6   0   4       2075.07       1984.10        41.97 o                         
   7   0   4       3855.47       3791.81        72.53 o                         
   8   0   4        780.98        672.33        39.98 o                         
  -8   1   4        600.17        591.92        30.12 o                         
  -7   1   4        252.79        209.43        15.79 o                         
  -6   1   4         12.91         17.70         7.10 o                         
  -5   1   4       2485.71       2584.98        27.42 o                         
  -4   1   4       2116.90       2324.04        19.14 o                         
  -3   1   4       2029.89       2237.63        17.91 o                         
  -2   1   4       1574.23       1357.39        17.05 o                         
   0   1   4       2333.44       2850.35        26.70 o                         
   1   1   4       4791.49       4148.33        29.00 o                         
   2   1   4       2620.58       2883.49        18.19 o                         
   3   1   4          2.47         15.30         4.13 o                         
   4   1   4        912.62        725.57        10.36 o                         
   5   1   4       1557.29       1691.25        18.50 o                         
   6   1   4        439.37        487.16        14.78 o                         
   7   1   4        211.38        248.36        14.76 o                         
   8   1   4        176.38        131.19        17.39 o                         
  -8   2   4        257.13        294.00        21.09 o                         
  -7   2   4         35.48         35.76        11.12 o                         
  -6   2   4       4690.69       4524.33        47.17 o                         
  -5   2   4        310.22        315.83        13.43 o                         
  -4   2   4       2724.87       2369.15        28.15 o                         
  -3   2   4      12067.20      13435.66        71.60 o                         
  -2   2   4      31112.49      31549.05       150.74 o                         
  -1   2   4      15163.38      15432.10        77.60 o                         
   0   2   4       6776.94       6842.28        34.04 o                         
   1   2   4      14557.84      14445.31        54.13 o                         
   2   2   4        516.19        355.93         7.59 o                         
   3   2   4        611.39        302.91         8.08 o                         
   4   2   4       8948.30       9300.97        46.58 o                         
   5   2   4        377.26        433.21        14.22 o                         
   6   2   4       1645.47       1625.79        32.47 o                         
   7   2   4       3167.21       2950.33        44.09 o                         
   8   2   4        388.13        360.64        24.16 o                         
  -8   3   4       1231.80       1277.26        34.54 o                         
  -7   3   4         19.59         15.38        10.08 o                         
  -6   3   4       1843.57       1691.20        28.54 o                         
  -5   3   4      13718.94      14427.14        68.05 o                         
  -4   3   4       1212.32        989.42        19.67 o                         
  -3   3   4        163.46        110.15         6.13 o                         
  -2   3   4      15435.96      13899.20        88.43 o                         
  -1   3   4       1324.25       1044.87        13.48 o                         
   0   3   4        150.51        144.67         5.86 o                         
   1   3   4      31116.87      27248.77        61.82 o                         
   2   3   4       2276.14       2886.26        24.88 o                         
   3   3   4       2110.92       2368.88        23.92 o                         
   4   3   4      10006.09       9141.84        51.48 o                         
   5   3   4       2445.32       2634.65        29.25 o                         
   6   3   4       1184.20       1218.38        24.72 o                         
   7   3   4       2149.85       2278.75        40.07 o                         
   8   3   4        824.19        903.95        36.91 o                         
  -8   4   4          0.45         34.41        14.22 o                         
  -7   4   4          1.62         22.42        11.61 o                         
  -6   4   4       2514.40       2356.82        36.21 o                         
  -5   4   4          1.66         33.33         9.04 o                         
  -4   4   4        190.63        125.80        10.51 o                         
  -3   4   4       2202.07       2110.18        26.07 o                         
  -2   4   4        141.05        208.86         6.51 o                         
  -1   4   4        184.36        253.49         5.95 o                         
   0   4   4        349.00        325.42         9.25 o                         
   1   4   4       5897.91       6763.95        26.80 o                         
   2   4   4         18.67         25.45         7.64 o                         
   3   4   4          3.53         31.74         6.12 o                         
   4   4   4       2744.72       2745.62        30.47 o                         
   5   4   4        520.17        503.90        14.43 o                         
   6   4   4        201.25        212.42        13.64 o                         
   7   4   4        517.66        427.49        23.45 o                         
   8   4   4          4.32          7.73        18.63 o                         
  -8   5   4        844.39        779.41        27.84 o                         
  -7   5   4         30.92         17.90        10.64 o                         
  -6   5   4         73.95         90.46        11.98 o                         
  -5   5   4       3715.26       3993.53        44.19 o                         
  -4   5   4        143.21        117.52         8.18 o                         
  -3   5   4         42.47         83.78         6.26 o                         
  -2   5   4      27378.64      26774.76       104.06 o                         
  -1   5   4        191.95        347.78         9.08 o                         
   0   5   4        643.14        713.06        17.55 o                         
   1   5   4      20532.25      18151.72       162.72 o                         
   2   5   4       2014.37       2234.32        25.86 o                         
   3   5   4       2408.49       2785.82        30.64 o                         
   4   5   4       5847.55       5663.02        46.45 o                         
   5   5   4       2682.47       2682.01        34.64 o                         
   6   5   4       2855.21       2937.27        42.15 o                         
   7   5   4        129.56        228.85        19.98 o                         
  -7   6   4         97.25         81.37        14.32 o                         
  -6   6   4        428.57        482.43        19.41 o                         
  -5   6   4        563.81        555.81        18.89 o                         
  -4   6   4          1.13         33.92        10.39 o                         
  -3   6   4        409.03        367.81        11.44 o                         
  -2   6   4       2042.74       1945.66        22.14 o                         
  -1   6   4         14.82         35.62         5.14 o                         
   0   6   4         78.07         72.94        10.20 o                         
   1   6   4          7.69         23.29        13.08 o                         
   2   6   4       2142.83       2097.67        26.80 o                         
   3   6   4         31.32         47.54         8.42 o                         
   4   6   4        130.98        131.25        10.68 o                         
   5   6   4        241.59        221.61        12.81 o                         
   6   6   4        143.10        206.39        16.72 o                         
   7   6   4         33.79         77.24        17.50 o                         
  -7   7   4         20.68          2.43        12.82 o                         
  -6   7   4          6.74         29.73        13.62 o                         
  -5   7   4        941.49       1013.91        27.50 o                         
  -4   7   4        295.36        221.14        17.37 o                         
  -3   7   4         87.33         86.04         7.97 o                         
  -2   7   4       6109.88       6364.28        43.45 o                         
  -1   7   4        557.93        663.49        18.31 o                         
   0   7   4       2588.58       2751.02        41.16 o                         
   1   7   4       4806.67       4885.93        53.83 o                         
   2   7   4       2111.65       2233.14        27.56 o                         
   3   7   4       1956.85       2069.90        30.41 o                         
   4   7   4        745.68        820.54        21.23 o                         
   5   7   4       3252.96       2950.85        41.94 o                         
   6   7   4        765.31        826.17        28.27 o                         
  -6   8   4       1210.21       1212.38        34.46 o                         
  -5   8   4       2197.08       2412.54        43.98 o                         
  -4   8   4          8.77          7.16        10.76 o                         
  -3   8   4        190.25        165.35        13.04 o                         
  -2   8   4       2900.45       2954.96        42.80 o                         
  -1   8   4       2092.35       1931.57        31.43 o                         
   0   8   4        395.10        427.81        19.79 o                         
   1   8   4       3304.83       3423.43        46.23 o                         
   2   8   4       2107.99       2069.11        34.86 o                         
   3   8   4        169.63        140.76        12.98 o                         
   4   8   4       2978.85       2770.85        44.17 o                         
   5   8   4        663.61        634.43        25.71 o                         
   6   8   4         52.03         30.38        15.51 o                         
  -5   9   4        480.60        456.20        26.22 o                         
  -4   9   4        255.29        209.44        18.90 o                         
  -3   9   4         17.10         17.48        12.64 o                         
  -2   9   4         90.91        110.96        13.03 o                         
  -1   9   4         47.20         51.56        12.00 o                         
   0   9   4       1210.57       1202.44        32.13 o                         
   1   9   4         65.91         73.91        12.26 o                         
   2   9   4       1920.21       1830.84        35.06 o                         
   3   9   4       1553.70       1358.37        31.14 o                         
   4   9   4         99.31        102.57        13.99 o                         
   5   9   4         25.40         18.82        16.15 o                         
  -4  10   4          7.38         19.35        18.90 o                         
  -3  10   4       2406.01       2196.92        57.89 o                         
  -2  10   4       2424.48       2625.66        52.24 o                         
  -1  10   4        850.75        836.95        32.95 o                         
   0  10   4       1147.45        962.98        35.75 o                         
   1  10   4       2758.61       2807.15        50.53 o                         
   2  10   4        213.41        296.75        19.27 o                         
   3  10   4          0.32          3.07        13.21 o                         
   4  10   4       1222.37       1064.08        31.94 o                         
  -2  11   4         20.45          6.55        20.35 o                         
  -1  11   4          1.31         13.41        17.10 o                         
   0  11   4         70.20        114.00        17.94 o                         
   1  11   4        934.33       1071.19        38.99 o                         
   2  11   4         84.97         72.29        16.24 o                         
  -8   1   5        955.58       1127.24        39.38 o                         
  -7   1   5       3101.14       3057.44        56.49 o                         
  -6   1   5       6975.92       7093.69        64.05 o                         
  -5   1   5        641.85        458.89        12.12 o                         
  -4   1   5       2054.32       2175.06        22.33 o                         
  -3   1   5      31328.88      30404.23       107.96 o                         
  -2   1   5       2032.32       1387.31        18.12 o                         
   0   1   5      60024.11      50420.00       290.01 o                         
   1   1   5        114.14         97.88         6.09 o                         
   2   1   5        257.65        293.79         6.24 o                         
   3   1   5      17858.27      15632.17        87.57 o                         
   4   1   5       6345.12       6868.85        42.84 o                         
   5   1   5         40.20        103.86         9.47 o                         
   6   1   5       3013.39       2991.08        32.52 o                         
   7   1   5       6011.15       6150.27        73.18 o                         
   8   1   5        649.12        583.81        27.86 o                         
  -8   2   5        305.15        303.41        21.39 o                         
  -7   2   5        139.94        164.27        15.48 o                         
  -6   2   5       1404.78       1316.58        26.75 o                         
  -5   2   5         39.82         58.06         9.03 o                         
  -4   2   5       4445.91       5245.04        42.06 o                         
  -3   2   5        549.03        292.68        10.97 o                         
  -1   2   5       1451.56       1263.15        12.89 o                         
   0   2   5      20475.87      19300.88        87.85 o                         
   1   2   5       1593.32       1774.67        16.39 o                         
   2   2   5       3610.34       2885.84        21.98 o                         
   3   2   5       5223.01       5106.01        34.55 o                         
   4   2   5        291.45        307.21        10.86 o                         
   5   2   5        769.66        701.06        17.39 o                         
   6   2   5       1825.43       1910.36        29.99 o                         
   7   2   5        383.82        339.97        18.14 o                         
   8   2   5        266.76        329.84        22.17 o                         
  -8   3   5         86.61         77.93        17.41 o                         
  -7   3   5         12.97          3.67        10.33 o                         
  -6   3   5       4751.47       4642.61        46.56 o                         
  -5   3   5          6.62         31.33         8.56 o                         
  -4   3   5        742.51        911.07        17.81 o                         
  -3   3   5       8333.84       8191.27        45.67 o                         
  -2   3   5         43.26         18.45         3.72 o                         
  -1   3   5       1160.32       1481.60        16.61 o                         
   0   3   5       1814.10       1328.91        14.88 o                         
   1   3   5        481.45        601.51        10.70 o                         
   2   3   5       1050.19       1335.11        16.84 o                         
   3   3   5      10505.42      10499.50        54.26 o                         
   4   3   5       5069.30       5301.86        37.25 o                         
   5   3   5         57.04         61.35         8.24 o                         
   6   3   5        209.51        231.90        13.04 o                         
   7   3   5       3656.08       3669.43        50.46 o                         
   8   3   5          7.84         27.29        18.16 o                         
  -8   4   5        206.25        198.90        18.83 o                         
  -7   4   5       1260.44       1365.52        30.90 o                         
  -6   4   5        830.55        884.90        23.37 o                         
  -5   4   5        744.03        863.00        20.98 o                         
  -4   4   5       2743.20       2749.77        32.39 o                         
  -3   4   5       8077.07       7456.29        46.52 o                         
  -2   4   5        243.72        124.74         5.98 o                         
  -1   4   5        124.19        255.35         7.45 o                         
   0   4   5      13346.90      12672.40        54.16 o                         
   1   4   5         47.76        152.07         6.57 o                         
   2   4   5         80.36         48.73         7.18 o                         
   3   4   5      10704.34      10312.70        52.24 o                         
   4   4   5         11.49         21.74         6.77 o                         
   5   4   5       2825.12       2761.38        35.43 o                         
   6   4   5       1819.26       1925.03        32.96 o                         
   7   4   5        156.90        158.29        18.60 o                         
   8   4   5          6.40         35.27        21.92 o                         
  -8   5   5        176.61        197.93        18.92 o                         
  -7   5   5          0.40         16.01        11.44 o                         
  -6   5   5        255.90        201.79        13.89 o                         
  -5   5   5        412.53        509.36        17.87 o                         
  -4   5   5        735.92        660.08        17.67 o                         
  -3   5   5          0.52         11.33         5.68 o                         
  -2   5   5        126.24        140.41         7.24 o                         
  -1   5   5         16.41         18.18         4.40 o                         
   0   5   5         39.71        102.97         9.22 o                         
   1   5   5        106.54        119.10         9.63 o                         
   2   5   5       1767.47       1917.36        24.65 o                         
   3   5   5         27.80         24.24         7.07 o                         
   4   5   5        325.27        367.93        14.05 o                         
   5   5   5        453.71        480.91        16.38 o                         
   6   5   5         33.72         66.45        11.70 o                         
   7   5   5        168.47        165.26        18.47 o                         
  -7   6   5       1975.49       1955.02        41.72 o                         
  -6   6   5        611.13        739.55        23.55 o                         
  -5   6   5         86.44         91.05        10.62 o                         
  -4   6   5       1250.03       1096.55        22.49 o                         
  -3   6   5       5622.99       6047.40        43.13 o                         
  -2   6   5        245.44        445.12        12.15 o                         
  -1   6   5       6098.31       6482.51        46.49 o                         
   0   6   5      10634.01      11229.90        82.15 o                         
   1   6   5          5.93         17.25        12.28 o                         
   2   6   5         16.82         50.48         6.94 o                         
   3   6   5       5912.57       5738.07        47.39 o                         
   4   6   5         56.24         68.66         9.54 o                         
   5   6   5         98.15        133.02        11.08 o                         
   6   6   5       3166.01       3049.00        44.99 o                         
   7   6   5        290.25        265.13        21.19 o                         
  -7   7   5        173.03        158.70        17.33 o                         
  -6   7   5       1626.82       1620.49        34.55 o                         
  -5   7   5          8.97         24.72        11.58 o                         
  -4   7   5       1315.04       1237.75        27.96 o                         
  -3   7   5       3733.84       3738.56        48.90 o                         
  -2   7   5        414.02        422.27        13.61 o                         
  -1   7   5       3646.10       3493.53        38.78 o                         
   0   7   5       2022.56       1886.36        35.35 o                         
   1   7   5        922.63        981.62        24.62 o                         
   2   7   5          6.75         10.93        10.44 o                         
   3   7   5       4413.50       4434.23        41.86 o                         
   4   7   5        301.06        301.26        14.66 o                         
   5   7   5        105.63         91.88        12.32 o                         
   6   7   5       1683.11       1816.72        39.79 o                         
  -6   8   5         55.93         78.95        19.03 o                         
  -5   8   5        164.20        180.40        18.81 o                         
  -4   8   5       1403.11       1222.00        35.22 o                         
  -3   8   5        206.50        256.57        14.92 o                         
  -2   8   5        881.35       1027.99        24.04 o                         
  -1   8   5       2174.53       2107.91        38.75 o                         
   0   8   5        424.28        483.54        21.06 o                         
   1   8   5       2451.41       2550.68        43.01 o                         
   2   8   5       1030.86       1041.38        25.71 o                         
   3   8   5       2356.95       2369.08        37.88 o                         
   4   8   5        229.56        217.97        14.86 o                         
   5   8   5         29.47         59.04        20.28 o                         
   6   8   5        908.79        825.05        33.16 o                         
  -5   9   5          5.37         -4.81        14.54 o                         
  -4   9   5        544.10        540.20        26.46 o                         
  -3   9   5       4080.56       4042.87        74.34 o                         
  -2   9   5        138.85        133.52        14.09 o                         
  -1   9   5        141.38        161.21        13.24 o                         
   0   9   5       2374.60       2369.79        44.79 o                         
   1   9   5       2750.05       2666.21        44.35 o                         
   2   9   5         15.14          9.62        11.43 o                         
   3   9   5       3700.63       3761.70        71.28 o                         
   4   9   5       2165.13       2050.15        38.50 o                         
   5   9   5        549.53        566.84        27.16 o                         
  -4  10   5          2.15         24.02        20.41 o                         
  -3  10   5        247.55        295.26        27.48 o                         
  -2  10   5        465.43        482.83        25.31 o                         
  -1  10   5        548.54        542.26        28.63 o                         
   0  10   5         15.45         14.65        25.26 o                         
   1  10   5        229.82        266.91        20.02 o                         
   2  10   5        137.40        179.52        17.56 o                         
   3  10   5        270.29        171.46        15.52 o                         
  -2  11   5        741.56        601.87        38.59 o                         
  -1  11   5        216.15        248.74        28.42 o                         
   0  11   5       3061.49       3038.13        60.44 o                         
   1  11   5       1293.91       1227.81        37.32 o                         
  -8   0   6        304.92        290.95        30.33 o                         
  -7   0   6          7.41         29.27        19.24 o                         
  -6   0   6          2.86         25.43        10.07 o                         
  -5   0   6       2010.77       2047.76        48.15 o                         
  -4   0   6       9381.44       8127.05        47.48 o                         
  -3   0   6       9859.67      11786.38        63.97 o                         
  -2   0   6         81.95         23.53         6.95 o                         
  -1   0   6      29744.14      25211.03        82.73 o                         
   0   0   6       2035.84       2457.41        27.63 o                         
   1   0   6       6789.89       5107.80        30.70 o                         
   3   0   6        500.41        563.34        17.67 o                         
   4   0   6       6052.75       5075.17        37.10 o                         
   5   0   6      11550.06      11177.24        82.66 o                         
   6   0   6        577.74        556.11        23.00 o                         
   7   0   6         73.06         -1.84        27.22 o                         
   8   0   6       1137.60       1031.79        51.18 o                         
  -8   1   6        283.23        274.07        23.70 o                         
  -7   1   6        162.38        198.66        19.87 o                         
  -6   1   6        506.93        572.39        20.44 o                         
  -5   1   6         18.97         24.24        11.26 o                         
  -4   1   6        777.12        746.10        13.63 o                         
  -3   1   6        866.58       1031.94        13.01 o                         
  -2   1   6       2976.69       3055.38        19.67 o                         
  -1   1   6       2906.63       2892.47        23.13 o                         
   0   1   6       6345.13       7749.77        39.54 o                         
   1   1   6        477.11        834.83        13.09 o                         
   2   1   6       3643.10       3616.12        21.33 o                         
   3   1   6        553.02        623.16        10.14 o                         
   4   1   6        108.06        121.70         5.93 o                         
   5   1   6       2908.88       2941.12        36.50 o                         
   6   1   6       1294.38       1322.02        28.52 o                         
   7   1   6         45.90         42.32        15.39 o                         
   8   1   6         54.21         67.01        19.71 o                         
  -8   2   6        896.82        830.65        31.33 o                         
  -7   2   6         26.55         12.40        15.05 o                         
  -6   2   6       1103.85       1292.42        28.43 o                         
  -5   2   6       1878.07       1914.51        27.84 o                         
  -4   2   6       6209.42       6109.22        49.98 o                         
  -3   2   6        166.98        208.85        11.48 o                         
  -2   2   6        428.95        763.48        11.64 o                         
  -1   2   6      14951.23      13621.42        66.31 o                         
   0   2   6       3501.38       4161.40        23.91 o                         
   1   2   6       6816.07       6047.82        47.17 o                         
   2   2   6      12955.28      12308.39        47.43 o                         
   3   2   6        445.72        485.64        10.82 o                         
   4   2   6        540.17        339.35        10.75 o                         
   5   2   6       3929.50       3854.97        39.63 o                         
   6   2   6         49.62         47.87        10.58 o                         
   7   2   6          2.23          1.94        14.05 o                         
   8   2   6       1277.03       1129.08        35.57 o                         
  -8   3   6        898.24        762.10        30.79 o                         
  -7   3   6       1728.57       1824.64        34.87 o                         
  -6   3   6       5116.97       5470.98        54.29 o                         
  -5   3   6       5396.20       5437.14        46.61 o                         
  -4   3   6       5345.46       5253.17        45.14 o                         
  -3   3   6       1398.46       1425.81        24.47 o                         
  -2   3   6       8774.07       8340.49        48.35 o                         
  -1   3   6      18049.14      17350.02       100.95 o                         
   0   3   6        618.38        631.30         8.73 o                         
   1   3   6       3080.48       2919.75        24.13 o                         
   2   3   6      11637.71      10724.35        48.82 o                         
   3   3   6       8104.38       8516.98        49.16 o                         
   4   3   6         75.88         57.37         6.04 o                         
   5   3   6       5231.36       5119.50        45.09 o                         
   6   3   6       2499.61       2561.86        37.44 o                         
   7   3   6        506.65        491.55        23.90 o                         
   8   3   6        221.93        253.95        21.27 o                         
  -8   4   6        413.69        424.25        25.73 o                         
  -7   4   6        251.55        212.55        17.04 o                         
  -6   4   6        383.76        424.59        16.21 o                         
  -5   4   6       1215.09       1099.74        23.63 o                         
  -4   4   6         47.29         38.69         7.61 o                         
  -3   4   6        154.51        178.30         6.21 o                         
  -2   4   6        493.36        548.62        11.62 o                         
  -1   4   6       4223.76       4606.99        34.88 o                         
   0   4   6       2299.43       2589.07        24.38 o                         
   1   4   6        122.53        188.29         8.12 o                         
   2   4   6        694.38        709.39        12.66 o                         
   3   4   6       3835.24       4170.92        31.98 o                         
   4   4   6        505.07        518.12        14.79 o                         
   5   4   6         64.23         79.71         9.39 o                         
   6   4   6        155.16        132.57        15.81 o                         
   7   4   6          6.52         30.43        23.03 o                         
  -7   5   6       2671.37       2703.00        50.63 o                         
  -6   5   6        762.82        871.17        22.39 o                         
  -5   5   6       3195.63       3202.81        39.86 o                         
  -4   5   6       9105.94       9240.88        60.45 o                         
  -3   5   6        246.55        161.23         9.07 o                         
  -2   5   6       4504.55       4647.68        33.75 o                         
  -1   5   6      31790.52      30418.65       110.75 o                         
   0   5   6       2310.32       2818.22        28.18 o                         
   1   5   6       1473.56       1237.00        17.11 o                         
   2   5   6      11364.10      10579.23        51.70 o                         
   3   5   6       6065.46       6133.30        43.85 o                         
   4   5   6        541.20        479.47        15.02 o                         
   5   5   6       3348.82       3441.86        43.39 o                         
   6   5   6       5480.27       5397.54        67.88 o                         
   7   5   6          7.24         22.57        17.26 o                         
  -7   6   6        256.12        322.60        21.12 o                         
  -6   6   6        367.54        392.80        20.65 o                         
  -5   6   6        941.11        979.54        26.81 o                         
  -4   6   6        681.92        661.27        20.67 o                         
  -3   6   6        379.73        342.02        11.78 o                         
  -2   6   6        826.00        876.82        17.20 o                         
  -1   6   6       1270.54       1118.30        14.89 o                         
   0   6   6        781.40        798.32        21.16 o                         
   1   6   6        404.83        363.26        15.26 o                         
   2   6   6       2082.65       2045.19        23.14 o                         
   3   6   6        537.43        526.53        14.93 o                         
   4   6   6        672.40        668.05        17.38 o                         
   5   6   6         20.75         21.68        10.52 o                         
   6   6   6          0.69          9.63        11.21 o                         
   7   6   6        182.34        264.57        25.00 o                         
  -6   7   6         53.32        112.20        15.62 o                         
  -5   7   6        588.26        636.80        22.99 o                         
  -4   7   6       6003.64       5834.15        59.13 o                         
  -3   7   6       1182.94       1076.90        30.95 o                         
  -2   7   6       1407.19       1616.51        26.62 o                         
  -1   7   6       5243.24       5168.08        61.88 o                         
   0   7   6       1665.14       2044.62        37.48 o                         
   1   7   6       1726.69       1861.45        33.20 o                         
   2   7   6       6841.54       6795.22        83.37 o                         
   3   7   6       2240.16       2224.40        34.90 o                         
   4   7   6         89.23         85.81         9.69 o                         
   5   7   6        867.19        906.38        24.24 o                         
   6   7   6       2219.70       2205.54        43.58 o                         
  -6   8   6        787.59        787.01        33.49 o                         
  -5   8   6        300.28        253.76        20.47 o                         
  -4   8   6        594.41        736.04        28.92 o                         
  -3   8   6         84.46        125.98        15.70 o                         
  -2   8   6        300.33        294.80        16.47 o                         
  -1   8   6       2472.42       2728.73        51.59 o                         
   0   8   6         16.27         22.24        12.28 o                         
   1   8   6        117.60        108.38        12.42 o                         
   2   8   6       1665.38       1750.20        32.99 o                         
   3   8   6         11.68         20.17        12.40 o                         
   4   8   6          3.00         14.19        10.98 o                         
   5   8   6        367.52        369.35        20.05 o                         
  -5   9   6         16.00         25.84        16.41 o                         
  -4   9   6        331.45        329.81        22.38 o                         
  -3   9   6        143.94        171.02        19.46 o                         
  -2   9   6         13.70         41.84        11.32 o                         
  -1   9   6        169.41        116.56        13.93 o                         
   0   9   6        163.36        207.87        24.22 o                         
   1   9   6          1.10         40.13        13.40 o                         
   2   9   6        667.99        605.86        22.25 o                         
   3   9   6       1271.48       1169.79        29.58 o                         
   4   9   6         40.63         43.44        12.50 o                         
   5   9   6        104.00         89.07        16.23 o                         
  -4  10   6        251.69        410.76        31.51 o                         
  -3  10   6        767.15        775.71        37.73 o                         
  -2  10   6        763.11        620.54        40.18 o                         
  -1  10   6        324.50        472.54        33.28 o                         
   0  10   6        722.93        692.00        31.79 o                         
   1  10   6        389.99        335.63        19.72 o                         
   2  10   6        494.82        582.06        23.44 o                         
   3  10   6         86.60         77.46        13.72 o                         
  -1  11   6        341.49        374.05        27.33 o                         
   0  11   6         36.43         70.43        18.76 o                         
   1  11   6        916.43        955.35        34.11 o                         
  -8   1   7        391.19        395.50        24.87 o                         
  -7   1   7       2183.14       2348.26        56.22 o                         
  -6   1   7       2367.28       2409.54        38.36 o                         
  -5   1   7       5884.91       5871.86        45.06 o                         
  -4   1   7       3769.08       3495.36        37.36 o                         
  -3   1   7       8237.20       7362.73        37.67 o                         
  -2   1   7      14168.13      14015.32        41.49 o                         
  -1   1   7         99.42        157.15         6.72 o                         
   0   1   7      12296.98      10388.94        47.46 o                         
   1   1   7      18675.09      18311.98       109.64 o                         
   2   1   7       6623.79       6554.92        29.41 o                         
   3   1   7      19203.07      19298.30        63.04 o                         
   4   1   7       6575.92       6365.02        28.70 o                         
   5   1   7      11514.72      10943.46        74.26 o                         
   6   1   7       1767.57       1802.99        39.27 o                         
   7   1   7       1614.36       1585.42        40.33 o                         
   8   1   7       4020.80       4290.66        70.08 o                         
  -8   2   7        157.91        214.00        23.35 o                         
  -7   2   7        195.55        255.67        22.24 o                         
  -6   2   7        761.45        689.14        21.73 o                         
  -5   2   7        629.30        603.08        19.26 o                         
  -4   2   7       1083.14       1224.52        23.67 o                         
  -3   2   7       6176.77       7392.02        51.42 o                         
  -2   2   7       4667.20       4086.85        25.82 o                         
  -1   2   7        441.31        522.39        11.01 o                         
   1   2   7      12118.44      12024.55        47.98 o                         
   2   2   7         81.82        105.75         5.56 o                         
   3   2   7       1250.57        869.13        13.03 o                         
   4   2   7       2220.64       2085.71        23.04 o                         
   5   2   7        148.27        162.84         8.16 o                         
   6   2   7         17.77         21.85        14.75 o                         
   7   2   7         97.96         96.38        15.66 o                         
   8   2   7        106.79        108.89        17.41 o                         
  -8   3   7        900.16        765.40        31.63 o                         
  -7   3   7        507.14        538.65        21.05 o                         
  -6   3   7       3800.03       3951.81        42.87 o                         
  -5   3   7       3406.86       3400.09        40.80 o                         
  -4   3   7       1834.86       1613.60        26.62 o                         
  -3   3   7        680.83        849.35        19.90 o                         
  -2   3   7       6726.76       6856.01        46.42 o                         
  -1   3   7       2262.32       2569.41        24.23 o                         
   0   3   7       3629.35       3449.47        21.42 o                         
   1   3   7       6731.63       7119.07        42.25 o                         
   2   3   7       8813.44       9615.04        55.95 o                         
   3   3   7       6003.85       5911.62        35.02 o                         
   4   3   7       2177.13       2184.87        25.59 o                         
   5   3   7       3760.01       3807.17        35.60 o                         
   6   3   7       1260.24       1315.87        29.86 o                         
   7   3   7        864.22        934.58        31.54 o                         
   8   3   7       1139.25       1212.97        34.83 o                         
  -8   4   7         49.90         87.52        17.67 o                         
  -7   4   7        152.97        216.58        16.79 o                         
  -6   4   7          4.65         31.22        12.35 o                         
  -5   4   7        183.89        211.83        14.33 o                         
  -4   4   7       2437.12       2810.06        37.32 o                         
  -3   4   7        138.48        157.26         6.24 o                         
  -2   4   7       5479.95       4895.75        35.37 o                         
  -1   4   7       4279.87       5226.69        31.02 o                         
   0   4   7       1093.62        650.90        10.64 o                         
   1   4   7       8362.89       7697.99        66.11 o                         
   2   4   7       1529.32       1898.51        22.95 o                         
   3   4   7        274.41        118.31         6.94 o                         
   4   4   7       1651.21       1596.57        21.21 o                         
   5   4   7        159.83        146.15        10.01 o                         
   6   4   7        548.09        616.56        23.47 o                         
   7   4   7        712.31        653.71        30.36 o                         
  -7   5   7         54.78         93.28        16.76 o                         
  -6   5   7         13.70         34.43        12.54 o                         
  -5   5   7         69.65         71.15        12.72 o                         
  -4   5   7        175.04        167.15        13.55 o                         
  -3   5   7        583.52        452.21        13.63 o                         
  -2   5   7         21.33         19.63         5.54 o                         
  -1   5   7         44.78         49.39         9.79 o                         
   0   5   7        981.79        915.26        16.28 o                         
   1   5   7        402.63        364.32        10.30 o                         
   2   5   7       1369.36       1397.54        22.39 o                         
   3   5   7        966.16       1095.01        19.54 o                         
   4   5   7        147.82        150.32         9.46 o                         
   5   5   7        866.11        841.81        21.10 o                         
   6   5   7        366.72        336.82        17.43 o                         
   7   5   7        182.89        186.04        20.25 o                         
  -7   6   7        851.36        883.13        30.07 o                         
  -6   6   7         83.14        105.44        14.72 o                         
  -5   6   7        658.70        822.82        25.22 o                         
  -4   6   7       1616.02       1883.70        33.12 o                         
  -3   6   7       1197.10       1189.08        21.07 o                         
  -2   6   7        542.94        498.69        12.67 o                         
  -1   6   7      11475.09      12678.65        79.75 o                         
   0   6   7        567.59        747.41        21.32 o                         
   1   6   7       1677.12       1565.99        28.88 o                         
   2   6   7       1115.22       1158.20        21.04 o                         
   3   6   7        299.44        257.62        10.13 o                         
   4   6   7       1343.45       1414.76        24.54 o                         
   5   6   7        159.60        156.82        11.88 o                         
   6   6   7        438.17        296.37        16.68 o                         
   7   6   7        447.85        407.91        27.85 o                         
  -6   7   7       1922.87       1882.69        46.90 o                         
  -5   7   7        313.71        332.97        22.29 o                         
  -4   7   7       2088.60       1980.09        43.00 o                         
  -3   7   7       5433.76       5489.16        55.77 o                         
  -2   7   7       1462.32       1410.11        27.34 o                         
  -1   7   7        423.01        476.32        20.33 o                         
   0   7   7       2827.89       2829.33        44.25 o                         
   1   7   7       3263.67       3264.81        43.83 o                         
   2   7   7        546.46        583.25        21.16 o                         
   3   7   7        622.53        644.60        20.06 o                         
   4   7   7       2894.64       2894.54        40.77 o                         
   5   7   7        793.91        818.15        26.37 o                         
   6   7   7         10.87         15.51        13.69 o                         
  -6   8   7          2.17         20.82        20.22 o                         
  -5   8   7         97.75        105.86        17.93 o                         
  -4   8   7       2078.22       2044.24        45.36 o                         
  -3   8   7        323.06        276.53        15.96 o                         
  -2   8   7        233.69        193.49        13.67 o                         
  -1   8   7        957.33       1052.43        29.68 o                         
   0   8   7          8.47         27.20        12.43 o                         
   1   8   7          4.33          0.39        11.10 o                         
   2   8   7       1479.30       1495.42        33.19 o                         
   3   8   7         76.33         53.71        11.26 o                         
   4   8   7        170.53        149.04        13.15 o                         
   5   8   7        440.84        400.96        20.80 o                         
  -5   9   7       1344.62       1231.95        40.17 o                         
  -4   9   7        125.81         97.12        16.30 o                         
  -3   9   7       3765.92       3992.39        64.53 o                         
  -2   9   7       1531.95       1458.93        31.52 o                         
  -1   9   7        106.13        128.85        15.61 o                         
   0   9   7       3218.87       3451.91        55.36 o                         
   1   9   7       7201.40       7019.75        73.95 o                         
   2   9   7        376.11        445.92        20.07 o                         
   3   9   7       1251.24       1206.86        30.37 o                         
   4   9   7       2584.86       2556.51        47.26 o                         
  -3  10   7         30.44         50.33        20.66 o                         
  -2  10   7         18.17         34.72        13.12 o                         
  -1  10   7        551.69        562.52        25.73 o                         
   0  10   7         62.33        105.00        15.40 o                         
   1  10   7         22.42          7.95        13.60 o                         
   2  10   7        165.54        202.95        16.92 o                         
   3  10   7        425.25        488.76        21.89 o                         
  -1  11   7          7.30         11.42        18.59 o                         
   0  11   7       1217.31       1304.07        41.97 o                         
  -8   0   8        859.91        922.86        47.42 o                         
  -7   0   8         79.11         97.14        21.52 o                         
  -6   0   8       1033.84       1029.26        42.82 o                         
  -5   0   8       1176.32       1356.52        25.61 o                         
  -4   0   8         15.29         30.35        10.47 o                         
  -3   0   8       7906.26       7296.75        55.89 o                         
  -2   0   8       2139.93       2492.82        28.50 o                         
  -1   0   8       6689.24       5930.43        45.99 o                         
   0   0   8       6431.32       5225.84        59.80 o                         
   1   0   8        677.40        841.75        14.05 o                         
   2   0   8      10140.04       9375.57        96.68 o                         
   3   0   8       4669.88       5014.40        71.81 o                         
   4   0   8        849.81        998.13        30.51 o                         
   5   0   8       1117.54       1441.88        46.05 o                         
   6   0   8         21.15         -6.55        37.07 o                         
   7   0   8          4.14         22.87        26.83 o                         
   8   0   8         75.87         70.54        25.70 o                         
  -8   1   8        747.91        753.78        31.78 o                         
  -7   1   8       1256.43       1218.24        35.47 o                         
  -6   1   8         81.13        105.57        12.69 o                         
  -5   1   8        124.12        159.23        12.12 o                         
  -4   1   8        539.92        350.83        13.43 o                         
  -3   1   8        138.44        157.98         5.38 o                         
  -2   1   8        338.75        367.18         8.77 o                         
  -1   1   8       2070.12       1929.41        24.66 o                         
   0   1   8       8117.31       9095.82        59.16 o                         
   1   1   8       5830.25       6507.49        35.22 o                         
   2   1   8       2272.40       2101.64        16.54 o                         
   3   1   8       1119.62       1151.06        15.61 o                         
   4   1   8       1035.41        979.22        17.96 o                         
   5   1   8       1696.66       1721.79        26.45 o                         
   6   1   8        440.11        442.98        21.14 o                         
   7   1   8        499.95        594.80        25.13 o                         
   8   1   8         31.41         12.62        18.61 o                         
  -8   2   8        434.88        494.65        30.07 o                         
  -7   2   8         71.37         66.46        17.13 o                         
  -6   2   8        229.41        238.80        15.06 o                         
  -5   2   8       2208.17       2258.94        35.33 o                         
  -4   2   8        113.72         66.88         9.84 o                         
  -3   2   8       3379.45       2752.52        32.82 o                         
  -2   2   8       6941.82       7625.95        44.39 o                         
  -1   2   8       2880.34       2516.49        21.43 o                         
   0   2   8         73.80         86.61         5.54 o                         
   1   2   8       6738.72       8371.21        45.87 o                         
   2   2   8        400.71        237.02         7.31 o                         
   3   2   8        445.34        377.16        10.15 o                         
   4   2   8       1083.79       1217.25        17.68 o                         
   5   2   8         27.65         49.79         7.24 o                         
   6   2   8          2.70         31.08        13.80 o                         
   7   2   8        210.41        201.41        20.09 o                         
   8   2   8       1072.32        848.57        30.82 o                         
  -8   3   8       1106.42       1207.81        38.40 o                         
  -7   3   8       1740.82       1759.54        40.19 o                         
  -6   3   8          9.34         34.70        10.03 o                         
  -5   3   8       2639.38       2698.69        37.23 o                         
  -4   3   8       9902.82       9519.06        64.10 o                         
  -3   3   8       3648.16       3721.11        30.71 o                         
  -2   3   8        223.20        203.33         7.23 o                         
  -1   3   8      16590.31      15110.11        75.91 o                         
   0   3   8       9697.10       9928.66        41.12 o                         
   1   3   8       3825.89       3908.18        28.79 o                         
   2   3   8      19425.57      18581.71        87.79 o                         
   3   3   8       7634.88       7817.91        39.10 o                         
   4   3   8       5017.86       4689.97        37.26 o                         
   5   3   8       4172.62       4073.33        36.53 o                         
   6   3   8        553.43        537.28        23.82 o                         
   7   3   8       1239.88       1502.14        39.40 o                         
  -8   4   8         16.25          7.98        17.21 o                         
  -7   4   8         22.38         20.21        12.58 o                         
  -6   4   8        240.57        250.72        16.60 o                         
  -5   4   8        825.27        741.28        22.58 o                         
  -4   4   8        666.64        584.95        19.30 o                         
  -3   4   8        156.40         99.16        10.58 o                         
  -2   4   8       1156.78       1138.87        18.24 o                         
  -1   4   8       1789.40       1884.08        25.20 o                         
   0   4   8        107.31        210.95         6.23 o                         
   1   4   8        203.15        183.54         8.10 o                         
   2   4   8          1.09          8.60         6.09 o                         
   3   4   8        889.18        892.34        14.95 o                         
   4   4   8       1479.94       1502.51        20.49 o                         
   5   4   8         14.34          8.36         7.15 o                         
   6   4   8         20.74          8.54        14.23 o                         
   7   4   8         78.76         93.75        18.70 o                         
  -7   5   8       2342.26       2434.91        46.14 o                         
  -6   5   8        557.43        544.04        22.69 o                         
  -5   5   8       4917.68       4889.93        60.96 o                         
  -4   5   8       8768.33       9265.40        70.39 o                         
  -3   5   8       2990.61       2755.41        35.17 o                         
  -2   5   8       1111.46       1012.00        22.62 o                         
  -1   5   8      27902.30      27840.43        80.74 o                         
   0   5   8       5416.18       5090.05        50.65 o                         
   1   5   8       1115.04       1180.39        18.03 o                         
   2   5   8       9728.77       9412.38        58.64 o                         
   3   5   8       8855.67       8941.40        50.68 o                         
   4   5   8       6311.99       6080.21        52.42 o                         
   5   5   8       5786.95       5729.07        51.98 o                         
   6   5   8       2705.07       2696.75        52.09 o                         
   7   5   8       2317.41       2506.66        59.69 o                         
  -7   6   8         33.05         59.26        16.27 o                         
  -6   6   8        166.19        263.87        18.25 o                         
  -5   6   8        448.61        367.87        18.67 o                         
  -4   6   8          5.19         19.88        11.00 o                         
  -3   6   8        587.91        621.72        15.51 o                         
  -2   6   8        130.14         80.23         6.80 o                         
  -1   6   8        109.97        122.55        12.56 o                         
   0   6   8         73.24         64.18        10.66 o                         
   1   6   8        351.63        331.49        15.26 o                         
   2   6   8         11.31         17.50        10.07 o                         
   3   6   8        642.15        591.22        16.04 o                         
   4   6   8          0.85          0.82         8.79 o                         
   5   6   8        212.39        234.21        13.58 o                         
   6   6   8         23.70         11.35        12.62 o                         
  -6   7   8        398.38        406.45        26.00 o                         
  -5   7   8       1996.67       1940.99        45.53 o                         
  -4   7   8       3120.46       3476.24        56.93 o                         
  -3   7   8       1032.28        859.56        22.37 o                         
  -2   7   8        781.87        616.76        19.68 o                         
  -1   7   8       7142.98       7730.40        67.58 o                         
   0   7   8       3425.36       3138.50        47.33 o                         
   1   7   8        153.85        228.97        15.19 o                         
   2   7   8       3544.02       3667.86        48.34 o                         
   3   7   8        586.55        639.25        20.43 o                         
   4   7   8        397.95        491.68        19.60 o                         
   5   7   8       2195.32       2091.96        39.68 o                         
   6   7   8        856.49        774.94        32.84 o                         
  -6   8   8          9.62         40.26        18.25 o                         
  -5   8   8         78.23        102.48        18.02 o                         
  -4   8   8          2.84         -7.82        15.64 o                         
  -3   8   8         19.95         18.24        10.69 o                         
  -2   8   8        427.61        394.76        17.52 o                         
  -1   8   8        137.98        161.86        25.01 o                         
   0   8   8         49.24         68.80        13.79 o                         
   1   8   8         59.33         51.62        12.25 o                         
   2   8   8          7.08          8.02        12.34 o                         
   3   8   8         22.04         26.41        10.91 o                         
   4   8   8        398.49        328.22        18.76 o                         
   5   8   8         71.11        165.61        19.72 o                         
  -5   9   8        803.56        696.30        33.16 o                         
  -4   9   8        303.69        296.57        22.17 o                         
  -3   9   8        118.47         94.01        18.23 o                         
  -2   9   8        171.24        219.37        16.38 o                         
  -1   9   8        318.04        234.91        18.48 o                         
   0   9   8        110.14         86.30        15.83 o                         
   1   9   8         88.58        175.24        17.32 o                         
   2   9   8        668.86        610.26        25.41 o                         
   3   9   8          3.14          0.23        11.49 o                         
   4   9   8         37.32         78.69        15.31 o                         
  -3  10   8         92.76         76.78        19.90 o                         
  -2  10   8        252.51        280.53        20.52 o                         
  -1  10   8          0.11         33.39        14.37 o                         
   0  10   8          5.96         25.58        14.89 o                         
   1  10   8        515.66        464.23        24.20 o                         
   2  10   8          2.51         30.06        13.52 o                         
   3  10   8         57.83         35.71        13.46 o                         
  -8   1   9       1448.94       1632.70        43.98 o                         
  -7   1   9         17.37         31.20        13.96 o                         
  -6   1   9       2774.13       2619.38        46.71 o                         
  -5   1   9       7822.37       8069.94        59.45 o                         
  -4   1   9       1478.33       1677.53        20.08 o                         
  -3   1   9       3253.03       3314.27        24.91 o                         
  -2   1   9      26509.53      23801.14        64.10 o                         
  -1   1   9       1113.61       1327.04        21.55 o                         
   0   1   9        323.83        204.92         8.27 o                         
   1   1   9      75900.42      69224.77       350.54 o                         
   2   1   9       3670.84       3990.94        27.58 o                         
   3   1   9       3304.10       2735.51        33.27 o                         
   4   1   9      16252.84      14972.98       130.93 o                         
   5   1   9       4710.81       4716.57        54.85 o                         
   6   1   9       5621.16       5579.46        64.44 o                         
   7   1   9       2593.31       2529.65        48.15 o                         
   8   1   9       1231.46       1086.68        35.29 o                         
  -8   2   9         57.06         87.07        17.38 o                         
  -7   2   9        240.40        168.73        23.40 o                         
  -6   2   9        476.17        544.66        18.48 o                         
  -5   2   9        280.67        367.95        16.79 o                         
  -4   2   9        435.13        403.35        15.82 o                         
  -3   2   9         24.01         85.43         6.92 o                         
  -2   2   9        483.87        451.92        12.33 o                         
  -1   2   9       1130.17       1019.53        15.71 o                         
   0   2   9       2561.11       3611.11        27.73 o                         
   1   2   9        410.87        856.59        14.16 o                         
   2   2   9        141.45        263.83        11.62 o                         
   3   2   9         81.73        138.24         5.56 o                         
   4   2   9        140.63        106.20         7.88 o                         
   5   2   9         57.13         75.39        12.80 o                         
   6   2   9        452.79        382.29        22.67 o                         
   7   2   9          3.08         34.02        21.23 o                         
  -8   3   9        849.53        853.43        34.28 o                         
  -7   3   9        167.05        151.75        17.51 o                         
  -6   3   9       3445.98       3357.45        45.73 o                         
  -5   3   9       1344.70       1509.62        28.97 o                         
  -4   3   9        229.40        313.15        14.85 o                         
  -3   3   9        959.96        957.51        12.41 o                         
  -2   3   9       3054.75       2683.78        25.58 o                         
  -1   3   9        101.33        119.73         5.11 o                         
   0   3   9         56.37        111.46         6.37 o                         
   1   3   9      13536.69      13581.94        75.98 o                         
   2   3   9        960.92       1003.69        17.46 o                         
   3   3   9       1608.28       1594.32        19.18 o                         
   4   3   9      13554.51      13571.36        60.63 o                         
   5   3   9        844.94        865.55        19.93 o                         
   6   3   9         19.42         22.20        13.86 o                         
   7   3   9        388.95        411.79        23.79 o                         
  -7   4   9        129.11        200.55        16.75 o                         
  -6   4   9        447.53        534.87        20.65 o                         
  -5   4   9       1355.70       1452.41        30.89 o                         
  -4   4   9        202.97        211.40        13.93 o                         
  -3   4   9        847.35       1084.63        14.09 o                         
  -2   4   9        148.14        115.79         7.56 o                         
  -1   4   9         94.79         17.93         5.46 o                         
   0   4   9         11.31         65.21         6.38 o                         
   1   4   9       4808.70       4641.29        37.16 o                         
   2   4   9        137.60        241.94        10.09 o                         
   3   4   9        174.38        225.76        10.34 o                         
   4   4   9         75.94         80.27         6.14 o                         
   5   4   9        128.50        135.84        11.95 o                         
   6   4   9         21.71         26.61        14.76 o                         
   7   4   9        106.90         63.75        16.78 o                         
  -7   5   9         91.63        129.39        15.75 o                         
  -6   5   9        136.74        161.92        16.04 o                         
  -5   5   9        846.38        838.73        25.37 o                         
  -4   5   9          1.38         27.61        12.28 o                         
  -3   5   9        657.58        705.30        16.06 o                         
  -2   5   9       1735.40       1614.77        25.95 o                         
  -1   5   9       1190.80       1206.28        27.94 o                         
   0   5   9        117.39        167.14         6.31 o                         
   1   5   9         22.08         21.03         7.17 o                         
   2   5   9       1361.43       1405.13        24.07 o                         
   3   5   9          1.38         20.20         8.28 o                         
   4   5   9         16.14         39.98         8.72 o                         
   5   5   9        161.25        180.79        16.00 o                         
   6   5   9        565.23        581.80        25.47 o                         
   7   5   9        316.25        332.76        24.61 o                         
  -7   6   9          8.49         22.31        13.19 o                         
  -6   6   9        703.87        652.95        25.44 o                         
  -5   6   9         12.08         35.58        11.71 o                         
  -4   6   9        228.64        263.11        15.76 o                         
  -3   6   9       1863.25       1873.26        25.59 o                         
  -2   6   9       3540.20       3500.28        41.52 o                         
  -1   6   9        550.39        805.85        23.94 o                         
   0   6   9       1232.25       1258.70        36.50 o                         
   1   6   9        355.63        291.06        15.10 o                         
   2   6   9        157.89        217.41        13.63 o                         
   3   6   9         40.71         33.54         9.77 o                         
   4   6   9        275.04        242.32        13.16 o                         
   5   6   9        804.29        739.46        23.50 o                         
   6   6   9        371.28        299.90        21.99 o                         
  -6   7   9        715.27        678.94        31.51 o                         
  -5   7   9       2269.61       2417.44        51.17 o                         
  -4   7   9        546.37        509.72        25.20 o                         
  -3   7   9        194.13        199.86        13.52 o                         
  -2   7   9       2204.62       2297.24        38.23 o                         
  -1   7   9        237.85        186.28        14.52 o                         
   0   7   9         13.51          2.66        13.15 o                         
   1   7   9       3157.34       3273.17        44.85 o                         
   2   7   9       3167.02       3073.06        44.88 o                         
   3   7   9          2.90          0.06         9.68 o                         
   4   7   9       2912.39       2843.39        45.05 o                         
   5   7   9        538.64        572.48        25.55 o                         
   6   7   9        319.25        393.70        28.69 o                         
  -5   8   9        541.58        505.69        27.75 o                         
  -4   8   9       1018.02        859.92        32.17 o                         
  -3   8   9       1995.03       1937.99        40.89 o                         
  -2   8   9        149.25        126.09        12.69 o                         
  -1   8   9         28.70         21.71        12.71 o                         
   0   8   9        628.25        560.51        24.03 o                         
   1   8   9         20.29         14.97        11.76 o                         
   2   8   9         66.31         95.37        13.87 o                         
   3   8   9         11.44         16.44        10.90 o                         
   4   8   9        324.50        314.75        18.72 o                         
   5   8   9        228.07        235.27        19.68 o                         
  -4   9   9         57.67         18.59        16.89 o                         
  -3   9   9       1226.90       1151.70        37.53 o                         
  -2   9   9       4384.87       4782.71        59.59 o                         
  -1   9   9       1144.58       1077.62        31.01 o                         
   0   9   9        123.07         93.92        14.83 o                         
   1   9   9       5435.57       5814.10       121.74 o                         
   2   9   9       1488.66       1495.23        38.37 o                         
   3   9   9         13.37         31.41        12.67 o                         
   4   9   9       2056.94       2198.55        44.95 o                         
  -3  10   9        705.38        729.59        32.45 o                         
  -2  10   9         73.54         97.26        14.73 o                         
  -1  10   9        567.32        618.49        26.30 o                         
   0  10   9        761.15        724.90        28.59 o                         
   1  10   9        193.63        231.09        19.52 o                         
   2  10   9         68.78         60.03        13.71 o                         
  -8   0  10        144.08         47.38        20.89 o                         
  -7   0  10          2.16         31.73        18.37 o                         
  -6   0  10         89.41        123.61        21.05 o                         
  -5   0  10        974.43        792.11        17.76 o                         
  -4   0  10        825.85        888.79        23.93 o                         
  -3   0  10       9388.76       9824.59        70.31 o                         
  -2   0  10        806.30       1412.33        25.33 o                         
  -1   0  10       1464.14       1077.71        21.89 o                         
   0   0  10      11557.24      12982.75        90.94 o                         
   1   0  10       3485.19       3738.69        42.86 o                         
   2   0  10       1123.90        690.18        21.90 o                         
   3   0  10         34.23         19.01        16.03 o                         
   4   0  10       5169.55       5474.57        87.45 o                         
   5   0  10        392.17        318.32        51.66 o                         
   6   0  10        181.51        232.50        35.99 o                         
   7   0  10       2576.18       2598.65        77.99 o                         
  -8   1  10        233.78        238.17        21.77 o                         
  -7   1  10        620.04        602.41        27.00 o                         
  -6   1  10        890.97        932.08        29.76 o                         
  -5   1  10         85.73        109.75        10.63 o                         
  -4   1  10       1420.30       1515.18        18.80 o                         
  -3   1  10       4244.35       4424.70        32.91 o                         
  -2   1  10        269.46        305.39         8.25 o                         
  -1   1  10        224.44        337.77        12.88 o                         
   0   1  10      16641.56      17409.89        70.24 o                         
   1   1  10        533.61        541.62        12.66 o                         
   2   1  10        365.02        584.62        10.33 o                         
   3   1  10       2390.81       2197.40        34.41 o                         
   4   1  10        378.05        402.92        13.33 o                         
   5   1  10         78.94         86.10        19.74 o                         
   6   1  10       1740.37       1687.91        37.98 o                         
   7   1  10        174.96        183.65        33.44 o                         
  -8   2  10          2.35         20.13        16.79 o                         
  -7   2  10         83.20         83.60        15.88 o                         
  -6   2  10       1099.26       1066.54        27.80 o                         
  -5   2  10         24.70          8.03         9.76 o                         
  -4   2  10        744.73        796.76        21.41 o                         
  -3   2  10        944.68        884.19        13.85 o                         
  -2   2  10        133.73        336.48        11.67 o                         
  -1   2  10        292.39        187.49         8.28 o                         
   0   2  10       7515.41       8460.70        43.82 o                         
   1   2  10       1241.18       1356.83        18.41 o                         
   2   2  10        190.24        410.77        10.77 o                         
   3   2  10         18.99         11.42         8.91 o                         
   4   2  10       6006.14       6295.81        77.09 o                         
   5   2  10         29.43         47.44        13.60 o                         
   6   2  10        243.45        263.76        18.70 o                         
   7   2  10       1743.12       1915.43        43.58 o                         
  -8   3  10        701.97        790.23        38.55 o                         
  -7   3  10       1911.49       1938.43        43.05 o                         
  -6   3  10       2416.21       2640.16        41.07 o                         
  -5   3  10        189.61        235.82        17.32 o                         
  -4   3  10       2186.21       2164.00        32.77 o                         
  -3   3  10      17130.65      16724.25        64.88 o                         
  -2   3  10        400.31        407.75         9.19 o                         
  -1   3  10          1.92         24.25         4.98 o                         
   0   3  10      21595.96      20048.65        85.90 o                         
   1   3  10        855.25        885.12        15.94 o                         
   2   3  10        114.36         53.77         7.25 o                         
   3   3  10      22287.07      20700.61       112.27 o                         
   4   3  10       2331.82       2406.33        29.97 o                         
   5   3  10        182.68        186.57        13.84 o                         
   6   3  10       2974.35       2947.12        46.99 o                         
   7   3  10        825.86        796.80        28.65 o                         
  -7   4  10        516.62        401.32        20.64 o                         
  -6   4  10        326.36        255.35        16.79 o                         
  -5   4  10         36.20          7.34        11.07 o                         
  -4   4  10        128.27        232.51        14.38 o                         
  -3   4  10        916.60        800.12        16.66 o                         
  -2   4  10        122.75         66.65         7.13 o                         
  -1   4  10        225.92        160.50         9.21 o                         
   0   4  10        276.92        252.83         8.59 o                         
   1   4  10        442.43        517.59        13.27 o                         
   2   4  10          7.55         16.20         6.39 o                         
   3   4  10        303.24        335.30        12.19 o                         
   4   4  10         14.55         16.35        11.51 o                         
   5   4  10        789.85        765.81        21.63 o                         
   6   4  10        809.30        819.21        28.46 o                         
   7   4  10        229.68        254.41        20.16 o                         
  -7   5  10       3256.13       3262.85        81.90 o                         
  -6   5  10       3828.74       4069.31        56.35 o                         
  -5   5  10        681.47        822.74        25.28 o                         
  -4   5  10       2488.44       2370.75        38.06 o                         
  -3   5  10      11954.22      12237.24        74.06 o                         
  -2   5  10         64.65         42.33         8.16 o                         
  -1   5  10       1949.92       1875.42        28.40 o                         
   0   5  10      17990.18      17349.26       103.64 o                         
   1   5  10        614.56        612.59        14.67 o                         
   2   5  10        325.31        247.03        11.25 o                         
   3   5  10      14253.77      13917.20        73.43 o                         
   4   5  10        491.34        475.45        16.55 o                         
   5   5  10         27.25         16.76        13.20 o                         
   6   5  10       3121.53       3054.81        49.13 o                         
  -7   6  10         15.70         43.79        17.74 o                         
  -6   6  10         58.42         37.33        13.48 o                         
  -5   6  10          0.75          7.01        11.77 o                         
  -4   6  10        172.58        152.97        13.69 o                         
  -3   6  10        187.69        168.26         9.65 o                         
  -2   6  10          1.21          6.86         8.76 o                         
  -1   6  10        680.08        659.68        22.48 o                         
   0   6  10        764.75        810.58        22.80 o                         
   1   6  10        138.91        160.91        12.43 o                         
   2   6  10        615.77        563.47        19.56 o                         
   3   6  10        274.83        264.16        13.58 o                         
   4   6  10        401.65        374.68        17.81 o                         
   5   6  10        100.17        115.30        14.76 o                         
   6   6  10        535.39        523.58        27.06 o                         
  -6   7  10        285.18        363.17        25.11 o                         
  -5   7  10        554.88        585.25        28.48 o                         
  -4   7  10       1606.09       1512.57        40.15 o                         
  -3   7  10       3753.46       4116.60        56.42 o                         
  -2   7  10          4.00         34.32        11.00 o                         
  -1   7  10        115.47        110.28        13.71 o                         
   0   7  10       4615.28       4853.79        56.49 o                         
   1   7  10        306.82        310.89        16.94 o                         
   2   7  10         48.19         52.64        11.57 o                         
   3   7  10       2625.70       2635.01        39.69 o                         
   4   7  10        216.10        256.95        16.77 o                         
   5   7  10         60.67         84.42        15.27 o                         
  -5   8  10         18.73         -0.98        16.35 o                         
  -4   8  10        159.52        178.65        19.98 o                         
  -3   8  10        293.70        279.76        19.35 o                         
  -2   8  10         44.85         34.61        14.12 o                         
  -1   8  10        146.92        191.85        16.60 o                         
   0   8  10         52.65         53.77        12.96 o                         
   1   8  10        411.27        449.96        20.63 o                         
   2   8  10        193.75        253.94        18.22 o                         
   3   8  10       1195.43       1243.78        30.03 o                         
   4   8  10        351.78        332.72        19.24 o                         
   5   8  10         16.49         11.47        14.61 o                         
  -4   9  10        453.63        380.65        25.99 o                         
  -3   9  10        115.97        137.13        19.33 o                         
  -2   9  10         82.34        122.86        15.14 o                         
  -1   9  10        119.85        105.84        16.88 o                         
   0   9  10        540.48        496.12        24.62 o                         
   1   9  10         23.39         49.53        14.25 o                         
   2   9  10         62.99         92.69        15.26 o                         
   3   9  10        107.02         81.26        13.56 o                         
   4   9  10         71.14         70.14        14.18 o                         
  -2  10  10        512.23        452.24        26.29 o                         
  -1  10  10          3.11         52.19        15.07 o                         
   0  10  10        371.49        335.00        21.74 o                         
   1  10  10        876.91        848.30        31.63 o                         
   2  10  10        155.04         87.39        14.66 o                         
  -8   1  11       1595.30       1494.96        46.16 o                         
  -7   1  11       1394.38       1602.53        44.70 o                         
  -6   1  11       1087.40       1204.41        33.13 o                         
  -5   1  11       3648.45       3539.32        40.83 o                         
  -4   1  11       8735.05       8252.84        75.35 o                         
  -3   1  11       4236.02       4374.58        33.94 o                         
  -2   1  11       3174.34       3520.83        34.26 o                         
  -1   1  11      32772.57      30657.92       114.04 o                         
   0   1  11        989.31       1152.21        19.50 o                         
   1   1  11       1721.63       2392.67        25.99 o                         
   2   1  11      24573.33      22826.48       124.70 o                         
   3   1  11        185.09        127.44         6.73 o                         
   4   1  11         43.37         65.53         9.81 o                         
   5   1  11       9185.19       8915.54        87.48 o                         
   6   1  11       2211.10       2229.95        48.38 o                         
   7   1  11        132.99         84.06        24.34 o                         
  -8   2  11         61.38         85.29        17.13 o                         
  -7   2  11       1051.22        976.12        32.76 o                         
  -6   2  11          1.82          6.79         9.99 o                         
  -5   2  11        633.22        566.35        18.35 o                         
  -4   2  11        578.24        717.63        18.85 o                         
  -3   2  11        162.57        229.97        10.02 o                         
  -2   2  11       2485.17       2101.62        25.75 o                         
  -1   2  11        102.81        147.23         7.96 o                         
   0   2  11        598.71        623.97        12.55 o                         
   1   2  11        858.60        610.17        13.32 o                         
   2   2  11       4568.40       5039.26        36.36 o                         
   3   2  11       5325.65       5184.89        77.68 o                         
   4   2  11       1198.54       1098.01        23.84 o                         
   5   2  11       1153.56       1142.22        33.47 o                         
   6   2  11       2987.10       2924.30        55.15 o                         
   7   2  11        107.64        146.15        19.37 o                         
  -7   3  11         28.37         66.26        16.40 o                         
  -6   3  11       1489.05       1506.71        32.30 o                         
  -5   3  11       1917.11       1830.89        32.76 o                         
  -4   3  11        759.15        714.60        20.57 o                         
  -3   3  11        254.87        225.55        11.24 o                         
  -2   3  11         92.67         90.42         6.53 o                         
  -1   3  11      10523.12      10404.78        63.19 o                         
   0   3  11       1184.41       1237.76        18.56 o                         
   1   3  11        690.22        939.50        16.95 o                         
   2   3  11      13826.95      13941.55        81.18 o                         
   3   3  11        759.07        753.58        15.21 o                         
   4   3  11        312.57        342.48        13.29 o                         
   5   3  11        155.45        160.52        15.72 o                         
   6   3  11        105.68        162.82        20.89 o                         
   7   3  11          1.11         34.83        16.89 o                         
  -7   4  11        452.96        427.39        21.35 o                         
  -6   4  11        150.86        101.80        13.11 o                         
  -5   4  11        366.40        397.38        17.54 o                         
  -4   4  11       1837.19       1926.18        34.45 o                         
  -3   4  11        141.77        236.51        12.60 o                         
  -2   4  11        945.55        817.88        18.34 o                         
  -1   4  11       1757.73       1711.02        24.77 o                         
   0   4  11        872.09       1086.65        17.42 o                         
   1   4  11       5044.40       4720.06        39.73 o                         
   2   4  11       1562.31       1508.02        23.14 o                         
   3   4  11       2182.63       2156.23        25.82 o                         
   4   4  11       1891.86       1789.62        29.51 o                         
   5   4  11        223.15        219.54        18.27 o                         
   6   4  11       3395.71       3427.48        69.84 o                         
   7   4  11        132.24         56.56        19.17 o                         
  -7   5  11        257.62        299.08        21.93 o                         
  -6   5  11        116.34        183.12        17.29 o                         
  -5   5  11        745.47        639.50        25.71 o                         
  -4   5  11       1377.88       1446.94        31.00 o                         
  -3   5  11        711.36        624.44        16.46 o                         
  -2   5  11          3.02          4.32         6.58 o                         
  -1   5  11        145.95        150.51        10.06 o                         
   0   5  11        110.81        116.60         8.39 o                         
   1   5  11        787.43        853.78        18.81 o                         
   2   5  11         99.92         96.64         9.82 o                         
   3   5  11         25.59         36.18         9.72 o                         
   4   5  11        400.57        393.36        17.19 o                         
   5   5  11        176.92        210.96        19.07 o                         
   6   5  11          0.62         16.27        20.49 o                         
  -6   6  11        144.93        104.39        15.09 o                         
  -5   6  11          1.66          1.48        12.75 o                         
  -4   6  11       2263.03       2175.86        37.71 o                         
  -3   6  11        615.37        737.74        25.32 o                         
  -2   6  11         32.02         60.69        10.69 o                         
  -1   6  11       2378.04       2146.01        38.83 o                         
   0   6  11       1384.42       1721.12        32.32 o                         
   1   6  11       3170.22       3410.30        52.46 o                         
   2   6  11        373.36        335.86        16.43 o                         
   3   6  11        773.21        855.87        24.17 o                         
   4   6  11         29.01         53.05        10.79 o                         
   5   6  11         14.12         40.80        13.98 o                         
   6   6  11       2753.66       2740.54        66.31 o                         
  -6   7  11        590.04        577.72        29.58 o                         
  -5   7  11        311.98        264.09        20.67 o                         
  -4   7  11        527.34        685.31        29.16 o                         
  -3   7  11         70.50         69.93        14.62 o                         
  -2   7  11        485.57        443.07        20.64 o                         
  -1   7  11       5315.37       5340.05        72.34 o                         
   0   7  11       1776.26       1714.44        37.75 o                         
   1   7  11         21.06         35.95        11.12 o                         
   2   7  11       1385.14       1464.82        32.31 o                         
   3   7  11         63.57         63.81        10.90 o                         
   4   7  11         42.93         33.13        11.79 o                         
   5   7  11       1351.42       1292.05        39.43 o                         
  -5   8  11         20.69         -0.19        21.23 o                         
  -4   8  11        697.40        638.22        29.81 o                         
  -3   8  11         75.00        112.66        16.45 o                         
  -2   8  11         56.59        102.46        14.83 o                         
  -1   8  11        208.34        146.05        15.57 o                         
   0   8  11        219.80        301.88        19.54 o                         
   1   8  11         34.14         32.43        13.30 o                         
   2   8  11          0.58          8.59        12.18 o                         
   3   8  11        776.77        732.60        26.01 o                         
   4   8  11         14.47         28.29        12.90 o                         
  -4   9  11       1704.88       1856.16        49.05 o                         
  -3   9  11        254.30        297.82        21.30 o                         
  -2   9  11       1174.33       1146.52        32.00 o                         
  -1   9  11       1607.65       1781.32        42.65 o                         
   0   9  11         20.66         30.96        12.88 o                         
   1   9  11       1360.74       1293.49        33.70 o                         
   2   9  11       3573.89       3679.40        67.72 o                         
   3   9  11        330.82        409.09        22.34 o                         
  -2  10  11        233.67        276.28        22.77 o                         
  -1  10  11         91.15        122.50        18.09 o                         
   0  10  11        104.80        122.56        17.96 o                         
   1  10  11        280.67        270.09        21.33 o                         
  -8   0  12        573.48        432.09        56.69 o                         
  -7   0  12        428.78        424.82        33.69 o                         
  -6   0  12        447.33        632.56        35.69 o                         
  -5   0  12        366.89        316.19        16.84 o                         
  -4   0  12        118.40        180.75        13.51 o                         
  -3   0  12      12698.08      12206.84        76.84 o                         
  -2   0  12       9493.83      11121.41        98.07 o                         
  -1   0  12       1045.48       1042.83        23.61 o                         
   0   0  12       6586.71       5112.85        55.95 o                         
   1   0  12         39.52         35.38         7.86 o                         
   2   0  12       7687.58       7732.01        55.29 o                         
   3   0  12      15690.00      14599.54       177.72 o                         
   4   0  12       2728.37       2722.58        67.16 o                         
   5   0  12       7332.00       7355.49       116.23 o                         
   6   0  12        832.02        911.83        47.25 o                         
   7   0  12        144.52        154.74        29.72 o                         
  -8   1  12          0.98         27.61        23.47 o                         
  -7   1  12        777.04        812.93        30.97 o                         
  -6   1  12        388.04        353.88        20.14 o                         
  -5   1  12        577.79        600.37        18.28 o                         
  -4   1  12        267.34        313.65        11.42 o                         
  -3   1  12       1026.81        986.61        16.95 o                         
  -2   1  12       1197.67       1255.96        22.50 o                         
  -1   1  12          1.13         49.37         9.93 o                         
   0   1  12         96.50         95.33         8.41 o                         
   1   1  12       2242.29       2082.09        29.36 o                         
   2   1  12        411.11        472.83         9.91 o                         
   3   1  12       1115.30       1203.09        34.11 o                         
   4   1  12        111.68         90.47        13.61 o                         
   5   1  12         72.72         64.45        15.37 o                         
   6   1  12        121.79        120.51        19.41 o                         
   7   1  12        140.97        126.69        20.87 o                         
  -7   2  12        194.61        241.95        23.80 o                         
  -6   2  12       1163.42       1253.04        28.07 o                         
  -5   2  12       2689.77       2536.96        36.62 o                         
  -4   2  12         12.35         31.42         5.35 o                         
  -3   2  12       4361.94       4478.10        36.26 o                         
  -2   2  12       3311.05       3907.37        36.31 o                         
  -1   2  12        446.93        425.62        12.87 o                         
   0   2  12      15099.91      14564.32       107.79 o                         
   1   2  12       3631.64       4153.59        36.93 o                         
   2   2  12       6153.44       6423.29        43.69 o                         
   3   2  12       2192.21       2036.66        27.06 o                         
   4   2  12          2.13         14.25        11.37 o                         
   5   2  12       3385.39       3506.34        57.52 o                         
   6   2  12       1295.46       1276.82        38.74 o                         
   7   2  12        526.25        516.57        29.36 o                         
  -7   3  12       1704.06       1812.98        43.02 o                         
  -6   3  12       1704.03       1562.89        33.27 o                         
  -5   3  12       1338.57       1560.54        33.67 o                         
  -4   3  12       1922.97       2158.28        34.35 o                         
  -3   3  12       1820.28       1649.29        20.79 o                         
  -2   3  12       8786.62       8864.76        59.53 o                         
  -1   3  12        143.49        195.24         9.83 o                         
   0   3  12       1282.08       1486.87        20.67 o                         
   1   3  12       6203.86       5882.68        42.54 o                         
   2   3  12         35.99         20.58         7.68 o                         
   3   3  12        518.68        618.33        16.88 o                         
   4   3  12       1883.52       1845.45        31.59 o                         
   5   3  12         41.70         60.13        14.39 o                         
   6   3  12        155.33        127.34        17.02 o                         
   7   3  12        754.91        731.06        33.86 o                         
  -7   4  12          0.61         21.65        16.31 o                         
  -6   4  12          1.64          4.42        11.90 o                         
  -5   4  12         82.26        100.94        16.53 o                         
  -4   4  12        273.07        270.36        16.38 o                         
  -3   4  12         18.62         22.23        14.40 o                         
  -2   4  12        669.29        699.53        18.00 o                         
  -1   4  12       1444.90       1550.51        26.88 o                         
   0   4  12         39.60         47.64         7.97 o                         
   1   4  12          6.14         11.37         6.37 o                         
   2   4  12        565.21        620.45        16.09 o                         
   3   4  12          5.33         11.70         8.19 o                         
   4   4  12        572.63        603.55        20.20 o                         
   5   4  12       1604.06       1623.81        41.44 o                         
   6   4  12         50.56         46.17        16.43 o                         
  -7   5  12       2020.35       2089.98        45.44 o                         
  -6   5  12       1329.96       1308.07        34.23 o                         
  -5   5  12       1277.27       1398.31        33.25 o                         
  -4   5  12       2446.15       2569.07        41.15 o                         
  -3   5  12       3526.96       3592.61        55.97 o                         
  -2   5  12       9569.16       9438.56        75.59 o                         
  -1   5  12        677.75        748.39        19.04 o                         
   0   5  12       1690.08       1869.66        26.26 o                         
   1   5  12       6712.85       6303.15        59.68 o                         
   2   5  12         67.52         68.73         7.89 o                         
   3   5  12       2137.30       2244.44        31.43 o                         
   4   5  12       3998.11       3750.35        48.21 o                         
   5   5  12         63.52         93.10        14.05 o                         
   6   5  12        635.05        455.34        24.68 o                         
  -6   6  12        321.11        313.09        30.09 o                         
  -5   6  12        136.84        108.07        17.31 o                         
  -4   6  12         15.39         55.00        15.98 o                         
  -3   6  12        432.49        469.17        21.56 o                         
  -2   6  12         34.41         24.51        10.79 o                         
  -1   6  12        183.32        202.08        15.82 o                         
   0   6  12       1921.25       1952.39        38.48 o                         
   1   6  12          8.75         24.12        10.70 o                         
   2   6  12         13.87          7.26         9.10 o                         
   3   6  12        161.67        187.62        13.76 o                         
   4   6  12       1608.01       1654.97        40.76 o                         
   5   6  12         69.82         97.89        20.27 o                         
  -5   7  12        566.23        581.19        29.19 o                         
  -4   7  12        698.54        673.29        29.69 o                         
  -3   7  12        898.03        902.96        29.72 o                         
  -2   7  12        416.28        403.41        20.02 o                         
  -1   7  12        525.34        457.90        21.53 o                         
   0   7  12        334.34        389.01        20.95 o                         
   1   7  12       3264.13       3102.12        42.56 o                         
   2   7  12        142.96        101.39        12.99 o                         
   3   7  12        735.51        730.89        24.63 o                         
   4   7  12        872.43        838.34        31.93 o                         
   5   7  12        354.49        346.21        28.86 o                         
  -5   8  12         86.20         45.84        18.43 o                         
  -4   8  12          3.14         53.19        18.36 o                         
  -3   8  12       1605.72       1798.46        42.20 o                         
  -2   8  12        954.89        771.37        27.98 o                         
  -1   8  12        107.18         98.97        14.57 o                         
   0   8  12       1303.18       1484.52        35.96 o                         
   1   8  12        508.89        540.09        20.95 o                         
   2   8  12        289.10        317.29        18.77 o                         
   3   8  12        626.80        715.76        26.07 o                         
   4   8  12        715.38        657.05        30.46 o                         
  -3   9  12         46.67         52.52        16.85 o                         
  -2   9  12         49.31         63.85        17.07 o                         
  -1   9  12         19.25         41.36        15.33 o                         
   0   9  12        266.57        268.28        19.40 o                         
   1   9  12         42.94         24.78        12.34 o                         
   2   9  12        880.60        784.23        28.46 o                         
   3   9  12        256.69        282.73        19.67 o                         
  -1  10  12         87.03        103.12        17.18 o                         
   0  10  12        489.27        650.29        28.66 o                         
  -7   1  13        633.36        666.00        32.66 o                         
  -6   1  13          7.89          3.32        11.11 o                         
  -5   1  13       3995.73       3907.90        45.91 o                         
  -4   1  13       1475.85       1408.92        22.06 o                         
  -3   1  13       2279.90       1984.19        23.78 o                         
  -2   1  13       6287.57       6909.23        61.42 o                         
  -1   1  13       4651.71       4984.35        46.26 o                         
   0   1  13       7777.01       7737.21        70.99 o                         
   1   1  13         79.05        215.76         9.64 o                         
   2   1  13       1714.50       1635.12        18.80 o                         
   3   1  13        943.97        911.03        23.31 o                         
   4   1  13       1985.49       1895.94        41.66 o                         
   5   1  13       1586.35       1510.41        39.72 o                         
   6   1  13        161.47         97.69        21.09 o                         
   7   1  13         32.37         96.15        25.42 o                         
  -7   2  13       2267.80       2145.19        53.63 o                         
  -6   2  13         74.59         45.19        11.06 o                         
  -5   2  13        299.93        297.83        17.53 o                         
  -4   2  13       3086.69       3105.18        52.04 o                         
  -3   2  13        219.90        255.85        11.95 o                         
  -2   2  13         20.87         15.10        10.20 o                         
  -1   2  13       3227.43       2937.03        32.74 o                         
   0   2  13       1723.05       1974.53        23.26 o                         
   1   2  13       1988.86       2089.58        28.55 o                         
   2   2  13      14113.75      13967.35        76.41 o                         
   3   2  13        394.58        407.43        17.26 o                         
   4   2  13         14.25         27.45        15.05 o                         
   5   2  13       1432.64       1343.82        37.57 o                         
   6   2  13        652.53        627.82        30.25 o                         
   7   2  13        749.02        842.18        39.91 o                         
  -7   3  13          6.30         17.94        16.20 o                         
  -6   3  13         53.21         36.23        11.70 o                         
  -5   3  13       2176.28       2063.44        38.79 o                         
  -4   3  13         60.89         28.11        12.88 o                         
  -3   3  13       1180.02        983.99        22.17 o                         
  -2   3  13       1711.72       1616.93        23.79 o                         
  -1   3  13       2290.67       2489.13        34.55 o                         
   0   3  13       1233.80       1151.98        20.58 o                         
   1   3  13        386.94        454.77        13.34 o                         
   2   3  13       4361.68       4383.91        39.28 o                         
   3   3  13       1090.44       1058.16        24.52 o                         
   4   3  13         94.19        117.99        20.38 o                         
   5   3  13        456.91        447.96        22.65 o                         
   6   3  13        101.03         95.62        16.63 o                         
  -7   4  13        801.60        863.80        32.08 o                         
  -6   4  13        459.79        338.58        18.74 o                         
  -5   4  13        349.18        358.84        18.32 o                         
  -4   4  13       7159.87       7444.28        69.26 o                         
  -3   4  13        836.51        802.78        19.05 o                         
  -2   4  13        263.26        342.35        14.85 o                         
  -1   4  13      12287.08      12180.16        79.11 o                         
   0   4  13       1333.17       1327.72        21.36 o                         
   1   4  13         88.93         94.11         8.25 o                         
   2   4  13       7667.66       7327.21        72.88 o                         
   3   4  13       1336.56       1315.16        25.80 o                         
   4   4  13       3835.89       3599.80        46.56 o                         
   5   4  13       2411.51       2466.34        51.41 o                         
   6   4  13       1395.83       1394.91        41.79 o                         
  -6   5  13         20.20          8.25        14.77 o                         
  -5   5  13          7.16         50.93        14.37 o                         
  -4   5  13        439.18        366.20        18.71 o                         
  -3   5  13          7.97         27.58        14.54 o                         
  -2   5  13        320.96        261.70        20.88 o                         
  -1   5  13        250.91        224.72        12.38 o                         
   0   5  13        405.71        364.65        14.86 o                         
   1   5  13          6.49         10.38         7.09 o                         
   2   5  13        947.57        995.13        21.06 o                         
   3   5  13        170.11        191.97        12.34 o                         
   4   5  13         80.82        106.91        12.86 o                         
   5   5  13         26.93         40.83        15.72 o                         
   6   5  13         72.13         43.92        18.04 o                         
  -6   6  13        882.23        617.67        38.60 o                         
  -5   6  13         12.27         39.75        15.97 o                         
  -4   6  13       2929.52       3105.98        56.50 o                         
  -3   6  13        927.57        741.32        26.85 o                         
  -2   6  13         54.25          7.82        11.48 o                         
  -1   6  13       8863.78       9094.29        82.62 o                         
   0   6  13        787.09        733.80        25.56 o                         
   1   6  13        190.38        249.29        14.84 o                         
   2   6  13       2759.64       2836.44        42.23 o                         
   3   6  13       1522.86       1566.92        32.92 o                         
   4   6  13       3146.17       3038.52        50.65 o                         
   5   6  13        542.64        647.04        34.97 o                         
  -5   7  13        132.46        151.96        20.69 o                         
  -4   7  13        224.17        271.88        21.83 o                         
  -3   7  13        104.64        148.52        17.70 o                         
  -2   7  13        143.10        113.86        14.00 o                         
  -1   7  13       1593.42       1536.73        36.95 o                         
   0   7  13       1887.38       1785.62        38.12 o                         
   1   7  13         28.40         41.74        11.52 o                         
   2   7  13        285.86        265.99        15.16 o                         
   3   7  13        442.80        481.94        21.28 o                         
   4   7  13          2.82         15.39        14.22 o                         
  -4   8  13          3.81         41.13        16.35 o                         
  -3   8  13        320.45        262.68        20.99 o                         
  -2   8  13        229.49        270.30        24.61 o                         
  -1   8  13        262.36        295.89        19.19 o                         
   0   8  13         22.64         30.07        13.90 o                         
   1   8  13        366.92        421.34        22.71 o                         
   2   8  13        371.50        427.21        19.53 o                         
   3   8  13        668.56        564.48        24.24 o                         
   4   8  13        500.73        402.00        25.90 o                         
  -3   9  13        103.68        130.24        24.14 o                         
  -2   9  13        288.31        216.08        26.53 o                         
  -1   9  13        892.11        977.03        33.72 o                         
   0   9  13        714.48        662.14        27.71 o                         
   1   9  13        218.01        159.37        17.83 o                         
   2   9  13       1498.01       1478.88        36.96 o                         
  -7   0  14         26.16         73.86        45.88 o                         
  -6   0  14       1114.12       1054.29        59.47 o                         
  -5   0  14       6151.00       6240.09       104.80 o                         
  -4   0  14        459.69        448.89        21.35 o                         
  -3   0  14       1444.76       1451.84        27.73 o                         
  -2   0  14      31040.55      29679.30       174.66 o                         
  -1   0  14        818.35       1073.94        26.32 o                         
   0   0  14        501.05        531.19        21.12 o                         
   1   0  14      16843.82      15696.81       183.63 o                         
   2   0  14        386.55        384.22        13.97 o                         
   3   0  14       2414.00       2612.35        69.16 o                         
   4   0  14       3311.59       3283.61        79.29 o                         
   5   0  14       1252.57       1312.52        73.30 o                         
   6   0  14       1536.12       1552.82        66.03 o                         
  -7   1  14        326.45        265.20        28.33 o                         
  -6   1  14        134.91        125.60        20.21 o                         
  -5   1  14         12.85         15.83        17.21 o                         
  -4   1  14          2.92         23.75        10.46 o                         
  -3   1  14        343.62        409.37        14.14 o                         
  -2   1  14         76.00         48.49         9.49 o                         
  -1   1  14        129.35        183.23        12.18 o                         
   0   1  14         29.71         49.39         6.94 o                         
   1   1  14        254.65        217.43        10.17 o                         
   2   1  14         32.84          9.11        10.65 o                         
   3   1  14        217.76        185.13        13.56 o                         
   4   1  14         61.06         51.37        24.82 o                         
   5   1  14          9.13        -10.04        20.08 o                         
   6   1  14         21.48         10.42        23.75 o                         
  -7   2  14         24.61         82.04        19.79 o                         
  -6   2  14        909.90        913.01        32.08 o                         
  -5   2  14       5626.89       5685.20        79.81 o                         
  -4   2  14        407.78        430.74        19.91 o                         
  -3   2  14        929.12       1076.00        22.26 o                         
  -2   2  14      15054.19      15071.62       153.72 o                         
  -1   2  14        921.57       1058.97        21.08 o                         
   0   2  14        255.42        287.17        13.77 o                         
   1   2  14      11385.92      11210.77       110.11 o                         
   2   2  14        692.86        668.53        18.39 o                         
   3   2  14       1281.23       1287.09        29.26 o                         
   4   2  14       6057.64       6176.36       102.21 o                         
   5   2  14       1188.74       1176.20        36.30 o                         
   6   2  14        197.72        202.84        23.61 o                         
  -7   3  14        117.63         52.89        16.41 o                         
  -6   3  14        615.10        640.94        23.11 o                         
  -5   3  14        310.85        322.02        17.64 o                         
  -4   3  14        132.65        135.74        11.60 o                         
  -3   3  14       1305.34       1411.41        25.67 o                         
  -2   3  14       2435.95       2390.29        35.36 o                         
  -1   3  14        115.24         77.40         8.95 o                         
   0   3  14         25.53         24.33         7.93 o                         
   1   3  14       2557.07       2736.50        30.79 o                         
   2   3  14        583.88        569.31        15.55 o                         
   3   3  14         20.78         18.27         8.86 o                         
   4   3  14        829.09        815.39        27.93 o                         
   5   3  14         31.63         31.82        18.61 o                         
   6   3  14        481.69        556.15        27.02 o                         
  -7   4  14        113.15         89.06        17.94 o                         
  -6   4  14          5.43         27.08        14.65 o                         
  -5   4  14        204.07        216.01        20.11 o                         
  -4   4  14          0.78         10.75        11.41 o                         
  -3   4  14          9.54         12.57        12.47 o                         
  -2   4  14         34.80         44.14        10.70 o                         
  -1   4  14         57.68        102.12        11.44 o                         
   0   4  14        583.56        566.88        17.61 o                         
   1   4  14        914.07        905.91        19.03 o                         
   2   4  14         17.46         25.62         8.55 o                         
   3   4  14        940.35       1011.11        25.71 o                         
   4   4  14        183.66        238.87        19.16 o                         
   5   4  14        564.97        465.09        25.47 o                         
   6   4  14         18.40         13.15        16.53 o                         
  -6   5  14       1312.16       1224.58        34.14 o                         
  -5   5  14        488.37        525.34        23.04 o                         
  -4   5  14          3.03         21.55        11.02 o                         
  -3   5  14        391.98        337.13        16.64 o                         
  -2   5  14        503.35        583.70        19.39 o                         
  -1   5  14        160.57        106.10        10.36 o                         
   0   5  14        592.71        504.60        20.52 o                         
   1   5  14       2141.14       2296.84        39.85 o                         
   2   5  14          4.00         16.92         8.18 o                         
   3   5  14         31.72         29.76        11.28 o                         
   4   5  14       1669.01       1569.49        36.33 o                         
   5   5  14         41.25         32.88        16.41 o                         
  -6   6  14         25.83         16.10        28.71 o                         
  -5   6  14        721.78        828.08        37.16 o                         
  -4   6  14        104.33        175.42        19.88 o                         
  -3   6  14        549.56        506.85        23.97 o                         
  -2   6  14       1069.13       1143.91        31.51 o                         
  -1   6  14          2.41         23.99        14.32 o                         
   0   6  14        362.76        314.25        18.00 o                         
   1   6  14        402.33        398.82        17.54 o                         
   2   6  14        767.20        777.73        23.58 o                         
   3   6  14         17.42         19.06        11.61 o                         
   4   6  14        630.89        672.96        26.45 o                         
   5   6  14         37.28         81.94        17.76 o                         
  -5   7  14        161.46        203.85        21.14 o                         
  -4   7  14          3.97         16.83        15.57 o                         
  -3   7  14       1156.99       1005.67        32.69 o                         
  -2   7  14        517.48        567.91        24.02 o                         
  -1   7  14        367.35        271.46        19.21 o                         
   0   7  14        825.22        625.87        24.71 o                         
   1   7  14       1310.64       1529.62        39.76 o                         
   2   7  14        273.69        298.08        17.18 o                         
   3   7  14        301.56        201.14        18.50 o                         
   4   7  14       1903.25       1773.06        45.57 o                         
  -4   8  14         24.17         34.52        20.99 o                         
  -3   8  14        220.67        250.24        22.60 o                         
  -2   8  14       2844.21       3076.64        66.02 o                         
  -1   8  14        538.72        415.54        22.47 o                         
   0   8  14          2.10         16.50        13.49 o                         
   1   8  14       2302.00       2515.79        59.48 o                         
   2   8  14       1595.97       1617.57        44.30 o                         
   3   8  14         24.34         37.50        17.50 o                         
  -2   9  14          0.07          8.86        18.15 o                         
  -1   9  14         34.96         55.20        16.29 o                         
   0   9  14        545.28        451.57        27.56 o                         
   1   9  14        114.37        144.96        18.02 o                         
  -7   1  15        545.88        519.92        34.77 o                         
  -6   1  15         86.71         33.98        19.79 o                         
  -5   1  15        143.91        128.26        13.31 o                         
  -4   1  15       1116.40        988.25        22.65 o                         
  -3   1  15        145.49        148.73        16.77 o                         
  -2   1  15        991.58       1129.09        25.30 o                         
  -1   1  15         39.77        103.75        10.14 o                         
   0   1  15       3294.07       3050.83        36.30 o                         
   1   1  15         16.31         24.52         8.29 o                         
   2   1  15        837.18        628.90        22.19 o                         
   3   1  15       3390.51       3281.03        46.17 o                         
   4   1  15        347.95        328.95        21.32 o                         
   5   1  15        226.47        297.14        21.66 o                         
   6   1  15        657.21        541.79        29.62 o                         
  -7   2  15        855.00        808.43        41.84 o                         
  -6   2  15        508.55        588.05        27.12 o                         
  -5   2  15        815.45        863.93        26.69 o                         
  -4   2  15       1361.34       1262.94        29.66 o                         
  -3   2  15       4725.07       4813.48        49.27 o                         
  -2   2  15          4.87         15.32         9.50 o                         
  -1   2  15        972.98        916.01        20.76 o                         
   0   2  15       8902.61       9161.07        97.63 o                         
   1   2  15        602.10        645.84        17.72 o                         
   2   2  15        423.47        417.75        15.74 o                         
   3   2  15       3972.06       3916.67        59.97 o                         
   4   2  15       1056.06       1137.70        35.93 o                         
   5   2  15        237.76        201.05        21.27 o                         
   6   2  15        328.51        362.93        26.33 o                         
  -7   3  15        139.09        101.96        22.94 o                         
  -6   3  15        212.76        103.99        18.18 o                         
  -5   3  15        295.32        290.09        16.65 o                         
  -4   3  15        556.06        433.50        18.16 o                         
  -3   3  15        526.87        580.67        16.66 o                         
  -2   3  15        532.58        471.69        14.91 o                         
  -1   3  15        984.15       1041.02        22.56 o                         
   0   3  15       2063.49       2042.03        35.71 o                         
   1   3  15       1471.81       1560.55        24.05 o                         
   2   3  15          7.32          4.45         7.92 o                         
   3   3  15        126.72        141.05        12.67 o                         
   4   3  15        355.46        410.33        21.61 o                         
   5   3  15        118.69        167.39        17.21 o                         
   6   3  15        235.66        221.81        20.06 o                         
  -6   4  15       3195.05       3243.36        70.18 o                         
  -5   4  15          6.04         30.15        13.19 o                         
  -4   4  15       1679.14       1541.95        32.24 o                         
  -3   4  15       4207.95       4440.62        54.13 o                         
  -2   4  15         96.77        134.13        14.88 o                         
  -1   4  15       1334.57       1284.84        27.72 o                         
   0   4  15      16346.45      16504.96       149.16 o                         
   1   4  15       1305.12       1370.48        23.33 o                         
   2   4  15          2.58         11.59         8.96 o                         
   3   4  15       3558.55       3641.61        47.59 o                         
   4   4  15       2852.72       2954.77        51.68 o                         
   5   4  15        357.71        426.50        26.28 o                         
  -6   5  15         86.21         44.66        14.60 o                         
  -5   5  15         97.93         78.06        15.28 o                         
  -4   5  15        290.88        263.83        19.41 o                         
  -3   5  15         24.81         35.24        11.19 o                         
  -2   5  15         70.26         81.16        10.72 o                         
  -1   5  15        689.42        613.63        20.13 o                         
   0   5  15        487.34        487.26        20.43 o                         
   1   5  15          3.05          3.92        10.78 o                         
   2   5  15        335.23        342.48        16.23 o                         
   3   5  15         29.46         29.81        11.83 o                         
   4   5  15        377.86        377.52        24.47 o                         
   5   5  15         80.08         72.59        17.58 o                         
  -5   6  15          3.38         48.55        17.47 o                         
  -4   6  15       1010.39        996.63        32.95 o                         
  -3   6  15       6916.88       6975.51        79.16 o                         
  -2   6  15         82.29         89.99        14.55 o                         
  -1   6  15       1202.10       1161.80        32.81 o                         
   0   6  15       4347.49       4384.15        68.15 o                         
   1   6  15        161.32        192.15        15.41 o                         
   2   6  15         31.39         48.47        14.38 o                         
   3   6  15       4959.34       4863.25        68.95 o                         
   4   6  15       2823.24       2706.58        56.96 o                         
  -4   7  15        271.92        269.56        23.08 o                         
  -3   7  15        462.29        542.76        28.80 o                         
  -2   7  15        147.55        111.96        19.63 o                         
  -1   7  15        473.87        339.49        20.80 o                         
   0   7  15        582.16        630.52        24.93 o                         
   1   7  15         13.28         20.67        12.44 o                         
   2   7  15        157.53        207.42        21.26 o                         
   3   7  15         30.61         31.86        17.47 o                         
   4   7  15         16.34         51.14        19.68 o                         
  -3   8  15       1244.94       1275.95        41.83 o                         
  -2   8  15          0.58          5.50        18.21 o                         
  -1   8  15        160.74        142.71        17.96 o                         
   0   8  15        702.36        695.12        27.84 o                         
   1   8  15        827.32        738.38        29.13 o                         
   2   8  15         13.91         13.43        16.18 o                         
   3   8  15       1273.23       1030.35        41.64 o                         
  -1   9  15        143.38         52.14        22.06 o                         
   0   9  15        283.26        344.92        21.92 o                         
  -7   0  16       1452.93       1524.74        96.97 o                         
  -6   0  16        223.13        278.09        35.86 o                         
  -5   0  16       1766.67       1800.48        74.28 o                         
  -4   0  16       6645.07       6325.67       132.91 o                         
  -3   0  16        990.72        989.33        34.98 o                         
  -2   0  16       8970.89       8946.45       102.79 o                         
  -1   0  16      11936.17      12267.04       113.34 o                         
   0   0  16        333.11        331.05        18.63 o                         
   1   0  16        196.44        137.91        13.22 o                         
   2   0  16      11017.01      11837.27       162.04 o                         
   3   0  16       1298.12       1328.69        53.76 o                         
   4   0  16       1249.48       1211.69        53.05 o                         
   5   0  16       1969.14       1954.59        70.00 o                         
   6   0  16       6282.80       5925.48       123.51 o                         
  -7   1  16         14.24         35.66        21.22 o                         
  -6   1  16         25.42        -10.45        20.90 o                         
  -5   1  16        350.30        312.57        28.80 o                         
  -4   1  16         31.37         24.35        13.47 o                         
  -3   1  16        467.69        461.95        23.73 o                         
  -2   1  16        502.91        546.52        19.17 o                         
  -1   1  16         29.95         16.00         8.39 o                         
   0   1  16        353.92        400.60        15.48 o                         
   1   1  16          6.18          9.02         6.99 o                         
   2   1  16         53.18         56.81        11.86 o                         
   3   1  16       2091.85       1995.58        45.63 o                         
   4   1  16        350.76        383.19        23.17 o                         
   5   1  16         29.62         56.93        18.13 o                         
   6   1  16         60.51         41.02        18.04 o                         
  -7   2  16        444.34        490.63        35.74 o                         
  -6   2  16        692.93        694.86        33.56 o                         
  -5   2  16       3227.03       3211.42        54.43 o                         
  -4   2  16       4523.84       4372.83        80.88 o                         
  -3   2  16        161.26        169.44        15.12 o                         
  -2   2  16        609.80        683.58        20.21 o                         
  -1   2  16       6225.56       6162.38        55.22 o                         
   0   2  16        245.36        311.03        17.96 o                         
   1   2  16       1023.62        948.82        23.19 o                         
   2   2  16       4738.13       4926.50        56.56 o                         
   3   2  16       2612.18       2612.80        46.56 o                         
   4   2  16        207.41        224.58        20.42 o                         
   5   2  16       1202.69       1221.52        40.13 o                         
   6   2  16       1675.58       1762.55        54.37 o                         
  -6   3  16        109.38         72.40        19.57 o                         
  -5   3  16          0.01         18.43        11.48 o                         
  -4   3  16        387.55        446.94        18.11 o                         
  -3   3  16         15.56         31.50         9.33 o                         
  -2   3  16       1336.40       1375.41        24.96 o                         
  -1   3  16        148.38        132.17        10.48 o                         
   0   3  16        425.39        505.64        16.61 o                         
   1   3  16         29.71         40.69         8.70 o                         
   2   3  16       1597.01       1641.63        31.38 o                         
   3   3  16        889.33        858.19        25.31 o                         
   4   3  16        283.82        331.84        20.50 o                         
   5   3  16        380.63        352.52        22.39 o                         
  -6   4  16          1.03         34.99        20.24 o                         
  -5   4  16        272.19        278.55        18.49 o                         
  -4   4  16       1065.76        958.14        26.73 o                         
  -3   4  16          3.04         46.63        15.31 o                         
  -2   4  16          0.07          0.78        11.18 o                         
  -1   4  16       3284.74       3028.56        58.29 o                         
   0   4  16        132.68        162.69        12.85 o                         
   1   4  16         63.50         70.52         9.76 o                         
   2   4  16        100.67        111.85        11.92 o                         
   3   4  16         91.18        107.54        12.51 o                         
   4   4  16        513.60        513.33        24.64 o                         
   5   4  16        197.79        183.08        19.29 o                         
  -6   5  16        195.40        132.93        29.00 o                         
  -5   5  16        186.65        145.31        16.24 o                         
  -4   5  16          1.78         25.22        13.07 o                         
  -3   5  16        700.47        659.35        25.27 o                         
  -2   5  16        198.94        145.90        16.99 o                         
  -1   5  16        264.51        296.91        19.22 o                         
   0   5  16       2279.75       2379.55        42.59 o                         
   1   5  16        275.89        344.49        18.02 o                         
   2   5  16        264.04        331.67        23.12 o                         
   3   5  16        486.71        481.04        21.89 o                         
   4   5  16          6.89         13.75        14.65 o                         
   5   5  16        284.56        261.81        23.98 o                         
  -5   6  16        242.27        211.20        21.71 o                         
  -4   6  16        166.44        205.27        19.23 o                         
  -3   6  16         25.94         94.88        25.90 o                         
  -2   6  16        607.17        592.41        31.26 o                         
  -1   6  16        537.60        593.45        25.48 o                         
   0   6  16        342.96        347.97        19.68 o                         
   1   6  16        412.51        431.30        21.55 o                         
   2   6  16        536.32        591.57        30.38 o                         
   3   6  16        511.68        552.16        30.58 o                         
   4   6  16         60.68         74.49        25.21 o                         
  -4   7  16          3.72         23.62        15.25 o                         
  -3   7  16        457.47        481.63        28.62 o                         
  -2   7  16        338.91        200.45        22.24 o                         
  -1   7  16         68.57        140.48        16.07 o                         
   0   7  16       1095.84       1088.61        32.26 o                         
   1   7  16        273.22        181.27        17.59 o                         
   2   7  16        219.36        240.59        23.20 o                         
   3   7  16        949.98        900.73        37.77 o                         
  -3   8  16         14.78         50.74        19.05 o                         
  -2   8  16       1377.80       1437.31        48.31 o                         
  -1   8  16       1590.31       1600.39        41.78 o                         
   0   8  16        720.78        734.86        28.88 o                         
   1   8  16        437.37        557.64        26.11 o                         
   2   8  16       2562.21       2513.39        84.72 o                         
  -6   1  17         16.11          3.71        21.74 o                         
  -5   1  17         26.54         -8.43        18.39 o                         
  -4   1  17        193.50        217.05        17.59 o                         
  -3   1  17        282.41        296.87        16.48 o                         
  -2   1  17       1041.61       1022.68        24.65 o                         
  -1   1  17        441.80        450.28        16.49 o                         
   0   1  17       1329.68       1270.00        25.44 o                         
   1   1  17        278.21        237.71        13.90 o                         
   2   1  17       1460.63       1607.58        36.38 o                         
   3   1  17       1010.94       1168.69        36.76 o                         
   4   1  17         11.16         12.13        15.70 o                         
   5   1  17       1475.36       1324.88        42.46 o                         
  -6   2  17        579.69        522.96        35.39 o                         
  -5   2  17         42.03         92.47        16.51 o                         
  -4   2  17         24.65         56.72        14.29 o                         
  -3   2  17        376.77        348.14        18.54 o                         
  -2   2  17       1899.23       1969.66        34.17 o                         
  -1   2  17          0.13         17.14        13.14 o                         
   0   2  17       3239.74       3210.93        48.90 o                         
   1   2  17       1405.15       1488.91        44.85 o                         
   2   2  17         46.11         58.92        12.79 o                         
   3   2  17        841.72        838.54        31.70 o                         
   4   2  17        739.19        729.66        31.09 o                         
   5   2  17       1527.81       1599.42        46.29 o                         
  -6   3  17         17.84         44.82        20.35 o                         
  -5   3  17        171.92        146.02        16.44 o                         
  -4   3  17        754.47        647.81        21.46 o                         
  -3   3  17         29.47         32.14        16.06 o                         
  -2   3  17         59.53         53.74        14.25 o                         
  -1   3  17       1683.44       1594.65        29.79 o                         
   0   3  17        227.90        206.99        12.19 o                         
   1   3  17         26.11         21.06         9.44 o                         
   2   3  17        686.95        724.22        25.10 o                         
   3   3  17         50.37         62.41        14.21 o                         
   4   3  17          0.81         -6.78        13.74 o                         
   5   3  17        638.47        613.19        28.41 o                         
  -6   4  17       1814.98       1715.03        61.83 o                         
  -5   4  17       1331.55       1374.82        35.71 o                         
  -4   4  17        876.95        893.47        26.76 o                         
  -3   4  17       3316.22       3314.54        58.09 o                         
  -2   4  17       3460.24       3579.00        49.53 o                         
  -1   4  17         96.93         88.53        12.32 o                         
   0   4  17       5653.86       5833.92        79.97 o                         
   1   4  17       4316.00       4386.23        65.96 o                         
   2   4  17       2225.86       2328.44        42.42 o                         
   3   4  17       1103.53       1197.24        32.35 o                         
   4   4  17       4281.30       4191.69        86.55 o                         
   5   4  17       2026.77       2105.82        48.88 o                         
  -5   5  17         44.06         63.96        16.44 o                         
  -4   5  17        280.82        263.62        20.16 o                         
  -3   5  17        255.45        288.76        22.94 o                         
  -2   5  17         46.16         48.94        13.84 o                         
  -1   5  17        565.08        487.61        23.34 o                         
   0   5  17        697.60        708.16        25.57 o                         
   1   5  17         10.61          9.82        13.56 o                         
   2   5  17        305.95        314.76        23.38 o                         
   3   5  17          2.91         -6.83        13.65 o                         
   4   5  17         11.89         17.87        17.74 o                         
  -4   6  17       1530.61       1401.65        39.89 o                         
  -3   6  17       4189.92       4242.84        77.22 o                         
  -2   6  17       1478.96       1471.84        46.52 o                         
  -1   6  17        218.50        165.84        16.95 o                         
   0   6  17       2019.65       2172.73        43.58 o                         
   1   6  17       3684.23       3308.46        62.96 o                         
   2   6  17        529.28        655.11        32.66 o                         
   3   6  17       1472.83       1664.38        48.31 o                         
  -3   7  17          1.98         26.47        23.34 o                         
  -2   7  17         14.50         38.81        18.89 o                         
  -1   7  17        386.41        316.21        22.02 o                         
   0   7  17         10.49         27.45        14.06 o                         
   1   7  17         22.52         24.51        15.53 o                         
   2   7  17         39.43         43.61        18.06 o                         
  -2   8  17        554.58        504.29        32.54 o                         
  -1   8  17        239.96        179.27        21.13 o                         
   0   8  17        603.57        638.49        28.05 o                         
   1   8  17       1255.18        941.47        39.79 o                         
  -6   0  18        494.88        337.00        38.55 o                         
  -5   0  18        780.32        850.22        57.71 o                         
  -4   0  18       5471.71       5441.02       128.73 o                         
  -3   0  18       5621.98       5643.09       137.48 o                         
  -2   0  18        353.92        375.50        26.07 o                         
  -1   0  18       3293.35       3168.95        55.58 o                         
   0   0  18        981.77       1094.95        32.77 o                         
   1   0  18        834.71        793.41        41.81 o                         
   2   0  18       5940.09       6218.55       112.38 o                         
   3   0  18       2549.36       2834.95        79.51 o                         
   4   0  18       3268.44       3301.29        89.93 o                         
   5   0  18       3948.45       3635.31       154.31 o                         
  -6   1  18          0.73        -11.35        22.71 o                         
  -5   1  18        121.76        137.41        27.43 o                         
  -4   1  18          6.85         -7.23        14.46 o                         
  -3   1  18        300.80        347.91        24.24 o                         
  -2   1  18          0.00         -0.03        10.01 o                         
  -1   1  18         36.71         54.66        11.35 o                         
   0   1  18        163.44        200.45        12.64 o                         
   1   1  18         26.84         46.35        10.10 o                         
   2   1  18        235.46        265.60        17.67 o                         
   3   1  18         26.30         20.29        15.98 o                         
   4   1  18          7.39         -2.09        16.50 o                         
   5   1  18         10.59          8.41        18.01 o                         
  -6   2  18        233.08        197.23        34.18 o                         
  -5   2  18       1325.23       1206.19        36.46 o                         
  -4   2  18       2500.19       2531.90        64.61 o                         
  -3   2  18        517.58        484.05        21.80 o                         
  -2   2  18        940.57       1020.84        26.30 o                         
  -1   2  18       2305.57       2296.91        35.22 o                         
   0   2  18       1212.40       1319.11        27.92 o                         
   1   2  18         92.92        127.45        12.61 o                         
   2   2  18       4110.67       4030.76        80.51 o                         
   3   2  18        270.11        300.46        19.58 o                         
   4   2  18        615.58        691.02        33.62 o                         
   5   2  18       2139.27       2104.25        57.66 o                         
  -6   3  18         16.96         -8.85        17.71 o                         
  -5   3  18         88.19         92.88        15.30 o                         
  -4   3  18        261.58        340.33        19.08 o                         
  -3   3  18          0.99         -5.69        11.97 o                         
  -2   3  18        112.54        130.72        15.97 o                         
  -1   3  18        380.07        475.01        19.17 o                         
   0   3  18          1.14         13.28         8.79 o                         
   1   3  18       1113.45       1102.83        34.70 o                         
   2   3  18        922.21       1089.60        30.27 o                         
   3   3  18        237.96        186.93        20.89 o                         
   4   3  18        173.20        123.70        18.34 o                         
   5   3  18         18.47         52.73        16.36 o                         
  -5   4  18        732.63        714.97        31.16 o                         
  -4   4  18         89.45        113.79        26.61 o                         
  -3   4  18         71.96         80.22        15.68 o                         
  -2   4  18         70.50         49.62        11.89 o                         
  -1   4  18        285.53        278.56        16.40 o                         
   0   4  18        433.18        393.25        19.39 o                         
   1   4  18        143.43        160.89        15.48 o                         
   2   4  18       1716.79       1666.69        37.17 o                         
   3   4  18         98.83        108.86        18.27 o                         
   4   4  18          9.20         47.38        25.49 o                         
  -5   5  18        256.68        191.64        23.32 o                         
  -4   5  18        812.49        859.74        31.55 o                         
  -3   5  18        163.39         82.05        18.36 o                         
  -2   5  18        193.17        199.36        21.69 o                         
  -1   5  18       1030.11       1155.63        34.17 o                         
   0   5  18        341.63        302.65        18.41 o                         
   1   5  18       1012.55        898.28        32.82 o                         
   2   5  18        337.38        424.64        27.37 o                         
   3   5  18        302.04        349.81        32.52 o                         
   4   5  18       1074.28        913.99        47.38 o                         
  -4   6  18        611.29        649.77        32.57 o                         
  -3   6  18          4.34         24.04        19.56 o                         
  -2   6  18        258.63        283.01        25.50 o                         
  -1   6  18        296.42        369.64        22.62 o                         
   0   6  18        859.41        841.64        29.37 o                         
   1   6  18         65.44        127.63        19.35 o                         
   2   6  18        544.16        534.78        30.48 o                         
   3   6  18        851.06        958.23        48.58 o                         
  -3   7  18        521.83        352.21        26.61 o                         
  -2   7  18       1388.69       1238.12        44.94 o                         
  -1   7  18        504.48        444.22        25.44 o                         
   0   7  18        424.68        314.41        20.60 o                         
   1   7  18        679.60        593.24        29.61 o                         
   2   7  18         11.84         18.65        17.14 o                         
  -6   1  19          0.68        -11.49        22.97 o                         
  -5   1  19        925.28       1012.45        44.62 o                         
  -4   1  19          7.91          5.57        15.12 o                         
  -3   1  19        442.23        383.47        20.18 o                         
  -2   1  19       1029.36       1095.45        28.36 o                         
  -1   1  19         79.43         63.65        10.78 o                         
   0   1  19         13.99         26.81         9.45 o                         
   1   1  19       1460.45       1772.77        41.50 o                         
   2   1  19        790.69        743.67        30.15 o                         
   3   1  19        827.76        765.70        32.45 o                         
   4   1  19        600.47        702.54        32.94 o                         
   5   1  19       1395.69       1325.36        44.53 o                         
  -5   2  19        515.85        516.59        40.96 o                         
  -4   2  19        281.51        293.45        20.64 o                         
  -3   2  19        535.80        537.89        23.60 o                         
  -2   2  19       5312.41       5350.89        65.25 o                         
  -1   2  19        142.44        152.51        12.33 o                         
   0   2  19        203.91        262.89        15.18 o                         
   1   2  19       1079.34       1217.47        32.69 o                         
   2   2  19       1145.01       1196.18        32.84 o                         
   3   2  19        238.84        290.82        23.91 o                         
   4   2  19       1250.07       1186.04        40.79 o                         
  -5   3  19        205.45        195.82        17.99 o                         
  -4   3  19          1.02          5.79        14.27 o                         
  -3   3  19          0.91          7.81        12.50 o                         
  -2   3  19        326.77        295.63        17.71 o                         
  -1   3  19        147.88        139.46        13.44 o                         
   0   3  19        221.06        204.69        14.50 o                         
   1   3  19       2357.75       2413.71        72.69 o                         
   2   3  19        304.86        270.63        17.76 o                         
   3   3  19          1.38         -6.18        17.18 o                         
   4   3  19        220.32        231.27        24.11 o                         
  -5   4  19       2412.79       2488.13        63.06 o                         
  -4   4  19         37.89         23.16        19.17 o                         
  -3   4  19        451.45        413.24        23.15 o                         
  -2   4  19       3924.38       4048.12        59.57 o                         
  -1   4  19        795.85        734.33        23.88 o                         
   0   4  19        289.26        193.49        16.54 o                         
   1   4  19       5549.70       5878.58       149.68 o                         
   2   4  19        879.24        794.84        33.69 o                         
   3   4  19        443.85        536.92        31.60 o                         
   4   4  19       3195.80       3214.00       100.53 o                         
  -4   5  19         22.11         40.30        18.17 o                         
  -3   5  19        120.18        103.67        19.50 o                         
  -2   5  19        110.36         94.69        20.99 o                         
  -1   5  19          0.36         -3.39        14.15 o                         
   0   5  19         51.95         66.40        13.73 o                         
   1   5  19         16.94         22.69        18.19 o                         
   2   5  19        196.43        174.27        20.75 o                         
   3   5  19        143.93        140.55        25.41 o                         
  -3   6  19       1812.01       1664.41        52.02 o                         
  -2   6  19       1735.46       1970.89        55.56 o                         
  -1   6  19        123.46        111.70        16.69 o                         
   0   6  19        116.72         55.43        15.37 o                         
   1   6  19       2381.64       2712.62       107.45 o                         
   2   6  19        183.39        232.08        24.14 o                         
  -2   7  19        177.95        213.08        25.66 o                         
  -1   7  19        152.71         93.35        19.31 o                         
   0   7  19         37.88         46.33        18.69 o                         
   1   7  19        613.45        709.05        36.41 o                         
  -5   0  20        171.72        208.36        41.17 o                         
  -4   0  20       3607.61       3161.85       247.52 o                         
  -3   0  20       2448.59       2745.53        80.28 o                         
  -2   0  20        649.23        590.29        31.14 o                         
  -1   0  20        112.88         98.34        23.99 o                         
   0   0  20       6821.77       6961.66       115.97 o                         
   1   0  20        362.42        398.39        32.61 o                         
   2   0  20         37.36         31.31        21.96 o                         
   3   0  20       6884.81       7091.79       139.31 o                         
   4   0  20        227.18        169.82        29.01 o                         
  -5   1  20        174.39        243.11        29.49 o                         
  -4   1  20        358.34        315.72        22.73 o                         
  -3   1  20        482.92        471.43        20.81 o                         
  -2   1  20        197.99        173.86        13.85 o                         
  -1   1  20         97.98        124.45        13.06 o                         
   0   1  20          4.35         14.33        11.19 o                         
   1   1  20        141.68        154.28        15.89 o                         
   2   1  20         74.17        108.40        19.12 o                         
   3   1  20        438.83        445.48        28.06 o                         
   4   1  20         83.77         64.28        17.37 o                         
  -5   2  20         50.31         20.03        21.88 o                         
  -4   2  20       1084.18        972.63        32.25 o                         
  -3   2  20       1468.24       1513.35        48.76 o                         
  -2   2  20         15.02         37.25        12.50 o                         
  -1   2  20         62.28         60.04        10.71 o                         
   0   2  20       3328.67       3452.42        48.52 o                         
   1   2  20         78.10         74.88        13.59 o                         
   2   2  20          2.17         35.71        17.20 o                         
   3   2  20       3149.58       3344.24        63.99 o                         
   4   2  20        127.97         91.56        20.02 o                         
  -5   3  20        189.64         65.55        17.39 o                         
  -4   3  20         16.56         25.46        14.41 o                         
  -3   3  20        695.83        768.63        30.67 o                         
  -2   3  20        453.81        351.89        19.44 o                         
  -1   3  20         35.85         26.48        15.22 o                         
   0   3  20       1790.56       1833.79        44.97 o                         
   1   3  20       2284.23       2061.16        47.94 o                         
   2   3  20          4.39          1.78        15.73 o                         
   3   3  20        661.20        769.75        33.03 o                         
   4   3  20       1466.18       1396.86        48.51 o                         
  -4   4  20         17.75          9.13        17.04 o                         
  -3   4  20          2.06         12.47        15.30 o                         
  -2   4  20         46.97         17.17        13.26 o                         
  -1   4  20        277.47        273.48        19.39 o                         
   0   4  20        255.35        221.30        23.16 o                         
   1   4  20        741.97        679.29        62.67 o                         
   2   4  20         24.64         23.79        19.24 o                         
   3   4  20        110.45        151.30        35.06 o                         
  -3   5  20       2145.32       2088.64        57.58 o                         
  -2   5  20        232.82        195.82        22.57 o                         
  -1   5  20         49.64         75.00        19.25 o                         
   0   5  20       1049.56       1026.96        35.44 o                         
   1   5  20        317.08        312.39        28.31 o                         
   2   5  20        149.30        214.49        22.98 o                         
  -2   6  20        182.36        198.25        24.04 o                         
  -1   6  20          2.28         11.30        19.63 o                         
   0   6  20        669.22        692.65        31.01 o                         
   1   6  20        233.79        255.99        23.92 o                         
  -5   1  21        621.01        756.98        48.65 o                         
  -4   1  21        702.67        669.36        43.01 o                         
  -3   1  21        151.41         89.80        16.32 o                         
  -2   1  21        976.19       1034.45        27.18 o                         
  -1   1  21       3824.34       3997.04        54.44 o                         
   0   1  21       1033.79        892.47        29.61 o                         
   1   1  21        747.05        804.99        28.97 o                         
   2   1  21       2656.86       2835.66        68.06 o                         
   3   1  21       2928.38       2731.71        61.48 o                         
  -4   2  21        335.62        402.73        29.86 o                         
  -3   2  21        132.85        112.42        16.66 o                         
  -2   2  21        871.99        743.34        22.58 o                         
  -1   2  21       1247.69       1395.33        33.24 o                         
   0   2  21          0.15         36.42        12.82 o                         
   1   2  21        100.43         72.87        14.45 o                         
   2   2  21        995.18       1042.24        40.09 o                         
   3   2  21         19.76         38.18        17.92 o                         
  -4   3  21        619.49        489.91        23.48 o                         
  -3   3  21          0.20         27.88        15.16 o                         
  -2   3  21        254.89        320.17        22.69 o                         
  -1   3  21        537.71        557.74        22.34 o                         
   0   3  21        110.88        143.08        19.51 o                         
   1   3  21        156.89        168.55        19.23 o                         
   2   3  21        408.86        414.87        25.43 o                         
   3   3  21        429.01        448.76        27.91 o                         
  -3   4  21        574.02        541.74        27.61 o                         
  -2   4  21        908.99        757.62        30.62 o                         
  -1   4  21       2074.38       2400.17        47.94 o                         
   0   4  21          4.57          5.89        21.47 o                         
   1   4  21        286.69        183.38        30.76 o                         
   2   4  21       2430.87       2570.53        72.55 o                         
  -3   5  21         20.13         17.91        20.40 o                         
  -2   5  21         53.78         51.54        18.67 o                         
  -1   5  21         13.56         19.08        14.27 o                         
   0   5  21          4.16         -0.62        19.70 o                         
   1   5  21          4.65         24.03        19.29 o                         
  -4   0  22       1441.75       1245.92       142.02 o                         
  -3   0  22        448.16        426.22        37.36 o                         
  -2   0  22        550.65        652.46        34.33 o                         
  -1   0  22       1420.77       1330.66        46.62 o                         
   0   0  22        255.33        229.61        32.18 o                         
   1   0  22        893.94       1122.51        53.03 o                         
   2   0  22        327.74        277.63        33.42 o                         
   3   0  22       1279.21        854.37        50.89 o                         
  -4   1  22         50.34         40.73        22.20 o                         
  -3   1  22          3.90         11.78        16.88 o                         
  -2   1  22        543.78        544.72        22.36 o                         
  -1   1  22         91.60        188.05        17.29 o                         
   0   1  22        714.36        771.66        28.74 o                         
   1   1  22        138.88        163.09        17.09 o                         
   2   1  22         98.63        182.33        22.73 o                         
   3   1  22        299.34        430.78        35.11 o                         
  -4   2  22        453.88        354.28        23.36 o                         
  -3   2  22          4.21         -7.55        15.10 o                         
  -2   2  22        147.79        168.12        15.30 o                         
  -1   2  22        599.22        494.08        23.69 o                         
   0   2  22        548.99        499.86        40.03 o                         
   1   2  22       1077.25       1254.92        35.31 o                         
   2   2  22         21.99         38.40        16.48 o                         
  -3   3  22       1427.02       1449.81        46.95 o                         
  -2   3  22       1511.58       1429.32        40.68 o                         
  -1   3  22        458.52        427.81        24.03 o                         
   0   3  22       2165.41       2293.35        75.99 o                         
   1   3  22       1681.41       1577.99        53.14 o                         
   2   3  22        596.31        670.66        36.17 o                         
  -2   4  22         28.52          0.51        16.99 o                         
  -1   4  22        474.59        428.77        26.76 o                         
   0   4  22         39.27         53.36        18.65 o                         
   1   4  22         23.03         28.84        18.24 o                         
  -1   5  22        352.94        311.93        28.27 o                         
  -3   1  23       1121.05        979.71        33.06 o                         
  -2   1  23        181.38        231.29        17.53 o                         
  -1   1  23       4475.66       4778.00        79.49 o                         
   0   1  23       1392.88       1412.06        37.81 o                         
   1   1  23        374.93        376.26        27.09 o                         
   2   1  23       2934.54       3233.56        78.34 o                         
  -3   2  23         17.41         16.64        14.63 o                         
  -2   2  23        265.60        246.35        18.54 o                         
  -1   2  23         23.86         12.83        12.96 o                         
   0   2  23         13.84         47.63        18.80 o                         
   1   2  23          2.47         38.91        19.91 o                         
  -2   3  23         69.41        108.16        16.71 o                         
  -1   3  23       1060.83       1070.33        34.10 o                         
   0   3  23       1271.41       1228.80        41.03 o                         
   1   3  23        108.16        136.75        22.55 o                         
  -2   0  24          9.12         19.09        17.54 o                         
  -1   0  24        137.61        115.78        25.38 o                         
   0   0  24        145.54        115.66        24.43 o                         
  -2   1  24        497.09        536.09        25.70 o                         
  -1   1  24        147.25        210.12        24.49 o                         
   0   1  24          2.06        102.24        21.71 o                         
  -1   2  24        176.06        116.96        18.69 o                         
                                                                                
